# Supplementary material for: The use of effective core potentials in Hirshfeld atom refinement: making quantum crystallography faster in NoSpherA2
Source: J Appl Crystallogr. 2025 Mar 7;58(Pt 2):374–82. doi: 10.1107/S1600576725000901 (PMC11957402; doi:10.1107/S1600576725000901)
Supplement: Supplementary file 1 [file j-58-00374-sup1.cif]

data_dppe2HgPF62_IAM
#==============================================================================

# PROCESSING SUMMARY (IUCr Office Use Only)

_journal_date_recd_electronic      ?
_journal_date_to_coeditor         ?
_journal_date_from_coeditor       ?
_journal_date_accepted     ?
_journal_date_printers_first      ?
_journal_date_printers_final      ?
_journal_date_proofs_out          ?
_journal_date_proofs_in           ?
_journal_coeditor_name            ?
_journal_coeditor_code      WOZ5004SUP1
_journal_coeditor_notes
; ?
;
_journal_paper_category      ?
_journal_techeditor_code      ?
_iucr_compatibility_tag          ACTA95
_journal_techeditor_notes  
;
;
_journal_coden_ASTM               ?
_journal_name_full                ?
_journal_year                     ?
_journal_volume                   ?
_journal_issue                    ?
_journal_page_first               ?
_journal_page_last                ?
_journal_suppl_publ_number        ?
_journal_suppl_publ_pages         ?

#==============================================================================

_audit_creation_date               2024-09-24
_audit_creation_method
;
Olex2 1.5-dev
(compiled 2024.09.02 svn.r9ddf420b for OlexSys, GUI svn.r7016)
;
_audit_contact_author_address      ?
_audit_contact_author_email        ?
_audit_contact_author_name         ''
_audit_contact_author_phone        ?
_publ_contact_author_id_orcid      ?
_publ_section_references
;
Bourhis, L.J., Dolomanov, O.V., Gildea, R.J., Howard, J.A.K., Puschmann, H.
 (2015). Acta Cryst. A71, 59-75.

Dolomanov, O.V., Bourhis, L.J., Gildea, R.J, Howard, J.A.K. & Puschmann, H.
 (2009), J. Appl. Cryst. 42, 339-341.
;
_chemical_formula_moiety           'C52 H48 Hg P4, 2(F6 P)'
_chemical_formula_sum              'C52 H48 F12 Hg P6'
_chemical_formula_weight           1287.385
_chemical_absolute_configuration   unk
_chemical_oxdiff_formula           C52H48F12HgP6
loop_
  _atom_type_symbol
  _atom_type_scat_dispersion_real
  _atom_type_scat_dispersion_imag
  _atom_type_scat_Cromer_Mann_a1
  _atom_type_scat_Cromer_Mann_a2
  _atom_type_scat_Cromer_Mann_a3
  _atom_type_scat_Cromer_Mann_a4
  _atom_type_scat_Cromer_Mann_b1
  _atom_type_scat_Cromer_Mann_b2
  _atom_type_scat_Cromer_Mann_b3
  _atom_type_scat_Cromer_Mann_b4
  _atom_type_scat_Cromer_Mann_c
  _atom_type_scat_source
  _atom_type_scat_dispersion_source
 C 0.00313 0.00162 2.31000 1.02000 1.58860 0.86500 20.84390 10.20750 0.56870
 51.65120 0.21560 'International Tables Volume C Table 6.1.1.4 (pp. 500-502)'
 'Brennan, Cowan, Rev. Sci. Instrum., 1992, 63, 850'
 F 0.01756 0.01033 3.53920 2.64120 1.51700 1.02430 10.28250 4.29440 0.26150
 26.14760 0.27760 'International Tables Volume C Table 6.1.1.4 (pp. 500-502)'
 'Brennan, Cowan, Rev. Sci. Instrum., 1992, 63, 850'
 H 0.00000 0.00000 0.49300 0.32291 0.14019 0.04081 10.51090 26.12570 3.14236
 57.79970 0.00304 'International Tables Volume C Table 6.1.1.4 (pp. 500-502)'
 'Brennan, Cowan, Rev. Sci. Instrum., 1992, 63, 850'
 Hg -2.29875 9.25968 20.68090 19.04170 21.65750 5.96760 0.54500 8.44840 1.57290
 38.32460 12.60890 'International Tables Volume C Table 6.1.1.4 (pp. 500-502)'
 'Brennan, Cowan, Rev. Sci. Instrum., 1992, 63, 850'
 P 0.10265 0.09519 6.43450 4.17910 1.78000 1.49080 1.90670 27.15700 0.52600
 68.16450 1.11490 'International Tables Volume C Table 6.1.1.4 (pp. 500-502)'
 'Brennan, Cowan, Rev. Sci. Instrum., 1992, 63, 850'

_space_group_crystal_system        'triclinic'
_space_group_IT_number             1
_space_group_name_H-M_alt          'P 1'
_space_group_name_Hall             ' P 1'
loop_
  _space_group_symop_id
  _space_group_symop_operation_xyz
 1 x,y,z

_symmetry_Int_Tables_number        1
_cell_length_a                     9.9613(1)
_cell_length_b                     11.6741(2)
_cell_length_c                     11.9272(2)
_cell_angle_alpha                  102.495(1)
_cell_angle_beta                   107.125(1)
_cell_angle_gamma                  96.849(1)
_cell_volume                       1268.99(4)
_cell_formula_units_Z              1
_cell_measurement_reflns_used      52349
_cell_measurement_temperature      100.00(10)
_cell_measurement_theta_max        52.7540
_cell_measurement_theta_min        2.1540
_exptl_absorpt_coefficient_mu      3.303
_exptl_absorpt_correction_T_max    0.989
_exptl_absorpt_correction_T_min    0.702
_exptl_absorpt_correction_type     gaussian
_exptl_absorpt_process_details
;
CrysAlisPro 1.171.43.93a (Rigaku Oxford Diffraction, 2023)
Numerical absorption correction based on gaussian integration over
a multifaceted crystal model
Empirical absorption correction using spherical harmonics,
implemented in SCALE3 ABSPACK scaling algorithm.
;
_exptl_crystal_colour              'clear yellow'
_exptl_crystal_colour_lustre       clear
_exptl_crystal_colour_primary      yellow
_exptl_crystal_density_diffrn      1.685
_exptl_crystal_description         block
_exptl_crystal_F_000               637.301
loop_
  _exptl_crystal_face_index_h
  _exptl_crystal_face_index_k
  _exptl_crystal_face_index_l
  _exptl_crystal_face_perp_dist
 0 -1 -2 0.0373
 -1 2 -1 0.0745
 -2 0 1 0.0518
 -2 -1 -1 0.0516
 2 1 1 0.0668
 2 -2 1 0.0497
 2 -15 -4 0.0412
 1 1 2 0.0504
 0 1 2 0.0442
 1 -1 2 0.0382
 -1 0 2 0.0399
 1 0 -2 0.0662
 5 -15 7 0.0403
 10 -7 -11 0.0499
 0 1 -1 0.0806
 -9 14 2 0.0710
 -5 15 -7 0.0748
 14 -3 -7 0.0663
 -6 16 -4 0.0743
 5 -16 4 0.0373
 -1 0 0 0.0565
 1 1 0 0.0883
 -1 1 -1 0.0730
 4 -12 -8 0.0329
 3 -5 -15 0.0373
 -1 2 -2 0.0712

_exptl_crystal_size_max            0.158
_exptl_crystal_size_mid            0.115
_exptl_crystal_size_min            0.082
loop_
  _exptl_oxdiff_crystal_face_indexfrac_h
  _exptl_oxdiff_crystal_face_indexfrac_k
  _exptl_oxdiff_crystal_face_indexfrac_l
  _exptl_oxdiff_crystal_face_x
  _exptl_oxdiff_crystal_face_y
  _exptl_oxdiff_crystal_face_z
 0.0012 -1.0020 -1.9990 -0.0836 0.1285 -0.0390
 -0.9989 1.9992 -1.0032 -0.0118 0.0437 0.1383
 -1.9999 0.0014 1.0012 -0.1131 -0.0627 0.0636
 -1.9988 -1.0006 -0.9979 -0.1968 0.0658 0.0246
 1.9988 1.0006 0.9979 0.1968 -0.0658 -0.0246
 1.9985 -1.9994 1.0028 0.0795 -0.0426 -0.1727
 2.4026 -14.5333 -4.3468 -0.5029 0.3790 -0.7768
 0.9985 1.0018 1.9986 0.1513 -0.1273 0.0046
 -0.0012 1.0020 1.9990 0.0836 -0.1285 0.0390
 0.9983 -0.9982 2.0019 0.0731 -0.1118 -0.0941
 -1.0009 0.0022 2.0011 -0.0232 -0.1219 0.0240
 1.0009 -0.0022 -2.0011 0.0232 0.1219 -0.0240
 5.0646 -14.8941 7.1960 -0.0797 -0.3117 -0.9468
 10.3213 -6.9905 -11.2893 0.1742 0.7479 -0.6406
 0.0007 0.9990 -1.0020 0.0168 0.0526 0.0545
 -9.0915 13.5980 1.6785 -0.0463 -0.2183 0.9748
 -4.9441 14.8698 -7.3914 0.0825 0.3238 0.9425
 13.8260 -3.4292 -6.8036 0.6509 0.4532 -0.6090
 -5.7001 15.6080 -3.6671 0.1431 0.0924 0.9854
 4.7061 -15.8959 4.3999 -0.2054 -0.1355 -0.9692
 -0.9997 0.0002 0.0004 -0.0677 -0.0012 0.0344
 0.9997 0.9998 -0.0021 0.1068 -0.0066 0.0149
 -0.9989 0.9992 -1.0015 -0.0509 0.0515 0.0889
 3.8397 -12.3527 -8.1038 -0.4038 0.5903 -0.6989
 3.3871 -4.5382 -14.6704 -0.2748 0.9247 -0.2633
 -0.9982 1.9982 -2.0035 -0.0340 0.1041 0.1434

_diffrn_reflns_av_R_equivalents    0.0000
_diffrn_reflns_av_unetI/netI       0.0405
_diffrn_reflns_Laue_measured_fraction_full  0.9996
_diffrn_reflns_Laue_measured_fraction_max  0.9791
_diffrn_reflns_limit_h_max         22
_diffrn_reflns_limit_h_min         -22
_diffrn_reflns_limit_k_max         26
_diffrn_reflns_limit_k_min         -26
_diffrn_reflns_limit_l_max         27
_diffrn_reflns_limit_l_min         -27
_diffrn_reflns_number              61739
_diffrn_reflns_point_group_measured_fraction_full  0.9996
_diffrn_reflns_point_group_measured_fraction_max  0.9630
_diffrn_reflns_theta_full          25.2417
_diffrn_reflns_theta_max           54.59
_diffrn_reflns_theta_min           2.18
_diffrn_ambient_environment        N~2~
_diffrn_ambient_temperature        100.00(10)
_diffrn_detector                   'Hybrid Pixel Array Detector'
_diffrn_detector_area_resol_mean   10.0000
_diffrn_detector_type              'HyPix-Arc 150'
_diffrn_measured_fraction_theta_full  0.9996
_diffrn_measured_fraction_theta_max  0.9791
_diffrn_measurement_details
;
List of Runs (angles in degrees, time in seconds):

  # Type    Start    End  Width  t~exp~   \w     \q     \k     \f   Frames
--------------------------------------------------------------------------
  1  \w    -43.00  11.00   0.50    1.92    --  -42.25  52.00-118.00  108
  2  \w    -96.00 -42.00   0.50    1.92    --  -42.25 -52.00  96.00  108
  3  \w    -11.00  43.00   0.50    1.92    --   42.58 -52.00  96.00  108
  4  \w     42.00  96.00   0.50    1.92    --   42.58  52.00-118.00  108
  5  \w     -6.00  48.00   0.50    1.92    --   47.37 -52.00  96.00  108
  6  \w     47.00 101.00   0.50    1.92    --   47.37  52.00-118.00  108
  7  \w   -101.00 -47.00   0.50    1.92    --  -47.70 -52.00  96.00  108
  8  \w    -48.00   6.00   0.50    1.92    --  -47.70  52.00-118.00  108
  9  \w    -39.00 -11.00   0.50    1.92    --    0.00 123.00 132.22   56
 10  \w    -42.00  -1.00   0.50    1.92    --  -12.00 109.00  13.51   82
 11  \w    -13.00  14.00   0.50    1.92    --   12.00 102.00  25.01   54
 12  \w     -4.00  22.00   0.50    1.92    --   20.00 100.00-161.74   52
 13  \w     14.00  41.00   0.50    1.92    --   32.00  92.00 -98.76   54
 14  \w     14.00  41.00   0.50    1.92    --   32.00  92.00  32.16   54
 15  \w     16.00  43.00   0.50    1.92    --   32.00  89.00-163.86   54
 16  \w     17.00  43.00   0.50    1.92    --   32.00  88.00   7.62   52
 17  \w     14.00  41.00   0.50    1.92    --   32.00  92.00  92.31   54
 18  \w     14.00  41.00   0.50    1.92    --   32.00  92.00 -59.31   54
 19  \w     14.00  41.00   0.50    1.92    --   32.00  92.00 128.77   54
 20  \w    -81.00 -29.00   0.50    1.92    --  -36.00 -75.00 -41.52  104
 21  \w    -41.00  14.00   0.50    1.92    --  -42.25  38.00  30.00  110
 22  \w    -27.00  15.00   0.50    1.92    --  -42.25  19.00-120.00   84
 23  \w    -91.00   7.00   0.50    1.92    --  -42.25   0.00-150.00  196
 24  \w    -87.00 -34.00   0.50    1.92    --  -42.25 -77.00-180.00  106
 25  \w    -27.00  15.00   0.50    1.92    --  -42.25  19.00  90.00   84
 26  \w    -87.00 -34.00   0.50    1.92    --  -42.25 -77.00-120.00  106
 27  \w    -27.00  15.00   0.50    1.92    --  -42.25  19.00-150.00   84
 28  \w    -27.00  15.00   0.50    1.92    --  -42.25  19.00 -30.00   84
 29  \w    -27.00  15.00   0.50    1.92    --  -42.25  19.00 -60.00   84
 30  \w    -14.00  33.00   0.50    1.92    --   42.58 -19.00 -90.00   94
 31  \w     35.00  87.00   0.50    1.92    --   42.58  77.00  60.00  104
 32  \w     35.00  87.00   0.50    1.92    --   42.58  77.00  30.00  104
 33  \w     19.00  83.00   0.50    1.92    --   42.58-125.00-120.00  128
 34  \w     35.00  87.00   0.50    1.92    --   42.58  77.00 150.00  104
 35  \w     19.00  83.00   0.50    1.92    --   42.58-125.00 150.00  128
 36  \w     19.00  83.00   0.50    1.92    --   42.58-125.00 -30.00  128
 37  \w    -89.00 -36.00   0.50    1.92    --  -44.00 -76.00-133.95  106
 38  \w    -89.00 -36.00   0.50    1.92    --  -44.00 -76.00 -60.14  106
 39  \w    -90.00 -38.00   0.50    1.92    --  -44.00 -74.00 177.55  104
 40  \w    -83.00 -10.00   0.50    1.92    --  -44.98 121.00 -22.62  146
 41  \w     37.00  90.00   0.50    1.92    --   44.98  76.00  85.09  106
 42  \w    -92.00 -39.00   0.50    1.92    --  -47.70 -77.00 -90.00  106
 43  \w    -27.00  10.00   0.50    1.92    --  -47.70  19.00  60.00   74
 44  \w    -88.00 -13.00   0.50    1.92    --  -47.70 125.00  90.00  150
 45  \w    -92.00 -39.00   0.50    1.92    --  -47.70 -77.00  90.00  106
 46  \w    -88.00 -13.00   0.50    1.92    --  -47.70 125.00   0.00  150
 47  \w    -27.00  10.00   0.50    1.92    --  -47.70  19.00  30.00   74
 48  \w    -88.00 -13.00   0.50    1.92    --  -47.70 125.00 150.00  150
 49  \w   -104.00 -47.00   0.50    1.92    --  -47.70 -38.00 -30.00  114
 50  \w    -88.00 -13.00   0.50    1.92    --  -47.70 125.00 -90.00  150
 51  \w   -104.00 -47.00   0.50    1.92    --  -47.70 -38.00   0.00  114
 52  \w    -92.00 -39.00   0.50    1.92    --  -47.70 -77.00 150.00  106
 53  \w    -97.00   1.00   0.50    1.92    --  -47.70   0.00-180.00  196
 54  \w    -97.00   1.00   0.50    1.92    --  -47.70   0.00   0.00  196
 55  \w    -88.00 -13.00   0.50    1.92    --  -47.70 125.00  30.00  150
 56  \w    -27.00  10.00   0.50    1.92    --  -47.70  19.00   0.00   74
 57  \w    -88.00 -13.00   0.50    1.92    --  -47.70 125.00-150.00  150
 58  \w    -38.00 -10.00   0.50    1.92    --    0.00 121.00-155.26   56
 59  \w    -32.00  31.00   0.50    1.92    --  -12.00  95.00  76.89  126
 60  \w    -39.00   3.00   0.50    1.92    --  -12.00 104.00-126.08   84
 61  \w      5.00  34.00   0.50    1.92    --   24.00  94.00 179.22   58
 62  \w    -81.00 -28.00   0.50    1.92    --  -36.00 -76.00 -83.02  106
 63  \w    -80.00 -28.00   0.50    1.92    --  -36.00 -77.00 161.69  104
 64  \w     29.00  82.00   0.50    1.92    --   36.00  75.00-108.82  106
 65  \w     29.00  82.00   0.50    1.92    --   36.00  75.00-139.51  106
 66  \w     28.00  81.00   0.50    1.92    --   36.00  77.00-172.95  106
 67  \w    -86.00 -34.00   0.50    1.92    --  -40.00 -74.00 126.83  104
 68  \w     32.00  85.00   0.50    1.92    --   40.00  77.00 -95.48  106
 69  \w    -27.00  15.00   0.50    1.92    --  -42.25  19.00  30.00   84
 70  \w    -87.00 -34.00   0.50    1.92    --  -42.25 -77.00 -90.00  106
 71  \w    -87.00 -34.00   0.50    1.92    --  -42.25 -77.00 150.00  106
 72  \w    -87.00 -34.00   0.50    1.92    --  -42.25 -77.00  90.00  106
 73  \w    -87.00 -34.00   0.50    1.92    --  -42.25 -77.00   0.00  106
 74  \w    -87.00 -34.00   0.50    1.92    --  -42.25 -77.00  30.00  106
 75  \w    -87.00 -34.00   0.50    1.92    --  -42.25 -77.00  60.00  106
 76  \w    -87.00 -34.00   0.50    1.92    --  -42.25 -77.00-150.00  106
 77  \w     19.00  83.00   0.50    1.92    --   42.58-125.00  60.00  128
 78  \w    -14.00  33.00   0.50    1.92    --   42.58 -19.00 -30.00   94
 79  \w     19.00  83.00   0.50    1.92    --   42.58-125.00   0.00  128
 80  \w     35.00  87.00   0.50    1.92    --   42.58  77.00 -60.00  104
 81  \w     35.00  87.00   0.50    1.92    --   42.58  77.00 120.00  104
 82  \w     35.00  87.00   0.50    1.92    --   42.58  77.00 -30.00  104
 83  \w     35.00  87.00   0.50    1.92    --   42.58  77.00  90.00  104
 84  \w     35.00  87.00   0.50    1.92    --   42.58  77.00-120.00  104
 85  \w     35.00  87.00   0.50    1.92    --   42.58  77.00-180.00  104
 86  \w    -88.00 -36.00   0.50    1.92    --  -44.00 -77.00 -30.55  104
 87  \w    -88.00 -36.00   0.50    1.92    --  -44.00 -77.00  69.36  104
 88  \w     38.00  90.00   0.50    1.92    --   44.98  75.00-100.95  104
 89  \w     39.00  92.00   0.50    1.92    --   47.37  77.00 150.00  106
 90  \w      5.00 105.00   0.50    1.92    --   47.37  19.00 -60.00  200
 91  \w      5.00 105.00   0.50    1.92    --   47.37  19.00-120.00  200
 92  \w      5.00 105.00   0.50    1.92    --   47.37  19.00-150.00  200
 93  \w      5.00 105.00   0.50    1.92    --   47.37  19.00-180.00  200
 94  \w     39.00  92.00   0.50    1.92    --   47.37  77.00  60.00  106
 95  \w     39.00  89.00   0.50    1.92    --   47.37  77.00 -60.00  100
;
_diffrn_measurement_device         'four-circle diffractometer'
_diffrn_measurement_device_type    'XtaLAB Synergy R, DW system, HyPix-Arc 150'
_diffrn_measurement_method         '\w scans'
_diffrn_orient_matrix_type        
 'CrysAlisPro convention (1999,Acta A55,543-557)'
_diffrn_orient_matrix_UB_11        0.0677428000
_diffrn_orient_matrix_UB_12        0.0391419000
_diffrn_orient_matrix_UB_13        0.0222648000
_diffrn_orient_matrix_UB_21        0.0011423000
_diffrn_orient_matrix_UB_22        -0.0078407000
_diffrn_orient_matrix_UB_23        -0.0603448000
_diffrn_orient_matrix_UB_31        -0.0343968000
_diffrn_orient_matrix_UB_32        0.0493370000
_diffrn_orient_matrix_UB_33        -0.0052536000
_diffrn_radiation_monochromator    mirror
_diffrn_radiation_probe            x-ray
_diffrn_radiation_type             'Mo K\a'
_diffrn_radiation_wavelength       0.71073
_diffrn_source                     'Rotating-anode X-ray tube'
_diffrn_source_type                'Rigaku (Mo) X-ray Source'
_reflns_Friedel_coverage           0.947
_reflns_limit_h_max                22
_reflns_limit_h_min                -22
_reflns_limit_k_max                26
_reflns_limit_k_min                -26
_reflns_limit_l_max                27
_reflns_limit_l_min                -27
_reflns_number_gt                  56135
_reflns_number_total               61739
_reflns_threshold_expression       I>=2u(I)
_computing_cell_refinement         'CrysAlisPro 1.171.43.93a (Rigaku OD, 2023)'
_computing_data_collection        
 'CrysAlisPro system (CCD 42.51a 64-bit (release 28-03-2022))'
_computing_data_reduction          'CrysAlisPro 1.171.43.93a (Rigaku OD, 2023)'
_computing_molecular_graphics      'Olex2 1.5-dev (Dolomanov et al., 2009)'
_computing_publication_material    'Olex2 1.5-dev (Dolomanov et al., 2009)'
_computing_structure_refinement    'olex2.refine 1.5-dev (Bourhis et al., 2015)'
_computing_structure_solution      'SHELXT 2018/2 (Sheldrick, 2018)'
_refine_diff_density_max           2.9488
_refine_diff_density_min           -4.6970
_refine_diff_density_rms           0.1816
_refine_ls_abs_structure_details  
 'Hooft, R.W.W., Straver, L.H., Spek, A.L. (2010). J. Appl. Cryst., 43, 665-668.'
_refine_ls_abs_structure_Flack     -0.0030(5)
_refine_ls_d_res_high              0.4360
_refine_ls_d_res_low               9.3348
_refine_ls_goodness_of_fit_ref     1.0033
_refine_ls_hydrogen_treatment      constr
_refine_ls_matrix_type             full
_refine_ls_number_constraints      92
_refine_ls_number_parameters       666
_refine_ls_number_reflns           61739
_refine_ls_number_restraints       3
_refine_ls_R_factor_all            0.0409
_refine_ls_R_factor_gt             0.0312
_refine_ls_restrained_S_all        1.0033
_refine_ls_shift/su_max            -0.0007
_refine_ls_shift/su_mean           0.0000
_refine_ls_structure_factor_coef   Fsqd
_refine_ls_weighting_details      
 'w=1/[\s^2^(Fo^2^)+(0.0232P)^2^+0.2970P] where P=(Fo^2^+2Fc^2^)/3'
_refine_ls_weighting_scheme        calc
_refine_ls_wR_factor_gt            0.0529
_refine_ls_wR_factor_ref           0.0558
_olex2_refinement_description
;
1. Twinned data refinement
 Scales: 0.7299(10)
 0.2701(10)
2. Fixed Uiso
 At 1.2 times of:
  All C(H) groups, All C(H,H) groups
3.a Secondary CH2 refined with riding coordinates:
 C00I(H00a,H00b), C00L(H00c,H00d), C00P(H00e,H00f), C00R(H00g,H00h)
3.b Aromatic/amide H refined with riding coordinates:
 C00N(H00N), C00S(H00S), C00T(H00T), C00U(H00U), C00V(H00V), C00W(H00W),
 C010(H010), C012(H012), C014(H014), C015(H015), C016(H016), C01A(H01A),
 C01C(H01C), C01D(H01D), C01E(H01E), C01F(H01F), C01G(H01G), C01H(H01H),
 C01I(H01I), C01J(H01J), C01L(H01L), C01N(H01N), C01O(H01O), C01P(H01P),
 C01R(H01R), C01S(H01S), C01T(H01T), C01U(H01U), C01W(H01W), C01X(H01X),
 C01Y(H01Y), C01Z(H01Z), C022(H022), C024(H024), C025(H025), C027(H027),
 C029(H029), C02A(H02A), C3(H3), C4(H4)
;
loop_
  _atom_site_label
  _atom_site_type_symbol
  _atom_site_fract_x
  _atom_site_fract_y
  _atom_site_fract_z
  _atom_site_U_iso_or_equiv
  _atom_site_adp_type
  _atom_site_occupancy
  _atom_site_refinement_flags_posn
 Hg01 Hg 0.356549(9) 0.404870(8) 0.596890(7) 0.010793(19) Uani 1.000000 .
 P002 P 0.14667(3) 0.25695(3) 0.60258(3) 0.01059(4) Uani 1.000000 .
 P003 P 0.07164(4) 0.42123(3) 0.06015(3) 0.01774(5) Uani 1.000000 .
 P004 P 0.48840(3) 0.30833(3) 0.46743(3) 0.01070(4) Uani 1.000000 .
 P005 P 0.58705(3) 0.42410(3) 0.77603(3) 0.01197(4) Uani 1.000000 .
 P006 P 0.21020(3) 0.55738(3) 0.63182(3) 0.01137(4) Uani 1.000000 .
 P007 P 0.65741(4) 0.90864(3) 0.62295(3) 0.01748(5) Uani 1.000000 .
 F008 F -0.03517(17) 0.40818(16) -0.07378(12) 0.0391(4) Uani 1.000000 .
 F009 F 0.66385(12) 0.92689(10) 0.76153(9) 0.02613(18) Uani 1.000000 .
 F00B F 0.74950(13) 1.04220(10) 0.65708(12) 0.0317(2) Uani 1.000000 .
 F00D F 0.51324(11) 0.96139(11) 0.59456(10) 0.02798(19) Uani 1.000000 .
 C00E C 0.69519(12) 0.56620(11) 0.87543(11) 0.01459(15) Uani 1.000000 .
 F00F F 0.80189(12) 0.85683(11) 0.65081(11) 0.0293(2) Uani 1.000000 .
 F00G F 0.04680(19) 0.27829(11) 0.03452(13) 0.0420(3) Uani 1.000000 .
 F00H F 0.65017(13) 0.89095(11) 0.48371(10) 0.0299(2) Uani 1.000000 .
 C00I C 0.62056(12) 0.25940(11) 0.58082(10) 0.01417(15) Uani 1.000000 .
 H00a H 0.57149(12) 0.19626(11) 0.60678(10) 0.01700(18) Uiso 1.000000 R
 H00b H 0.68908(12) 0.22516(11) 0.54430(10) 0.01700(18) Uiso 1.000000 R
 F00K F 0.09795(13) 0.56301(10) 0.08478(12) 0.0318(2) Uani 1.000000 .
 C00L C 0.04048(12) 0.47001(10) 0.62498(11) 0.01451(15) Uani 1.000000 .
 H00c H -0.02258(12) 0.44194(10) 0.53898(11) 0.01741(18) Uiso 1.000000 R
 H00d H -0.00737(12) 0.52336(10) 0.66999(11) 0.01741(18) Uiso 1.000000 R
 C00M C 0.29558(12) 0.65134(10) 0.78528(10) 0.01312(14) Uani 1.000000 .
 C00N C 0.67046(14) 0.34665(12) 0.33687(12) 0.01712(18) Uani 1.000000 .
 H00N H 0.66210(14) 0.26221(12) 0.31650(12) 0.0205(2) Uiso 1.000000 R
 C00O C 0.17235(11) 0.14760(10) 0.68899(10) 0.01251(14) Uani 1.000000 .
 C00P C 0.70194(11) 0.36506(12) 0.69166(10) 0.01512(16) Uani 1.000000 .
 H00e H 0.74541(11) 0.42985(12) 0.66415(10) 0.01814(19) Uiso 1.000000 R
 H00f H 0.78062(11) 0.33903(12) 0.74691(10) 0.01814(19) Uiso 1.000000 R
 C00R C 0.05567(12) 0.36102(10) 0.67738(10) 0.01376(15) Uani 1.000000 .
 H00g H 0.11040(12) 0.38900(10) 0.76550(10) 0.01651(18) Uiso 1.000000 R
 H00h H -0.04072(12) 0.31827(10) 0.66772(10) 0.01651(18) Uiso 1.000000 R
 C00S C 0.41359(17) 0.06160(12) 0.35566(13) 0.0210(2) Uani 1.000000 .
 H00S H 0.47722(17) 0.05111(12) 0.42795(13) 0.0253(3) Uiso 1.000000 R
 C00T C -0.09880(12) 0.09101(10) 0.44568(10) 0.01475(15) Uani 1.000000 .
 H00T H -0.10603(12) 0.06946(10) 0.51637(10) 0.01770(19) Uiso 1.000000 R
 C00U C 0.08505(12) 0.12431(11) 0.75757(11) 0.01520(16) Uani 1.000000 .
 H00U H 0.01188(12) 0.16859(11) 0.76212(11) 0.01824(19) Uiso 1.000000 R
 C00V C 0.52273(15) 0.18000(13) 1.01824(12) 0.0202(2) Uani 1.000000 .
 H00V H 0.50854(15) 0.13031(13) 1.06882(12) 0.0243(2) Uiso 1.000000 R
 C00W C 0.72484(15) 0.59222(12) 1.00112(11) 0.01895(19) Uani 1.000000 .
 H00W H 0.68719(15) 0.53560(12) 1.03601(11) 0.0227(2) Uiso 1.000000 R
 F00X F 0.1805(2) 0.43416(15) 0.19232(11) 0.0565(5) Uani 1.000000 .
 F00Y F 0.19996(13) 0.41770(13) 0.00480(14) 0.0395(3) Uani 1.000000 .
 C010 C 0.46274(13) 0.34086(12) 0.92827(11) 0.01668(17) Uani 1.000000 .
 H010 H 0.40653(13) 0.40025(12) 0.91644(11) 0.0200(2) Uiso 1.000000 R
 F011 F -0.05815(18) 0.42416(15) 0.11148(16) 0.0480(4) Uani 1.000000 .
 C012 C 0.24397(19) -0.02165(17) 0.15290(16) 0.0273(3) Uani 1.000000 .
 H012 H 0.19235(19) -0.08924(17) 0.08693(16) 0.0328(4) Uiso 1.000000 R
 C013 C 0.01374(11) 0.18127(10) 0.45534(10) 0.01232(14) Uani 1.000000 .
 C014 C 0.07645(15) 0.73853(11) 0.56688(12) 0.01798(18) Uani 1.000000 .
 H014 H 0.04949(15) 0.74284(11) 0.63751(12) 0.0216(2) Uiso 1.000000 R
 C015 C 0.75027(14) 0.65055(13) 0.82468(12) 0.01937(19) Uani 1.000000 .
 H015 H 0.72760(14) 0.63415(13) 0.73894(12) 0.0232(2) Uiso 1.000000 R
 C016 C 0.24833(16) 0.64014(12) 0.88252(12) 0.0197(2) Uani 1.000000 .
 H016 H 0.16300(16) 0.58527(12) 0.86883(12) 0.0236(2) Uiso 1.000000 R
 C017 C 0.15773(12) 0.65503(10) 0.53540(10) 0.01427(15) Uani 1.000000 .
 C019 C 0.39531(12) 0.17615(10) 0.34598(10) 0.01327(14) Uani 1.000000 .
 C01A C 0.30095(15) 0.19152(13) 0.23990(11) 0.01921(19) Uani 1.000000 .
 H01A H 0.28839(15) 0.26956(13) 0.23362(11) 0.0230(2) Uiso 1.000000 R
 C01C C 0.19526(16) 0.64673(14) 0.43069(12) 0.0209(2) Uani 1.000000 .
 H01C H 0.24925(16) 0.58915(14) 0.40875(12) 0.0250(2) Uiso 1.000000 R
 C01D C 0.07513(18) 0.80878(14) 0.39103(13) 0.0248(3) Uani 1.000000 .
 H01D H 0.04916(18) 0.86268(14) 0.34273(13) 0.0298(3) Uiso 1.000000 R
 C01E C 0.30377(14) -0.00273(12) 0.74851(12) 0.01820(18) Uani 1.000000 .
 H01E H 0.37908(14) -0.04518(12) 0.74665(12) 0.0218(2) Uiso 1.000000 R
 C01F C 0.42041(12) 0.73342(11) 0.80579(10) 0.01483(15) Uani 1.000000 .
 H01F H 0.45303(12) 0.74047(11) 0.73987(10) 0.01780(18) Uiso 1.000000 R
 C01G C 0.83829(16) 0.75856(13) 0.89967(15) 0.0232(2) Uani 1.000000 .
 H01G H 0.87826(16) 0.81461(13) 0.86544(15) 0.0278(3) Uiso 1.000000 R
 C01H C -0.19977(14) 0.03316(12) 0.33241(11) 0.01779(18) Uani 1.000000 .
 H01H H -0.27578(14) -0.02815(12) 0.32574(11) 0.0213(2) Uiso 1.000000 R
 C01I C 0.1527(2) 0.72384(16) 0.35838(14) 0.0271(3) Uani 1.000000 .
 H01I H 0.1771(2) 0.71818(16) 0.28637(14) 0.0326(3) Uiso 1.000000 R
 C01J C 0.03528(17) 0.81523(13) 0.49421(13) 0.0220(2) Uani 1.000000 .
 H01J H -0.02008(17) 0.87203(13) 0.51511(13) 0.0264(3) Uiso 1.000000 R
 C01L C 0.62369(15) 0.16398(13) 0.95968(12) 0.01933(19) Uani 1.000000 .
 H01L H 0.67746(15) 0.10278(13) 0.96976(12) 0.0232(2) Uiso 1.000000 R
 C01N C 0.32728(19) 0.71000(14) 0.99963(12) 0.0244(3) Uani 1.000000 .
 H01N H 0.29669(19) 0.70155(14) 1.06621(12) 0.0293(3) Uiso 1.000000 R
 C01O C 0.21550(15) -0.02675(12) 0.81545(12) 0.01851(19) Uani 1.000000 .
 H01O H 0.23023(15) -0.08612(12) 0.85872(12) 0.0222(2) Uiso 1.000000 R
 C01P C 0.64635(13) 0.23721(12) 0.88634(11) 0.01652(17) Uani 1.000000 .
 H01P H 0.71618(13) 0.22667(12) 0.84727(11) 0.0198(2) Uiso 1.000000 R
 F01Q F 0.56512(12) 0.77596(9) 0.58890(10) 0.02745(19) Uani 1.000000 .
 C01R C 0.22554(17) 0.09232(16) 0.14362(13) 0.0259(3) Uani 1.000000 .
 H01R H 0.16138(17) 0.10256(16) 0.07145(13) 0.0311(3) Uiso 1.000000 R
 C01S C -0.07978(15) 0.15584(14) 0.23777(11) 0.0206(2) Uani 1.000000 .
 H01S H -0.07416(15) 0.17840(14) 0.16713(11) 0.0247(3) Uiso 1.000000 R
 C01T C 0.60645(16) 0.52450(12) 0.43835(13) 0.0202(2) Uani 1.000000 .
 H01T H 0.55351(16) 0.56106(12) 0.48560(13) 0.0242(2) Uiso 1.000000 R
 C01U C 0.45056(18) 0.79197(15) 1.01944(13) 0.0222(2) Uani 1.000000 .
 H01U H 0.50364(18) 0.83961(15) 1.09944(13) 0.0267(3) Uiso 1.000000 R
 C01V C 0.56591(11) 0.32620(10) 0.87051(10) 0.01314(14) Uani 1.000000 .
 C01W C 0.69686(19) 0.59457(13) 0.39868(16) 0.0260(3) Uani 1.000000 .
 H01W H 0.70684(19) 0.67914(13) 0.42010(16) 0.0312(3) Uiso 1.000000 R
 C01X C 0.80999(17) 0.70167(13) 1.07530(13) 0.0239(2) Uani 1.000000 .
 H01X H 0.82885(17) 0.72005(13) 1.16072(13) 0.0286(3) Uiso 1.000000 R
 C01Y C -0.18956(15) 0.06506(12) 0.22857(11) 0.01919(19) Uani 1.000000 .
 H01Y H -0.25792(15) 0.02457(12) 0.15124(11) 0.0230(2) Uiso 1.000000 R
 C01Z C 0.44269(15) 0.26846(13) 1.00291(12) 0.0201(2) Uani 1.000000 .
 H01Z H 0.37424(15) 0.27956(13) 1.04337(12) 0.0241(2) Uiso 1.000000 R
 C022 C 0.77231(16) 0.54069(14) 0.32787(14) 0.0228(2) Uani 1.000000 .
 H022 H 0.83381(16) 0.58881(14) 0.30116(14) 0.0274(3) Uiso 1.000000 R
 C023 C 0.59414(12) 0.40050(10) 0.40831(10) 0.01325(14) Uani 1.000000 .
 C024 C 0.86730(17) 0.78384(13) 1.02508(15) 0.0248(3) Uani 1.000000 .
 H024 H 0.92654(17) 0.85763(13) 1.07636(15) 0.0297(3) Uiso 1.000000 R
 C025 C 0.02187(14) 0.21355(13) 0.35086(11) 0.01715(18) Uani 1.000000 .
 H025 H 0.09721(14) 0.27525(13) 0.35711(11) 0.0206(2) Uiso 1.000000 R
 C027 C 0.75863(18) 0.41691(16) 0.29569(15) 0.0197(2) Uani 1.000000 .
 H027 H 0.80910(18) 0.38052(16) 0.24596(15) 0.0237(3) Uiso 1.000000 R
 C029 C 0.49663(14) 0.80457(12) 0.92246(12) 0.01831(18) Uani 1.000000 .
 H029 H 0.58001(14) 0.86170(12) 0.93608(12) 0.0220(2) Uiso 1.000000 R
 C02A C 0.28144(12) 0.08344(11) 0.68445(11) 0.01505(16) Uani 1.000000 .
 H02A H 0.34038(12) 0.09880(11) 0.63750(11) 0.01806(19) Uiso 1.000000 R
 C3 C 0.10609(14) 0.03579(12) 0.81912(11) 0.01748(18) Uani 1.000000 .
 H3 H 0.04525(14) 0.01812(12) 0.86384(11) 0.0210(2) Uiso 1.000000 R
 C4 C 0.3377(2) -0.03746(13) 0.25844(15) 0.0275(3) Uani 1.000000 .
 H4 H 0.3501(2) -0.11566(13) 0.26424(15) 0.0330(3) Uiso 1.000000 R

loop_
  _atom_site_anharm_GC_C_label
  _atom_site_anharm_GC_C_111
  _atom_site_anharm_GC_C_112
  _atom_site_anharm_GC_C_113
  _atom_site_anharm_GC_C_122
  _atom_site_anharm_GC_C_123
  _atom_site_anharm_GC_C_133
  _atom_site_anharm_GC_C_222
  _atom_site_anharm_GC_C_223
  _atom_site_anharm_GC_C_233
  _atom_site_anharm_GC_C_333
 Hg01 -0.00000005(2) 0.000000052(11) -0.000000017(12) 0.000000074(10)
 -0.000000004(7) -0.000000013(10) -0.000000010(15) 0.000000008(8) -0.000000006(8)
 -0.000000062(13)

loop_
  _atom_site_anharm_GC_D_label
  _atom_site_anharm_GC_D_1111
  _atom_site_anharm_GC_D_1112
  _atom_site_anharm_GC_D_1113
  _atom_site_anharm_GC_D_1122
  _atom_site_anharm_GC_D_1123
  _atom_site_anharm_GC_D_1133
  _atom_site_anharm_GC_D_1222
  _atom_site_anharm_GC_D_1223
  _atom_site_anharm_GC_D_1233
  _atom_site_anharm_GC_D_1333
  _atom_site_anharm_GC_D_2222
  _atom_site_anharm_GC_D_2223
  _atom_site_anharm_GC_D_2233
  _atom_site_anharm_GC_D_2333
  _atom_site_anharm_GC_D_3333
 Hg01 -0.0000000028(3) -0.00000000114(14) -0.00000000163(15) -0.00000000182(10)
 -0.00000000111(8) -0.00000000126(12) -0.00000000116(12) -0.00000000055(7)
 -0.00000000054(7) -0.00000000116(12) -0.0000000016(2) 0.00000000016(10)
 -0.00000000149(8) -0.00000000060(10) -0.00000000397(19)

loop_
  _atom_site_aniso_label
  _atom_site_aniso_U_11
  _atom_site_aniso_U_22
  _atom_site_aniso_U_33
  _atom_site_aniso_U_12
  _atom_site_aniso_U_13
  _atom_site_aniso_U_23
 Hg01 0.00842(3) 0.01265(3) 0.01185(3) 0.002655(18) 0.004644(18) 0.002240(19)
 P002 0.00996(9) 0.01085(10) 0.01166(9) 0.00190(7) 0.00468(7) 0.00295(7)
 P003 0.01872(12) 0.02185(14) 0.01518(12) 0.00591(11) 0.00727(10) 0.00672(10)
 P004 0.01115(9) 0.01188(10) 0.01051(9) 0.00298(8) 0.00520(7) 0.00324(7)
 P005 0.00957(9) 0.01579(11) 0.01029(9) 0.00235(8) 0.00337(7) 0.00284(8)
 P006 0.01124(9) 0.01089(10) 0.01248(10) 0.00270(8) 0.00486(8) 0.00250(8)
 P007 0.01944(13) 0.01766(13) 0.02227(14) 0.00737(10) 0.01216(11) 0.01006(11)
 F008 0.0339(6) 0.0541(9) 0.0208(5) 0.0134(6) -0.0027(5) 0.0062(5)
 F009 0.0358(5) 0.0268(4) 0.0216(4) 0.0114(4) 0.0141(4) 0.0088(3)
 F00B 0.0318(5) 0.0203(4) 0.0495(7) 0.0030(4) 0.0223(5) 0.0113(4)
 F00D 0.0242(4) 0.0371(5) 0.0349(5) 0.0169(4) 0.0161(4) 0.0198(4)
 C00E 0.0132(4) 0.0151(4) 0.0139(4) 0.0021(3) 0.0027(3) 0.0036(3)
 F00F 0.0253(4) 0.0333(5) 0.0374(5) 0.0172(4) 0.0146(4) 0.0134(4)
 F00G 0.0678(9) 0.0224(5) 0.0431(7) 0.0078(5) 0.0287(7) 0.0098(5)
 F00H 0.0393(6) 0.0369(5) 0.0268(4) 0.0152(4) 0.0211(4) 0.0171(4)
 C00I 0.0133(3) 0.0176(4) 0.0137(4) 0.0056(3) 0.0059(3) 0.0051(3)
 F00K 0.0343(5) 0.0225(4) 0.0401(6) 0.0072(4) 0.0145(5) 0.0074(4)
 C00L 0.0116(3) 0.0130(4) 0.0196(4) 0.0032(3) 0.0064(3) 0.0035(3)
 C00M 0.0147(3) 0.0120(4) 0.0133(3) 0.0031(3) 0.0057(3) 0.0031(3)
 C00N 0.0194(4) 0.0175(4) 0.0186(4) 0.0036(4) 0.0122(4) 0.0048(3)
 C00O 0.0121(3) 0.0132(4) 0.0124(3) 0.0020(3) 0.0039(3) 0.0044(3)
 C00P 0.0105(3) 0.0224(5) 0.0133(4) 0.0040(3) 0.0054(3) 0.0043(3)
 C00R 0.0131(3) 0.0139(4) 0.0163(4) 0.0030(3) 0.0083(3) 0.0032(3)
 C00S 0.0304(6) 0.0133(4) 0.0187(5) 0.0029(4) 0.0076(4) 0.0041(3)
 C00T 0.0154(4) 0.0141(4) 0.0136(4) 0.0002(3) 0.0036(3) 0.0042(3)
 C00U 0.0135(3) 0.0183(4) 0.0149(4) 0.0022(3) 0.0056(3) 0.0059(3)
 C00V 0.0219(5) 0.0225(5) 0.0180(5) 0.0028(4) 0.0077(4) 0.0082(4)
 C00W 0.0216(5) 0.0173(5) 0.0139(4) 0.0010(4) 0.0019(3) 0.0028(3)
 F00X 0.0800(11) 0.0542(9) 0.0211(5) 0.0397(8) -0.0094(6) 0.0031(5)
 F00Y 0.0277(5) 0.0452(7) 0.0592(8) 0.0163(5) 0.0285(5) 0.0168(6)
 C010 0.0159(4) 0.0204(5) 0.0164(4) 0.0047(3) 0.0083(3) 0.0054(3)
 F011 0.0566(8) 0.0515(8) 0.0626(9) 0.0157(7) 0.0511(8) 0.0229(7)
 C012 0.0246(6) 0.0257(7) 0.0237(6) -0.0035(6) 0.0090(5) -0.0067(5)
 C013 0.0124(3) 0.0127(3) 0.0124(3) 0.0021(3) 0.0050(3) 0.0032(3)
 C014 0.0221(5) 0.0153(4) 0.0172(4) 0.0066(4) 0.0062(4) 0.0046(3)
 C015 0.0184(4) 0.0200(5) 0.0197(5) 0.0021(4) 0.0054(4) 0.0073(4)
 C016 0.0256(5) 0.0165(4) 0.0166(4) -0.0019(4) 0.0115(4) 0.0006(3)
 C017 0.0158(4) 0.0137(4) 0.0134(4) 0.0029(3) 0.0045(3) 0.0041(3)
 C019 0.0145(3) 0.0133(4) 0.0122(3) 0.0015(3) 0.0059(3) 0.0025(3)
 C01A 0.0203(5) 0.0223(5) 0.0131(4) 0.0069(4) 0.0035(3) 0.0020(3)
 C01C 0.0258(5) 0.0231(5) 0.0173(4) 0.0062(4) 0.0104(4) 0.0074(4)
 C01D 0.0305(6) 0.0198(5) 0.0200(5) 0.0008(5) 0.0008(5) 0.0096(4)
 C01E 0.0201(5) 0.0167(4) 0.0201(5) 0.0062(4) 0.0069(4) 0.0078(4)
 C01F 0.0146(4) 0.0151(4) 0.0148(4) 0.0022(3) 0.0052(3) 0.0039(3)
 C01G 0.0212(5) 0.0183(5) 0.0283(6) 0.0008(4) 0.0055(4) 0.0082(4)
 C01H 0.0175(4) 0.0168(4) 0.0152(4) -0.0020(3) 0.0021(3) 0.0039(3)
 C01I 0.0353(7) 0.0293(7) 0.0190(5) 0.0040(6) 0.0095(5) 0.0113(5)
 C01J 0.0256(6) 0.0160(5) 0.0224(5) 0.0062(4) 0.0031(4) 0.0069(4)
 C01L 0.0208(5) 0.0200(5) 0.0184(4) 0.0060(4) 0.0059(4) 0.0074(4)
 C01N 0.0343(7) 0.0217(5) 0.0152(4) -0.0027(5) 0.0115(5) 0.0005(4)
 C01O 0.0220(5) 0.0169(4) 0.0166(4) 0.0023(4) 0.0049(4) 0.0071(3)
 C01P 0.0150(4) 0.0200(5) 0.0162(4) 0.0057(3) 0.0062(3) 0.0054(3)
 F01Q 0.0338(5) 0.0205(4) 0.0309(5) 0.0006(3) 0.0167(4) 0.0067(3)
 C01R 0.0228(5) 0.0316(7) 0.0155(5) 0.0055(5) 0.0020(4) -0.0039(4)
 C01S 0.0219(5) 0.0258(6) 0.0127(4) -0.0003(4) 0.0050(4) 0.0060(4)
 C01T 0.0258(5) 0.0141(4) 0.0243(5) 0.0029(4) 0.0138(4) 0.0052(4)
 C01U 0.0267(6) 0.0204(6) 0.0145(5) -0.0005(5) 0.0055(4) -0.0009(4)
 C01V 0.0120(3) 0.0154(4) 0.0118(3) 0.0023(3) 0.0042(3) 0.0028(3)
 C01W 0.0328(7) 0.0159(5) 0.0335(7) 0.0007(5) 0.0180(6) 0.0077(5)
 C01X 0.0273(6) 0.0187(5) 0.0175(5) 0.0004(4) -0.0008(4) 0.0018(4)
 C01Y 0.0199(5) 0.0203(5) 0.0134(4) -0.0005(4) 0.0023(3) 0.0032(3)
 C01Z 0.0205(5) 0.0249(6) 0.0182(4) 0.0040(4) 0.0105(4) 0.0073(4)
 C022 0.0231(5) 0.0239(6) 0.0234(5) -0.0019(4) 0.0108(4) 0.0096(4)
 C023 0.0143(3) 0.0137(4) 0.0132(3) 0.0020(3) 0.0067(3) 0.0041(3)
 C024 0.0214(5) 0.0171(5) 0.0281(6) -0.0001(4) 0.0003(5) 0.0033(4)
 C025 0.0176(4) 0.0203(5) 0.0138(4) -0.0004(4) 0.0065(3) 0.0055(4)
 C027 0.0191(5) 0.0252(6) 0.0193(6) 0.0023(4) 0.0119(5) 0.0082(5)
 C029 0.0171(4) 0.0172(4) 0.0175(4) 0.0012(4) 0.0039(3) 0.0018(3)
 C02A 0.0150(4) 0.0148(4) 0.0171(4) 0.0042(3) 0.0063(3) 0.0055(3)
 C3 0.0182(4) 0.0204(5) 0.0145(4) 0.0007(4) 0.0057(3) 0.0071(3)
 C4 0.0382(8) 0.0148(5) 0.0267(6) -0.0012(5) 0.0128(6) 0.0002(4)

loop_
  _geom_bond_atom_site_label_1
  _geom_bond_atom_site_label_2
  _geom_bond_distance
  _geom_bond_site_symmetry_2
  _geom_bond_publ_flag
 Hg01 P002 2.5750(3) . ?
 Hg01 P004 2.4847(3) . ?
 Hg01 P005 2.5822(3) . ?
 Hg01 P006 2.4748(3) . ?
 P002 C00O 1.8026(11) . ?
 P002 C00R 1.8340(11) . ?
 P002 C013 1.8161(11) . ?
 P003 F008 1.6007(14) . ?
 P003 F00G 1.6048(13) . ?
 P003 F00K 1.5922(12) . ?
 P003 F00X 1.5920(12) . ?
 P003 F00Y 1.6028(11) . ?
 P003 F011 1.5859(12) . ?
 P004 C00I 1.8313(11) . ?
 P004 C019 1.7999(11) . ?
 P004 C023 1.8055(11) . ?
 P005 C00E 1.8134(12) . ?
 P005 C00P 1.8340(11) . ?
 P005 C01V 1.8056(12) . ?
 P006 C00L 1.8375(11) . ?
 P006 C00M 1.8079(11) . ?
 P006 C017 1.8030(12) . ?
 P007 F009 1.6011(10) . ?
 P007 F00B 1.6132(11) . ?
 P007 F00D 1.6034(10) . ?
 P007 F00F 1.6002(10) . ?
 P007 F00H 1.6073(11) . ?
 P007 F01Q 1.6056(11) . ?
 C00E C00W 1.3956(17) . ?
 C00E C015 1.4006(19) . ?
 C00I H00a 0.9900 . ?
 C00I H00b 0.9900 . ?
 C00I C00P 1.5334(17) . ?
 C00L H00c 0.9900 . ?
 C00L H00d 0.9900 . ?
 C00L C00R 1.5383(17) . ?
 C00M C016 1.3987(16) . ?
 C00M C01F 1.3998(16) . ?
 C00N H00N 0.9500 . ?
 C00N C023 1.4011(15) . ?
 C00N C027 1.3935(19) . ?
 C00O C00U 1.3993(15) . ?
 C00O C02A 1.3986(16) . ?
 C00P H00e 0.9900 . ?
 C00P H00f 0.9900 . ?
 C00R H00g 0.9900 . ?
 C00R H00h 0.9900 . ?
 C00S H00S 0.9500 . ?
 C00S C019 1.3955(17) . ?
 C00S C4 1.396(2) . ?
 C00T H00T 0.9500 . ?
 C00T C013 1.4036(15) . ?
 C00T C01H 1.3914(16) . ?
 C00U H00U 0.9500 . ?
 C00U C3 1.3929(17) . ?
 C00V H00V 0.9500 . ?
 C00V C01L 1.392(2) . ?
 C00V C01Z 1.388(2) . ?
 C00W H00W 0.9500 . ?
 C00W C01X 1.3947(19) . ?
 C010 H010 0.9500 . ?
 C010 C01V 1.4029(15) . ?
 C010 C01Z 1.3917(18) . ?
 C012 H012 0.9500 . ?
 C012 C01R 1.388(3) . ?
 C012 C4 1.393(3) . ?
 C013 C025 1.3989(16) . ?
 C014 H014 0.9500 . ?
 C014 C017 1.3984(17) . ?
 C014 C01J 1.3911(18) . ?
 C015 H015 0.9500 . ?
 C015 C01G 1.395(2) . ?
 C016 H016 0.9500 . ?
 C016 C01N 1.3935(19) . ?
 C017 C01C 1.3930(17) . ?
 C019 C01A 1.3980(17) . ?
 C01A H01A 0.9500 . ?
 C01A C01R 1.3904(19) . ?
 C01C H01C 0.9500 . ?
 C01C C01I 1.395(2) . ?
 C01D H01D 0.9500 . ?
 C01D C01I 1.388(3) . ?
 C01D C01J 1.390(2) . ?
 C01E H01E 0.9500 . ?
 C01E C01O 1.3932(19) . ?
 C01E C02A 1.3896(17) . ?
 C01F H01F 0.9500 . ?
 C01F C029 1.3893(17) . ?
 C01G H01G 0.9500 . ?
 C01G C024 1.393(2) . ?
 C01H H01H 0.9500 . ?
 C01H C01Y 1.3956(18) . ?
 C01I H01I 0.9500 . ?
 C01J H01J 0.9500 . ?
 C01L H01L 0.9500 . ?
 C01L C01P 1.3931(18) . ?
 C01N H01N 0.9500 . ?
 C01N C01U 1.389(2) . ?
 C01O H01O 0.9500 . ?
 C01O C3 1.388(2) . ?
 C01P H01P 0.9500 . ?
 C01P C01V 1.3969(17) . ?
 C01R H01R 0.9500 . ?
 C01S H01S 0.9500 . ?
 C01S C01Y 1.3905(19) . ?
 C01S C025 1.3923(18) . ?
 C01T H01T 0.9500 . ?
 C01T C01W 1.3953(19) . ?
 C01T C023 1.3950(17) . ?
 C01U H01U 0.9500 . ?
 C01U C029 1.393(2) . ?
 C01W H01W 0.9500 . ?
 C01W C022 1.389(2) . ?
 C01X H01X 0.9500 . ?
 C01X C024 1.387(2) . ?
 C01Y H01Y 0.9500 . ?
 C01Z H01Z 0.9500 . ?
 C022 H022 0.9500 . ?
 C022 C027 1.392(2) . ?
 C024 H024 0.9500 . ?
 C025 H025 0.9500 . ?
 C027 H027 0.9500 . ?
 C029 H029 0.9500 . ?
 C02A H02A 0.9500 . ?
 C3 H3 0.9500 . ?
 C4 H4 0.9500 . ?

loop_
  _geom_angle_atom_site_label_1
  _geom_angle_atom_site_label_2
  _geom_angle_atom_site_label_3
  _geom_angle
  _geom_angle_site_symmetry_1
  _geom_angle_site_symmetry_3
  _geom_angle_publ_flag
 P004 Hg01 P002 112.536(12) . . ?
 P005 Hg01 P002 111.620(11) . . ?
 P005 Hg01 P004 85.078(11) . . ?
 P006 Hg01 P002 84.953(11) . . ?
 P006 Hg01 P004 147.170(12) . . ?
 P006 Hg01 P005 115.128(12) . . ?
 C00O P002 Hg01 122.69(4) . . ?
 C00R P002 Hg01 100.45(4) . . ?
 C00R P002 C00O 104.99(5) . . ?
 C013 P002 Hg01 115.10(4) . . ?
 C013 P002 C00O 106.86(5) . . ?
 C013 P002 C00R 104.47(5) . . ?
 F00G P003 F008 90.21(9) . . ?
 F00K P003 F008 89.74(8) . . ?
 F00K P003 F00G 179.23(7) . . ?
 F00X P003 F008 178.86(10) . . ?
 F00X P003 F00G 89.79(9) . . ?
 F00X P003 F00K 90.25(8) . . ?
 F00Y P003 F008 88.28(8) . . ?
 F00Y P003 F00G 89.26(8) . . ?
 F00Y P003 F00K 89.97(7) . . ?
 F00Y P003 F00X 90.59(10) . . ?
 F011 P003 F008 90.24(9) . . ?
 F011 P003 F00G 90.66(8) . . ?
 F011 P003 F00K 90.11(8) . . ?
 F011 P003 F00X 90.89(10) . . ?
 F011 P003 F00Y 178.52(9) . . ?
 C00I P004 Hg01 99.68(4) . . ?
 C019 P004 Hg01 118.66(4) . . ?
 C019 P004 C00I 106.13(5) . . ?
 C023 P004 Hg01 118.95(4) . . ?
 C023 P004 C00I 104.48(5) . . ?
 C023 P004 C019 106.89(5) . . ?
 C00E P005 Hg01 123.61(4) . . ?
 C00P P005 Hg01 99.83(4) . . ?
 C00P P005 C00E 103.63(6) . . ?
 C01V P005 Hg01 113.11(4) . . ?
 C01V P005 C00E 107.66(6) . . ?
 C01V P005 C00P 107.06(5) . . ?
 C00L P006 Hg01 103.90(4) . . ?
 C00M P006 Hg01 107.74(4) . . ?
 C00M P006 C00L 108.00(5) . . ?
 C017 P006 Hg01 124.58(4) . . ?
 C017 P006 C00L 104.65(5) . . ?
 C017 P006 C00M 107.04(5) . . ?
 F00B P007 F009 90.04(6) . . ?
 F00D P007 F009 89.74(6) . . ?
 F00D P007 F00B 89.38(6) . . ?
 F00F P007 F009 90.56(6) . . ?
 F00F P007 F00B 90.22(7) . . ?
 F00F P007 F00D 179.51(6) . . ?
 F00H P007 F009 179.60(6) . . ?
 F00H P007 F00B 89.84(7) . . ?
 F00H P007 F00D 89.88(6) . . ?
 F00H P007 F00F 89.82(6) . . ?
 F01Q P007 F009 89.94(6) . . ?
 F01Q P007 F00B 179.75(7) . . ?
 F01Q P007 F00D 90.37(6) . . ?
 F01Q P007 F00F 90.03(6) . . ?
 F01Q P007 F00H 90.18(6) . . ?
 C00W C00E P005 121.10(10) . . ?
 C015 C00E P005 119.14(10) . . ?
 C015 C00E C00W 119.75(11) . . ?
 H00a C00I P004 109.57(4) . . ?
 H00b C00I P004 109.57(3) . . ?
 H00b C00I H00a 108.1 . . ?
 C00P C00I P004 110.41(8) . . ?
 C00P C00I H00a 109.57(6) . . ?
 C00P C00I H00b 109.57(6) . . ?
 H00c C00L P006 108.58(4) . . ?
 H00d C00L P006 108.58(4) . . ?
 H00d C00L H00c 107.6 . . ?
 C00R C00L P006 114.74(8) . . ?
 C00R C00L H00c 108.58(6) . . ?
 C00R C00L H00d 108.58(6) . . ?
 C016 C00M P006 123.44(9) . . ?
 C01F C00M P006 116.46(8) . . ?
 C01F C00M C016 119.97(10) . . ?
 C023 C00N H00N 119.99(7) . . ?
 C027 C00N H00N 119.99(9) . . ?
 C027 C00N C023 120.02(13) . . ?
 C00U C00O P002 121.89(9) . . ?
 C02A C00O P002 118.24(8) . . ?
 C02A C00O C00U 119.86(10) . . ?
 C00I C00P P005 112.89(7) . . ?
 H00e C00P P005 109.01(4) . . ?
 H00e C00P C00I 109.01(6) . . ?
 H00f C00P P005 109.01(4) . . ?
 H00f C00P C00I 109.01(6) . . ?
 H00f C00P H00e 107.8 . . ?
 C00L C00R P002 112.43(7) . . ?
 H00g C00R P002 109.11(4) . . ?
 H00g C00R C00L 109.11(6) . . ?
 H00h C00R P002 109.11(4) . . ?
 H00h C00R C00L 109.11(6) . . ?
 H00h C00R H00g 107.8 . . ?
 C019 C00S H00S 120.22(7) . . ?
 C4 C00S H00S 120.22(10) . . ?
 C4 C00S C019 119.56(14) . . ?
 C013 C00T H00T 120.06(6) . . ?
 C01H C00T H00T 120.06(7) . . ?
 C01H C00T C013 119.89(10) . . ?
 H00U C00U C00O 120.21(7) . . ?
 C3 C00U C00O 119.59(11) . . ?
 C3 C00U H00U 120.21(7) . . ?
 C01L C00V H00V 119.93(8) . . ?
 C01Z C00V H00V 119.93(8) . . ?
 C01Z C00V C01L 120.14(12) . . ?
 H00W C00W C00E 120.14(8) . . ?
 C01X C00W C00E 119.73(13) . . ?
 C01X C00W H00W 120.14(9) . . ?
 C01V C010 H010 119.98(7) . . ?
 C01Z C010 H010 119.98(8) . . ?
 C01Z C010 C01V 120.04(12) . . ?
 C01R C012 H012 119.82(9) . . ?
 C4 C012 H012 119.82(10) . . ?
 C4 C012 C01R 120.36(15) . . ?
 C00T C013 P002 120.30(8) . . ?
 C025 C013 P002 120.19(8) . . ?
 C025 C013 C00T 119.51(10) . . ?
 C017 C014 H014 120.17(7) . . ?
 C01J C014 H014 120.17(9) . . ?
 C01J C014 C017 119.65(12) . . ?
 H015 C015 C00E 119.91(7) . . ?
 C01G C015 C00E 120.18(13) . . ?
 C01G C015 H015 119.91(9) . . ?
 H016 C016 C00M 120.23(7) . . ?
 C01N C016 C00M 119.54(12) . . ?
 C01N C016 H016 120.23(8) . . ?
 C014 C017 P006 118.60(9) . . ?
 C01C C017 P006 120.96(10) . . ?
 C01C C017 C014 120.43(11) . . ?
 C00S C019 P004 122.29(9) . . ?
 C01A C019 P004 117.50(9) . . ?
 C01A C019 C00S 120.21(11) . . ?
 H01A C01A C019 120.08(7) . . ?
 C01R C01A C019 119.85(13) . . ?
 C01R C01A H01A 120.08(9) . . ?
 H01C C01C C017 120.35(8) . . ?
 C01I C01C C017 119.30(14) . . ?
 C01I C01C H01C 120.35(9) . . ?
 C01I C01D H01D 119.91(8) . . ?
 C01J C01D H01D 119.91(9) . . ?
 C01J C01D C01I 120.19(13) . . ?
 C01O C01E H01E 120.06(8) . . ?
 C02A C01E H01E 120.06(7) . . ?
 C02A C01E C01O 119.87(12) . . ?
 H01F C01F C00M 119.98(6) . . ?
 C029 C01F C00M 120.05(11) . . ?
 C029 C01F H01F 119.98(7) . . ?
 H01G C01G C015 120.17(9) . . ?
 C024 C01G C015 119.66(14) . . ?
 C024 C01G H01G 120.17(9) . . ?
 H01H C01H C00T 119.95(7) . . ?
 C01Y C01H C00T 120.10(11) . . ?
 C01Y C01H H01H 119.95(7) . . ?
 C01D C01I C01C 120.38(14) . . ?
 H01I C01I C01C 119.81(9) . . ?
 H01I C01I C01D 119.81(8) . . ?
 C01D C01J C014 120.01(14) . . ?
 H01J C01J C014 120.00(9) . . ?
 H01J C01J C01D 120.00(9) . . ?
 H01L C01L C00V 119.82(8) . . ?
 C01P C01L C00V 120.37(12) . . ?
 C01P C01L H01L 119.82(8) . . ?
 H01N C01N C016 119.86(8) . . ?
 C01U C01N C016 120.29(13) . . ?
 C01U C01N H01N 119.86(8) . . ?
 H01O C01O C01E 119.90(8) . . ?
 C3 C01O C01E 120.19(11) . . ?
 C3 C01O H01O 119.90(7) . . ?
 H01P C01P C01L 120.16(8) . . ?
 C01V C01P C01L 119.68(11) . . ?
 C01V C01P H01P 120.16(7) . . ?
 C01A C01R C012 120.03(15) . . ?
 H01R C01R C012 119.99(9) . . ?
 H01R C01R C01A 119.99(9) . . ?
 C01Y C01S H01S 120.12(7) . . ?
 C025 C01S H01S 120.12(8) . . ?
 C025 C01S C01Y 119.77(12) . . ?
 C01W C01T H01T 120.15(9) . . ?
 C023 C01T H01T 120.15(7) . . ?
 C023 C01T C01W 119.70(12) . . ?
 H01U C01U C01N 119.87(8) . . ?
 C029 C01U C01N 120.26(13) . . ?
 C029 C01U H01U 119.87(8) . . ?
 C010 C01V P005 117.61(9) . . ?
 C01P C01V P005 122.64(8) . . ?
 C01P C01V C010 119.75(11) . . ?
 H01W C01W C01T 119.99(9) . . ?
 C022 C01W C01T 120.02(13) . . ?
 C022 C01W H01W 119.99(8) . . ?
 H01X C01X C00W 119.80(9) . . ?
 C024 C01X C00W 120.39(14) . . ?
 C024 C01X H01X 119.80(9) . . ?
 C01S C01Y C01H 120.31(11) . . ?
 H01Y C01Y C01H 119.85(7) . . ?
 H01Y C01Y C01S 119.85(7) . . ?
 C010 C01Z C00V 120.01(12) . . ?
 H01Z C01Z C00V 120.00(8) . . ?
 H01Z C01Z C010 120.00(8) . . ?
 H022 C022 C01W 119.69(8) . . ?
 C027 C022 C01W 120.61(12) . . ?
 C027 C022 H022 119.69(8) . . ?
 C00N C023 P004 119.12(9) . . ?
 C01T C023 P004 120.76(9) . . ?
 C01T C023 C00N 120.03(11) . . ?
 C01X C024 C01G 120.24(13) . . ?
 H024 C024 C01G 119.88(9) . . ?
 H024 C024 C01X 119.88(9) . . ?
 C01S C025 C013 120.42(11) . . ?
 H025 C025 C013 119.79(7) . . ?
 H025 C025 C01S 119.79(8) . . ?
 C022 C027 C00N 119.60(14) . . ?
 H027 C027 C00N 120.20(9) . . ?
 H027 C027 C022 120.20(8) . . ?
 C01U C029 C01F 119.87(12) . . ?
 H029 C029 C01F 120.07(7) . . ?
 H029 C029 C01U 120.07(8) . . ?
 C01E C02A C00O 120.12(11) . . ?
 H02A C02A C00O 119.94(6) . . ?
 H02A C02A C01E 119.94(7) . . ?
 C01O C3 C00U 120.34(11) . . ?
 H3 C3 C00U 119.83(7) . . ?
 H3 C3 C01O 119.83(7) . . ?
 C012 C4 C00S 120.00(15) . . ?
 H4 C4 C00S 120.00(10) . . ?
 H4 C4 C012 120.00(10) . . ?

loop_
  _geom_torsion_atom_site_label_1
  _geom_torsion_atom_site_label_2
  _geom_torsion_atom_site_label_3
  _geom_torsion_atom_site_label_4
  _geom_torsion
  _geom_torsion_site_symmetry_1
  _geom_torsion_site_symmetry_2
  _geom_torsion_site_symmetry_3
  _geom_torsion_site_symmetry_4
  _geom_torsion_publ_flag
 P002 C00O C00U C3 177.65(9) . . . . ?
 P002 C00O C02A C01E -179.21(9) . . . . ?
 P002 C00R C00L P006 -57.17(7) . . . . ?
 P002 C013 C00T C01H -179.71(10) . . . . ?
 P002 C013 C025 C01S -179.99(11) . . . . ?
 P004 C00I C00P P005 65.71(7) . . . . ?
 P004 C019 C00S C4 179.69(12) . . . . ?
 P004 C019 C01A C01R -179.55(11) . . . . ?
 P004 C023 C00N C027 -176.64(11) . . . . ?
 P004 C023 C01T C01W 175.44(13) . . . . ?
 P005 C00E C00W C01X 179.13(12) . . . . ?
 P005 C00E C015 C01G -177.51(11) . . . . ?
 P005 C01V C010 C01Z -179.50(10) . . . . ?
 P005 C01V C01P C01L -179.41(10) . . . . ?
 P006 C00M C016 C01N 174.92(13) . . . . ?
 P006 C00M C01F C029 -176.64(9) . . . . ?
 P006 C017 C014 C01J 179.69(10) . . . . ?
 P006 C017 C01C C01I -179.99(12) . . . . ?
 C00E C00W C01X C024 -1.11(17) . . . . ?
 C00E C015 C01G C024 -2.13(16) . . . . ?
 C00M C016 C01N C01U 1.28(18) . . . . ?
 C00M C01F C029 C01U 1.59(15) . . . . ?
 C00N C023 C01T C01W -1.09(15) . . . . ?
 C00N C027 C022 C01W -1.2(2) . . . . ?
 C00O C00U C3 C01O 1.82(14) . . . . ?
 C00O C02A C01E C01O 1.22(14) . . . . ?
 C00S C019 C01A C01R -0.25(15) . . . . ?
 C00S C4 C012 C01R 0.1(2) . . . . ?
 C00T C013 C025 C01S -0.74(14) . . . . ?
 C00T C01H C01Y C01S -0.90(17) . . . . ?
 C00U C3 C01O C01E -1.02(15) . . . . ?
 C00V C01L C01P C01V -0.77(16) . . . . ?
 C00V C01Z C010 C01V -1.33(16) . . . . ?
 C00W C01X C024 C01G 1.08(19) . . . . ?
 C010 C01V C01P C01L -0.18(13) . . . . ?
 C012 C01R C01A C019 0.01(19) . . . . ?
 C013 C025 C01S C01Y -0.38(16) . . . . ?
 C014 C017 C01C C01I 0.95(15) . . . . ?
 C014 C01J C01D C01I 1.71(18) . . . . ?
 C015 C01G C024 C01X 0.54(19) . . . . ?
 C016 C01N C01U C029 -0.3(2) . . . . ?
 C017 C01C C01I C01D 0.66(17) . . . . ?
 C01C C01I C01D C01J -2.0(2) . . . . ?
 C01F C029 C01U C01N -1.13(17) . . . . ?
 C01H C01Y C01S C025 1.20(17) . . . . ?
 C01T C01W C022 C027 0.1(2) . . . . ?

loop_
  _diffrn_refln_index_h
  _diffrn_refln_index_k
  _diffrn_refln_index_l
  _diffrn_refln_intensity_net
  _diffrn_refln_intensity_u
 6 2 -27 8.63 11.95
 7 2 -27 20.43 12.44
 8 2 -27 6.75 11.96
 5 3 -27 0 11.87
 6 3 -27 11.73 11.69
 7 3 -27 25.96 8.62
 8 3 -27 15.69 8.83
 9 3 -27 16.86 8.17
 5 4 -27 14.45 11.3
 6 4 -27 13.5 6.58
 7 4 -27 1.93 8.18
 8 4 -27 30.01 8.82
 9 4 -27 17.3 8.74
 10 4 -27 4.85 11.25
 5 5 -27 22.96 7.19
 6 5 -27 23.36 6.96
 7 5 -27 13.41 8.29
 8 5 -27 32.81 9.21
 9 5 -27 15.71 8.9
 10 5 -27 0 8.68
 5 6 -27 20.19 6.81
 6 6 -27 0.67 6.55
 7 6 -27 24.86 9.21
 8 6 -27 14.91 8.63
 9 6 -27 14.2 9.16
 5 7 -27 0 6.54
 6 7 -27 5 6.63
 7 7 -27 12.49 8.37
 8 7 -27 32.57 10.13
 9 7 -27 20.95 9.09
 5 8 -27 6.98 12.31
 6 8 -27 3.7 6.89
 7 8 -27 12.3 8.65
 8 8 -27 6.48 8.62
 9 8 -27 17.74 13.35
 5 9 -27 25.85 13.32
 6 9 -27 14.36 13.02
 7 9 -27 8.38 11.92
 8 9 -27 0 12.57
 6 -2 -26 21.76 11.85
 7 -2 -26 2.86 11.84
 8 -2 -26 1.88 11.32
 9 -2 -26 1.85 11.27
 4 -1 -26 10.65 11.53
 5 -1 -26 35.19 11.39
 6 -1 -26 21.85 12.65
 7 -1 -26 12.83 11.24
 8 -1 -26 14.68 8.6
 9 -1 -26 4.27 7.91
 10 -1 -26 26.42 7.92
 3 0 -26 0.97 12.15
 4 0 -26 7.04 11.81
 5 0 -26 4.94 6.2
 6 0 -26 12.61 8.07
 7 0 -26 13.34 11.71
 8 0 -26 29.48 8.82
 9 0 -26 20.7 8.31
 10 0 -26 23.47 10.2
 11 0 -26 13.33 8.32
 2 1 -26 8.64 12.22
 3 1 -26 11.01 11.74
 4 1 -26 8.42 6.43
 5 1 -26 2.13 6.62
 6 1 -26 15.94 12.47
 7 1 -26 30.62 17.95
 8 1 -26 30.34 12.36
 9 1 -26 2.83 8.69
 10 1 -26 11.26 8.44
 11 1 -26 8.32 8.16
 12 1 -26 0 11.84
 2 2 -26 15.66 11.12
 3 2 -26 16.12 14.68
 4 2 -26 25.51 6.58
 5 2 -26 5.18 6.01
 6 2 -26 29.13 9.87
 7 2 -26 39.1 10.16
 8 2 -26 24.71 7.59
 9 2 -26 26.34 9.59
 10 2 -26 11.12 8.77
 11 2 -26 34.58 28.54
 12 2 -26 2.84 7.98
 1 3 -26 19.63 11.05
 2 3 -26 25.9 7.79
 3 3 -26 19.25 8.5
 4 3 -26 10.15 6.75
 5 3 -26 8.57 5.32
 6 3 -26 18.01 6.28
 7 3 -26 36.34 7.7
 8 3 -26 35.97 7.64
 9 3 -26 21.58 7.49
 10 3 -26 27.4 8.93
 11 3 -26 53.29 9.26
 12 3 -26 25.27 9.9
 13 3 -26 16.37 12.1
 1 4 -26 18.12 7.7
 2 4 -26 21.76 9.33
 3 4 -26 18.42 6.73
 4 4 -26 10.75 4.77
 5 4 -26 10.07 6.22
 6 4 -26 17.42 5.74
 7 4 -26 24.23 7
 8 4 -26 30.81 7.65
 9 4 -26 16.64 7.02
 10 4 -26 23.55 9.04
 11 4 -26 26.78 8.49
 12 4 -26 7.37 8.37
 13 4 -26 11.58 12.27
 1 5 -26 23.04 9.71
 2 5 -26 19.86 6.63
 3 5 -26 13.21 6.84
 4 5 -26 6 4.9
 5 5 -26 33.4 5.49
 6 5 -26 14.11 5.58
 7 5 -26 27.35 6.55
 8 5 -26 20.74 6.48
 9 5 -26 10.58 6.01
 10 5 -26 6.48 7.92
 11 5 -26 7.72 9.66
 12 5 -26 17.6 7.91
 13 5 -26 15.53 11.46
 1 6 -26 16.52 7.57
 2 6 -26 11.47 6.84
 3 6 -26 17.74 6.97
 4 6 -26 21.58 5.03
 5 6 -26 13.63 5.16
 6 6 -26 17.72 4.92
 7 6 -26 26.9 5.47
 8 6 -26 17.99 6.16
 9 6 -26 29.25 7.29
 10 6 -26 15.97 7.2
 11 6 -26 19.37 7.07
 12 6 -26 15.13 9.11
 1 7 -26 0 7.46
 2 7 -26 11.32 6.82
 3 7 -26 20.7 7.15
 4 7 -26 14.67 4.97
 5 7 -26 8.57 5.36
 6 7 -26 20.73 4.91
 7 7 -26 26.2 7.8
 8 7 -26 20.29 6.13
 9 7 -26 13.32 6.25
 10 7 -26 21.62 7.05
 11 7 -26 17.35 7.03
 12 7 -26 20.8 8.56
 1 8 -26 19.67 11.54
 2 8 -26 17.25 6.69
 3 8 -26 42.37 7.21
 4 8 -26 15.93 5.85
 5 8 -26 7.05 5.43
 6 8 -26 8.14 6.12
 7 8 -26 8.25 6.07
 8 8 -26 24.97 8.38
 9 8 -26 30.73 7.92
 10 8 -26 7.18 6.38
 11 8 -26 14.55 17.02
 12 8 -26 9.7 11.2
 1 9 -26 0.88 10.35
 2 9 -26 16.71 6.4
 3 9 -26 18.64 6.77
 4 9 -26 15.89 6.66
 5 9 -26 5.43 7.14
 6 9 -26 4.58 8.87
 7 9 -26 27.65 9.05
 8 9 -26 22.82 9
 9 9 -26 23.81 16
 10 9 -26 11.69 9.14
 11 9 -26 24.04 8.89
 2 10 -26 5.94 7.67
 3 10 -26 6.58 6.17
 4 10 -26 10.82 6.56
 5 10 -26 9.45 6.77
 6 10 -26 7.17 8.93
 7 10 -26 14.2 8.46
 8 10 -26 10.71 8.75
 9 10 -26 0.44 8.36
 10 10 -26 15.87 8.8
 2 11 -26 0 8.73
 3 11 -26 4.02 7.64
 4 11 -26 4.72 8.14
 5 11 -26 7.04 6.62
 6 11 -26 9.87 6.65
 7 11 -26 7.76 8.03
 8 11 -26 3.01 8.42
 9 11 -26 2.4 8.19
 2 12 -26 5.62 11.82
 3 12 -26 17.03 12.92
 4 12 -26 8.34 11.9
 5 12 -26 21.23 12.17
 6 12 -26 8.7 13.49
 7 12 -26 7.58 13.08
 8 12 -26 14.85 13.24
 3 13 -26 0 11.79
 4 13 -26 15.31 12.99
 5 13 -26 33.31 12.41
 6 13 -26 20.9 12.43
 7 13 -26 0 12.99
 4 -4 -25 17.69 11.07
 5 -4 -25 19.89 11.53
 6 -4 -25 0 12.42
 7 -4 -25 25.44 11.94
 8 -4 -25 13.8 11.6
 9 -4 -25 11.16 6.34
 10 -4 -25 11.02 6.15
 11 -4 -25 16.46 12.6
 3 -3 -25 16.62 12.21
 4 -3 -25 14.81 12.06
 5 -3 -25 27.14 11.87
 6 -3 -25 27.03 13.39
 7 -3 -25 28.11 12.58
 8 -3 -25 2.48 8.03
 9 -3 -25 16.08 6.77
 10 -3 -25 29.58 6.98
 11 -3 -25 16.47 6.87
 12 -3 -25 8.79 11.56
 2 -2 -25 11.92 12.2
 3 -2 -25 23.59 13.76
 4 -2 -25 14.04 10.96
 5 -2 -25 22.39 8.14
 6 -2 -25 22.77 11.77
 7 -2 -25 14.61 8.56
 8 -2 -25 3.71 7.21
 9 -2 -25 8.4 7.07
 10 -2 -25 24.32 8.65
 11 -2 -25 18.12 8.5
 12 -2 -25 23.99 8.2
 1 -1 -25 24.77 12.88
 2 -1 -25 9.7 7.45
 3 -1 -25 11.98 6.45
 4 -1 -25 14.8 9.58
 5 -1 -25 18.78 5.55
 6 -1 -25 24.83 7.36
 7 -1 -25 14.85 7.63
 8 -1 -25 2.59 7.14
 9 -1 -25 17.38 7.09
 10 -1 -25 18.75 7.42
 11 -1 -25 23.16 9
 12 -1 -25 26.95 8.94
 13 -1 -25 17.21 8.01
 0 0 -25 13.58 12.28
 1 0 -25 25.6 8.06
 2 0 -25 14.05 6.63
 3 0 -25 7.62 6.76
 4 0 -25 18.78 5.9
 5 0 -25 16.48 5.76
 6 0 -25 33.73 9.96
 7 0 -25 18.33 7.46
 8 0 -25 23.35 7.61
 9 0 -25 15.23 7.68
 10 0 -25 22.13 7.44
 11 0 -25 16.79 11.87
 12 0 -25 17.9 8.67
 13 0 -25 27.96 8.44
 14 0 -25 26.75 8.65
 0 1 -25 8.82 10.79
 1 1 -25 21.38 8.08
 2 1 -25 20.54 7.23
 3 1 -25 16.72 5.38
 4 1 -25 14.68 5.5
 5 1 -25 13.54 7.63
 6 1 -25 24.94 6.55
 7 1 -25 31.89 8.14
 8 1 -25 38.28 7.73
 9 1 -25 32.49 7.98
 10 1 -25 18.83 7.58
 11 1 -25 9.46 7.06
 12 1 -25 27.49 8.99
 13 1 -25 31.87 8.46
 14 1 -25 30.95 13.88
 -1 2 -25 2.82 10.93
 0 2 -25 0 7.87
 1 2 -25 10.32 5.65
 2 2 -25 18.03 6.41
 3 2 -25 21.16 5.94
 4 2 -25 13.56 5.47
 5 2 -25 35.65 7.74
 6 2 -25 28.14 7.79
 7 2 -25 29.37 7.79
 8 2 -25 34.43 7.8
 9 2 -25 31.54 7.75
 10 2 -25 20.89 7.52
 11 2 -25 30.06 10.98
 12 2 -25 19.82 9.35
 13 2 -25 20.61 8.92
 14 2 -25 13.55 8.54
 -1 3 -25 6.14 7.86
 0 3 -25 5.69 8.46
 1 3 -25 32.58 5.75
 2 3 -25 36.86 5.68
 3 3 -25 14.52 5.66
 4 3 -25 10.92 5.53
 5 3 -25 28.53 5.96
 6 3 -25 52.02 7.93
 7 3 -25 24.76 9.86
 8 3 -25 33.92 8.19
 9 3 -25 13.56 8.39
 10 3 -25 30.45 8.14
 11 3 -25 28.68 9.16
 12 3 -25 10.06 7.41
 13 3 -25 25.13 8.73
 14 3 -25 5.87 8.52
 -1 4 -25 0.53 7.82
 0 4 -25 26.83 8.19
 1 4 -25 25.35 5.41
 2 4 -25 38.1 5.2
 3 4 -25 8.7 5.46
 4 4 -25 15.12 6.28
 5 4 -25 31.02 5.91
 6 4 -25 39.37 7.97
 7 4 -25 42.43 10.3
 8 4 -25 22.54 7.81
 9 4 -25 23.74 7.66
 10 4 -25 39.76 8.04
 11 4 -25 27.15 9.46
 12 4 -25 16.61 7.87
 13 4 -25 16.98 8.8
 14 4 -25 23.22 10.74
 -2 5 -25 0 10.78
 -1 5 -25 7.65 8.04
 0 5 -25 9.99 5.56
 1 5 -25 32.88 5.11
 2 5 -25 31.25 6.62
 3 5 -25 11.7 5.09
 4 5 -25 20.14 6.71
 5 5 -25 27.76 5.99
 6 5 -25 29.72 6.84
 7 5 -25 18.06 8.41
 8 5 -25 19.57 7.59
 9 5 -25 28.17 8.97
 10 5 -25 45.11 10.32
 11 5 -25 26.13 7.9
 12 5 -25 15.54 7.32
 13 5 -25 25.23 8.63
 14 5 -25 13.05 10.51
 -2 6 -25 22.04 11.19
 -1 6 -25 8.72 9.59
 0 6 -25 19.05 5.61
 1 6 -25 31.23 4.98
 2 6 -25 34.74 5.08
 3 6 -25 11.46 5.16
 4 6 -25 11.45 5.6
 5 6 -25 29.38 5.35
 6 6 -25 37.68 6.71
 7 6 -25 0 6.35
 8 6 -25 21.23 6.71
 9 6 -25 40.52 7.02
 10 6 -25 35.85 9.35
 11 6 -25 25.24 7.45
 12 6 -25 31.15 6.46
 13 6 -25 10.53 6.05
 14 6 -25 8.33 8.63
 -2 7 -25 0.89 10.69
 -1 7 -25 7.87 7.69
 0 7 -25 12.91 5.13
 1 7 -25 16.14 4.75
 2 7 -25 30.47 5.21
 3 7 -25 26.09 5.26
 4 7 -25 7.56 5.49
 5 7 -25 30.9 5.29
 6 7 -25 22.27 5.72
 7 7 -25 17.2 5.44
 8 7 -25 20.37 5.33
 9 7 -25 41.84 11.48
 10 7 -25 30.14 7.03
 11 7 -25 27.79 7.67
 12 7 -25 17.66 6.11
 13 7 -25 13.87 6
 14 7 -25 0 10.75
 -2 8 -25 17.91 11.3
 -1 8 -25 16.8 11.63
 0 8 -25 5.86 4.95
 1 8 -25 10.24 4.74
 2 8 -25 53.81 5.48
 3 8 -25 34.35 5.24
 4 8 -25 5.71 4.87
 5 8 -25 28.19 5.76
 6 8 -25 17 5.51
 7 8 -25 9.96 6.1
 8 8 -25 26.06 5.98
 9 8 -25 39.35 6.86
 10 8 -25 20.28 6.56
 11 8 -25 13.3 5.44
 12 8 -25 20.18 6.2
 13 8 -25 19.11 6.01
 14 8 -25 20.34 11.55
 -2 9 -25 13.29 10.86
 -1 9 -25 13.83 11.35
 0 9 -25 7.74 5.74
 1 9 -25 15.35 5.32
 2 9 -25 24.99 4.84
 3 9 -25 17.38 4.92
 4 9 -25 24.8 5.04
 5 9 -25 9.83 5.43
 6 9 -25 13.67 6.23
 7 9 -25 22.61 6.98
 8 9 -25 12.67 8.13
 9 9 -25 17.42 6.28
 10 9 -25 24.71 6.45
 11 9 -25 13.77 5.42
 12 9 -25 15.77 5.93
 13 9 -25 41.3 12.86
 -1 10 -25 7.58 7.55
 0 10 -25 5.02 8.15
 1 10 -25 14.1 5.68
 2 10 -25 20.4 5.96
 3 10 -25 7.33 4.62
 4 10 -25 14.99 4.83
 5 10 -25 28.66 5.47
 6 10 -25 25.53 6.27
 7 10 -25 20.32 5.86
 8 10 -25 12.17 7.84
 9 10 -25 13.91 7.48
 10 10 -25 16.85 6.43
 11 10 -25 24.39 12.2
 12 10 -25 7.44 7.13
 13 10 -25 30.87 11.32
 -1 11 -25 4.23 7.91
 0 11 -25 15.48 8.29
 1 11 -25 11.32 7.77
 2 11 -25 6.61 5.72
 3 11 -25 5.56 5.66
 4 11 -25 1.08 5.05
 5 11 -25 32.5 6.51
 6 11 -25 49.21 5.79
 7 11 -25 25.48 7.52
 8 11 -25 5.77 7.41
 9 11 -25 18.1 7.67
 10 11 -25 21.44 6.74
 11 11 -25 7.55 7.35
 12 11 -25 22.27 11.89
 0 12 -25 22.7 8.16
 1 12 -25 10.14 7.93
 2 12 -25 10.32 8.32
 3 12 -25 1.94 5.37
 4 12 -25 3.52 5.07
 5 12 -25 17.58 5.27
 6 12 -25 30.84 6.27
 7 12 -25 11.98 8.54
 8 12 -25 13.31 7.34
 9 12 -25 22.72 6.86
 10 12 -25 4.03 6.67
 11 12 -25 11.47 8.46
 0 13 -25 10.92 11.94
 1 13 -25 29.49 15.89
 2 13 -25 16.22 8.18
 3 13 -25 7.43 7.79
 4 13 -25 12.31 8.07
 5 13 -25 13.35 8.66
 6 13 -25 15.08 8.51
 7 13 -25 3.37 8.62
 8 13 -25 22.22 15.76
 9 13 -25 11.73 6.72
 10 13 -25 0 12.72
 1 14 -25 18.41 11.86
 2 14 -25 12.26 13.31
 3 14 -25 9.54 12.62
 4 14 -25 0 7.35
 5 14 -25 18.28 7.69
 6 14 -25 3.29 13.55
 7 14 -25 0 13.11
 8 14 -25 16.55 12.43
 2 15 -25 5.98 12.28
 3 15 -25 20.58 13.2
 4 15 -25 9.42 13.31
 5 15 -25 2.1 12.3
 6 15 -25 11.4 13
 7 15 -25 0 13.15
 4 -6 -24 5.5 10.32
 5 -6 -24 19.17 11.71
 6 -6 -24 6.39 11.19
 7 -6 -24 27.61 11.45
 8 -6 -24 12.12 7.86
 9 -6 -24 6.55 7.66
 10 -6 -24 20.55 6.4
 11 -6 -24 0 12.6
 12 -6 -24 0 12.4
 2 -5 -24 4.71 10.52
 3 -5 -24 13.57 11.69
 4 -5 -24 17.78 11.09
 5 -5 -24 15.74 12.11
 6 -5 -24 24.65 12.18
 7 -5 -24 13.68 8.68
 8 -5 -24 14.95 8.03
 9 -5 -24 7.45 6.62
 10 -5 -24 38 7.72
 11 -5 -24 30.84 6.94
 12 -5 -24 8.23 8.09
 13 -5 -24 0 12.42
 1 -4 -24 0 12.02
 2 -4 -24 33.05 12.85
 3 -4 -24 11.31 12.52
 4 -4 -24 20.53 9.08
 5 -4 -24 7.94 9.86
 6 -4 -24 25.12 9.37
 7 -4 -24 27.01 7.1
 8 -4 -24 13.77 5.92
 9 -4 -24 7.55 5.38
 10 -4 -24 25.56 6.25
 11 -4 -24 43.91 8.68
 12 -4 -24 26.87 7.01
 13 -4 -24 16.22 6.37
 14 -4 -24 5.44 11.75
 0 -3 -24 0 10.77
 1 -3 -24 23.77 13.22
 2 -3 -24 11.25 14.63
 3 -3 -24 27.37 9.42
 4 -3 -24 24.4 15.77
 5 -3 -24 26.41 5.68
 6 -3 -24 35.85 7.2
 7 -3 -24 24.43 6.29
 8 -3 -24 6.65 6.06
 9 -3 -24 25.38 6.47
 10 -3 -24 26 6.31
 11 -3 -24 31.59 6.47
 12 -3 -24 23.59 7.46
 13 -3 -24 20.41 6.81
 14 -3 -24 26.29 7.92
 -1 -2 -24 24.57 12.22
 0 -2 -24 6.2 12.9
 1 -2 -24 13.9 6.34
 2 -2 -24 14.2 7.76
 3 -2 -24 6.66 5.5
 4 -2 -24 14.98 5.67
 5 -2 -24 49.09 7.67
 6 -2 -24 72.13 7.95
 7 -2 -24 21.95 6.32
 8 -2 -24 8.83 6.27
 9 -2 -24 22.49 7.61
 10 -2 -24 33.71 6.91
 11 -2 -24 29.97 6.61
 12 -2 -24 25.09 6.53
 13 -2 -24 26.93 8.64
 14 -2 -24 33.85 8.5
 -1 -1 -24 25.39 12.89
 0 -1 -24 25.85 6.66
 1 -1 -24 20.32 6.7
 2 -1 -24 22.33 6.01
 3 -1 -24 11.85 5.96
 4 -1 -24 11.42 5.78
 5 -1 -24 39.56 7.78
 6 -1 -24 61.01 8.49
 7 -1 -24 40.26 8.3
 8 -1 -24 8.92 6.43
 9 -1 -24 19.95 6.52
 10 -1 -24 31.32 6.85
 11 -1 -24 15.53 11.45
 12 -1 -24 13.91 7.08
 13 -1 -24 2.92 8.4
 14 -1 -24 29.07 6.78
 15 -1 -24 20.79 7.9
 -2 0 -24 5.86 10.67
 -1 0 -24 41.89 8.68
 0 0 -24 17.81 5.67
 1 0 -24 29.26 6.11
 2 0 -24 18.27 6.05
 3 0 -24 25.96 6.3
 4 0 -24 20.22 7.41
 5 0 -24 35.63 6.89
 6 0 -24 55.23 8.49
 7 0 -24 57.34 10.14
 8 0 -24 25.48 7.78
 9 0 -24 27.59 8.25
 10 0 -24 43.71 11.71
 11 0 -24 18.83 7.79
 12 0 -24 2.87 8.63
 13 0 -24 48.69 9.69
 14 0 -24 53.98 14.72
 15 0 -24 25.14 8.38
 -2 1 -24 17.71 8.03
 -1 1 -24 1.14 6.62
 0 1 -24 16.61 5.06
 1 1 -24 27.82 6.15
 2 1 -24 23.35 6.17
 3 1 -24 43.1 6.78
 4 1 -24 19.95 7.56
 5 1 -24 9.48 6.57
 6 1 -24 21.71 8.21
 7 1 -24 56.14 8.27
 8 1 -24 46.19 8.22
 9 1 -24 38.65 8.24
 10 1 -24 60.9 8.84
 11 1 -24 20.78 8.15
 12 1 -24 9.04 9.1
 13 1 -24 33.09 7.9
 14 1 -24 41.5 10.81
 15 1 -24 14.65 8.69
 -3 2 -24 2.76 11.18
 -2 2 -24 17.82 8.23
 -1 2 -24 15.09 5.17
 0 2 -24 17.55 5.32
 1 2 -24 20.27 6.54
 2 2 -24 42.49 5.89
 3 2 -24 46.13 6.2
 4 2 -24 25.13 7.87
 5 2 -24 14.25 7.62
 6 2 -24 27.12 7.82
 7 2 -24 69.6 10.87
 8 2 -24 38.72 8.16
 9 2 -24 43.22 8.26
 10 2 -24 35.9 8.23
 11 2 -24 40.38 8.31
 12 2 -24 14.59 17.08
 13 2 -24 24.03 7.57
 14 2 -24 44.72 7.72
 15 2 -24 32.82 8.68
 16 2 -24 40.41 11.98
 -3 3 -24 17.43 7.89
 -2 3 -24 18.8 14.43
 -1 3 -24 13.4 5.24
 0 3 -24 27.05 5.75
 1 3 -24 36.3 6.06
 2 3 -24 46.51 6.05
 3 3 -24 37.63 6.12
 4 3 -24 42.57 8.67
 5 3 -24 28.57 8.01
 6 3 -24 34.21 8.18
 7 3 -24 34.15 8.08
 8 3 -24 29.89 8.18
 9 3 -24 18.05 7.76
 10 3 -24 71.9 8.67
 11 3 -24 42.71 8.27
 12 3 -24 28.3 10.08
 13 3 -24 11.6 7.44
 14 3 -24 27.13 7.33
 15 3 -24 18.69 8.66
 16 3 -24 23.2 11.89
 -3 4 -24 6.12 7.32
 -2 4 -24 13.28 5.03
 -1 4 -24 12.71 5.27
 0 4 -24 17 5.36
 1 4 -24 28.48 5.18
 2 4 -24 26.5 5.71
 3 4 -24 27.57 5.8
 4 4 -24 24.26 5.89
 5 4 -24 33.23 7.88
 6 4 -24 51.51 8.47
 7 4 -24 26.42 7.67
 8 4 -24 13.59 7.6
 9 4 -24 37.05 9.96
 10 4 -24 79.86 8.88
 11 4 -24 39.62 9.89
 12 4 -24 48.02 8.21
 13 4 -24 24.09 7.82
 14 4 -24 20.95 7.45
 15 4 -24 23.63 8.7
 16 4 -24 9.48 12.08
 -3 5 -24 15.8 8.57
 -2 5 -24 5.25 5.03
 -1 5 -24 7.66 5.15
 0 5 -24 26.26 5.38
 1 5 -24 30.75 5.21
 2 5 -24 26.79 5.29
 3 5 -24 36.39 7.61
 4 5 -24 36.84 6.21
 5 5 -24 44.31 9.45
 6 5 -24 52.64 7.96
 7 5 -24 46.14 8.25
 8 5 -24 14.41 7.43
 9 5 -24 31.08 7.92
 10 5 -24 65.28 11.06
 11 5 -24 34.05 9.4
 12 5 -24 11.55 10.21
 13 5 -24 33.34 7.92
 14 5 -24 41.37 7.96
 15 5 -24 19.46 8.62
 16 5 -24 0 11.28
 -4 6 -24 6.25 10.13
 -3 6 -24 20.19 7.6
 -2 6 -24 10.06 4.94
 -1 6 -24 16.65 5.18
 0 6 -24 18.91 5.06
 1 6 -24 24.15 5.23
 2 6 -24 45.52 5.48
 3 6 -24 27.77 6.05
 4 6 -24 40.02 7.27
 5 6 -24 66.67 7.12
 6 6 -24 39.84 7.04
 7 6 -24 14.97 7.53
 8 6 -24 25.38 7.61
 9 6 -24 71.98 8.76
 10 6 -24 54.8 10.01
 11 6 -24 29.36 7.72
 12 6 -24 14.23 7.92
 13 6 -24 20.88 7.44
 14 6 -24 46.3 8.04
 15 6 -24 19.91 10.2
 -4 7 -24 11.79 11.32
 -3 7 -24 23.87 12.39
 -2 7 -24 9.1 5.57
 -1 7 -24 20.47 5.17
 0 7 -24 22.04 5.03
 1 7 -24 19.24 5.16
 2 7 -24 18.45 5.19
 3 7 -24 25.15 5.75
 4 7 -24 41.25 5.29
 5 7 -24 55.27 6.19
 6 7 -24 20.92 5.68
 7 7 -24 38.38 6.96
 8 7 -24 11.28 6.52
 9 7 -24 44.03 9.03
 10 7 -24 52.07 8.5
 11 7 -24 38.46 6.22
 12 7 -24 10.86 5.79
 13 7 -24 15.45 6.53
 14 7 -24 45.29 8.72
 15 7 -24 21.21 8.54
 -4 8 -24 16.39 11.05
 -3 8 -24 12.43 12.26
 -2 8 -24 18.33 9.62
 -1 8 -24 14.87 5.67
 0 8 -24 10.51 4.67
 1 8 -24 15.84 4.97
 2 8 -24 33.53 5.4
 3 8 -24 19.54 5.21
 4 8 -24 50.91 6.07
 5 8 -24 27.27 5.61
 6 8 -24 27.48 5.58
 7 8 -24 21.81 5.49
 8 8 -24 26.15 5.63
 9 8 -24 25.31 6.88
 10 8 -24 16.89 5.96
 11 8 -24 34.6 6.3
 12 8 -24 18.28 5.77
 13 8 -24 22.34 5.67
 14 8 -24 8.83 7.83
 15 8 -24 19.13 8.64
 -4 9 -24 0 9.95
 -3 9 -24 0 11.85
 -2 9 -24 32.95 7.17
 -1 9 -24 8.18 5.92
 0 9 -24 24.17 5.97
 1 9 -24 23.8 4.93
 2 9 -24 20.16 5.09
 3 9 -24 35.49 5.3
 4 9 -24 49.79 8.13
 5 9 -24 15.64 6.35
 6 9 -24 34.12 6.54
 7 9 -24 51.71 6.71
 8 9 -24 19.31 6.68
 9 9 -24 14.16 5.79
 10 9 -24 38.31 5.98
 11 9 -24 23.43 5.89
 12 9 -24 18.41 5.71
 13 9 -24 33.68 5.97
 14 9 -24 20.4 6.09
 -3 10 -24 0 11.29
 -2 10 -24 13.42 5.67
 -1 10 -24 15.4 5.98
 0 10 -24 17.78 6.33
 1 10 -24 19.63 6.29
 2 10 -24 18.49 4.96
 3 10 -24 21.32 5.05
 4 10 -24 21.03 5.62
 5 10 -24 54.14 6.09
 6 10 -24 29.94 6.29
 7 10 -24 26.12 6.47
 8 10 -24 34.42 8.14
 9 10 -24 20.87 6.94
 10 10 -24 26.14 6.83
 11 10 -24 25.83 5.65
 12 10 -24 56.73 6.28
 13 10 -24 11.01 5.75
 14 10 -24 27.43 17.64
 -3 11 -24 10.71 9.95
 -2 11 -24 9.9 7.84
 -1 11 -24 11.5 5.83
 0 11 -24 41.04 6.51
 1 11 -24 16.62 6.23
 2 11 -24 8.06 5.99
 3 11 -24 8.8 5.82
 4 11 -24 17.7 5.11
 5 11 -24 35.68 5.74
 6 11 -24 39.37 7.44
 7 11 -24 43.29 11.02
 8 11 -24 8.28 6.33
 9 11 -24 11.35 6.59
 10 11 -24 21.59 6.59
 11 11 -24 33.04 6.75
 12 11 -24 25.23 7.32
 13 11 -24 15.36 13.46
 -3 12 -24 0 10.21
 -2 12 -24 9.12 7.45
 -1 12 -24 21.49 5.8
 0 12 -24 25.26 5.8
 1 12 -24 15.77 5.84
 2 12 -24 25.2 6
 3 12 -24 7.35 5.27
 4 12 -24 14 5.28
 5 12 -24 25 5.49
 6 12 -24 24.54 6.37
 7 12 -24 23.21 7.81
 8 12 -24 19.94 6.47
 9 12 -24 18.44 8.84
 10 12 -24 16.74 7.5
 11 12 -24 18.93 6.48
 12 12 -24 0.99 6.94
 13 12 -24 12.25 8.6
 -2 13 -24 0.4 7.7
 -1 13 -24 7.9 7.62
 0 13 -24 19.1 5.65
 1 13 -24 37.22 6.16
 2 13 -24 1.6 5.59
 3 13 -24 14.57 6.05
 4 13 -24 22.9 5.3
 5 13 -24 5.22 5.86
 6 13 -24 0 6.96
 7 13 -24 26.04 5.48
 8 13 -24 33.63 6.38
 9 13 -24 21.23 6.48
 10 13 -24 21.48 7.2
 11 13 -24 11.62 6.65
 12 13 -24 4.28 8.45
 -2 14 -24 9.98 11.35
 -1 14 -24 7.26 7.73
 0 14 -24 13.29 9.51
 1 14 -24 16.73 6.42
 2 14 -24 22.26 5.62
 3 14 -24 18.22 5.57
 4 14 -24 15.86 5.24
 5 14 -24 11.06 5.61
 6 14 -24 3.3 9.69
 7 14 -24 8.02 7.07
 8 14 -24 32.61 6.42
 9 14 -24 47.18 7.12
 10 14 -24 8.34 6.65
 11 14 -24 5.18 12.01
 -1 15 -24 5.51 11.23
 0 15 -24 12.82 12.65
 1 15 -24 3.4 7.32
 2 15 -24 5.47 13.82
 3 15 -24 32.46 14.85
 4 15 -24 0 13.76
 5 15 -24 13.64 13.6
 6 15 -24 8.68 8.39
 7 15 -24 0 8.38
 8 15 -24 10.92 8.65
 9 15 -24 18.51 8.74
 0 16 -24 7.72 12.5
 1 16 -24 0 12.18
 2 16 -24 11.55 12.79
 3 16 -24 17.31 13
 4 16 -24 16.3 13.51
 5 16 -24 12.92 13.04
 6 16 -24 10.3 8.13
 7 16 -24 3.37 8.14
 8 16 -24 2.86 11.97
 1 17 -24 4.89 12.08
 2 17 -24 8.06 13.15
 3 17 -24 6.13 12.13
 4 17 -24 11.22 12.56
 5 17 -24 0 12.79
 6 17 -24 0.97 12.22
 5 -8 -23 18.44 11.24
 6 -8 -23 9.93 10.8
 7 -8 -23 0 7.23
 8 -8 -23 8.89 11.49
 9 -8 -23 25.4 12.46
 10 -8 -23 27.4 11.95
 11 -8 -23 19.02 12.48
 12 -8 -23 10.08 11.45
 2 -7 -23 19.34 11.44
 3 -7 -23 8.34 11.29
 4 -7 -23 15.01 11.53
 5 -7 -23 38.51 13
 6 -7 -23 0 10.91
 7 -7 -23 12.83 7.84
 8 -7 -23 26.89 8.17
 9 -7 -23 30.79 8.28
 10 -7 -23 12.73 8.15
 11 -7 -23 22.17 8.31
 12 -7 -23 8.57 6.51
 13 -7 -23 6.38 11.92
 1 -6 -23 28.97 11.82
 2 -6 -23 9.94 12.14
 3 -6 -23 18.21 13.18
 4 -6 -23 19.81 9
 5 -6 -23 12.77 8.46
 6 -6 -23 0 10.12
 7 -6 -23 24.46 5.84
 8 -6 -23 34.52 6.22
 9 -6 -23 35.49 7.83
 10 -6 -23 15.99 5.2
 11 -6 -23 13.76 5.92
 12 -6 -23 26 6.36
 13 -6 -23 15.07 6.69
 14 -6 -23 8.76 12.02
 0 -5 -23 20.84 12.57
 1 -5 -23 1.03 11.94
 2 -5 -23 17.25 8.76
 3 -5 -23 26.41 10.09
 4 -5 -23 39.05 9.79
 5 -5 -23 25.45 9.21
 6 -5 -23 20.3 9.46
 7 -5 -23 31.64 6.35
 8 -5 -23 23.71 5.76
 9 -5 -23 26.84 5.82
 10 -5 -23 38.83 5.93
 11 -5 -23 47.77 5.31
 12 -5 -23 15.61 4.93
 13 -5 -23 7.78 6.21
 14 -5 -23 18.52 6.69
 15 -5 -23 4.44 11.98
 -1 -4 -23 1.02 11.03
 0 -4 -23 8.37 11.68
 1 -4 -23 27.39 9.11
 2 -4 -23 8.37 9.45
 3 -4 -23 35.89 9.4
 4 -4 -23 23.34 9.73
 5 -4 -23 68.83 18.75
 6 -4 -23 55.54 10.15
 7 -4 -23 20.98 5.36
 8 -4 -23 14.35 5.71
 9 -4 -23 18.46 5.67
 10 -4 -23 23.6 5.61
 11 -4 -23 44.55 5.55
 12 -4 -23 59.84 5.22
 13 -4 -23 18.83 5.82
 14 -4 -23 16.59 7.09
 15 -4 -23 29.82 8.81
 -2 -3 -23 11.13 12.36
 -1 -3 -23 28.74 12.73
 0 -3 -23 29.7 16.19
 1 -3 -23 24.56 9.45
 2 -3 -23 20.99 9.67
 3 -3 -23 18.38 6.9
 4 -3 -23 29.84 6.14
 5 -3 -23 39.08 7.33
 6 -3 -23 40.53 8.34
 7 -3 -23 16.58 5.74
 8 -3 -23 15.7 5.71
 9 -3 -23 8.65 5.67
 10 -3 -23 28.36 5.96
 11 -3 -23 58.84 5.77
 12 -3 -23 54.18 5.52
 13 -3 -23 46.73 5.72
 14 -3 -23 38.01 6.21
 15 -3 -23 41.58 6
 -3 -2 -23 14.8 11.7
 -2 -2 -23 6.3 12.57
 -1 -2 -23 21.77 15.19
 0 -2 -23 34.31 5.81
 1 -2 -23 24.67 5.96
 2 -2 -23 18.16 5.77
 3 -2 -23 12.63 5.71
 4 -2 -23 27.8 7.35
 5 -2 -23 58.82 6.94
 6 -2 -23 61.63 7.19
 7 -2 -23 51.67 6.9
 8 -2 -23 35.91 6.3
 9 -2 -23 38.24 6.21
 10 -2 -23 16.14 6.55
 11 -2 -23 34.33 6.01
 12 -2 -23 36.3 5.45
 13 -2 -23 27.5 6.17
 14 -2 -23 48.95 6.65
 15 -2 -23 52.86 9.8
 16 -2 -23 9.37 7.62
 -3 -1 -23 11.15 11.81
 -2 -1 -23 11.73 6.57
 -1 -1 -23 9.24 5.64
 0 -1 -23 24.66 5.73
 1 -1 -23 80.7 7.3
 2 -1 -23 24.5 6.28
 3 -1 -23 19.24 6.08
 4 -1 -23 49.28 7.91
 5 -1 -23 68.51 8.62
 6 -1 -23 69.38 9.92
 7 -1 -23 46.72 7.08
 8 -1 -23 34.99 6.87
 9 -1 -23 42.93 6.95
 10 -1 -23 51.76 7.27
 11 -1 -23 17.9 5.9
 12 -1 -23 13.73 5.73
 13 -1 -23 46.48 5.87
 14 -1 -23 61.77 6.57
 15 -1 -23 39.95 7
 16 -1 -23 20.46 7.57
 -4 0 -23 19.13 10.75
 -3 0 -23 0.17 7.63
 -2 0 -23 21.66 5.1
 -1 0 -23 22.24 7.61
 0 0 -23 36.24 6.5
 1 0 -23 46.12 6.72
 2 0 -23 25.46 6.58
 3 0 -23 25.08 6.67
 4 0 -23 35.42 6.62
 5 0 -23 47.21 8.19
 6 0 -23 37.13 7.95
 7 0 -23 45.55 6.92
 8 0 -23 52.07 7.35
 9 0 -23 69.83 8.59
 10 0 -23 39.07 10.15
 11 0 -23 25.74 6.92
 12 0 -23 42.1 7.94
 13 0 -23 43.95 6.1
 14 0 -23 42.06 6.51
 15 0 -23 50.3 9.91
 16 0 -23 30.47 8.29
 -4 1 -23 0.51 7.13
 -3 1 -23 19.4 6.36
 -2 1 -23 21.43 5.19
 -1 1 -23 5.24 5.06
 0 1 -23 39.54 6.53
 1 1 -23 46.1 6.68
 2 1 -23 32.27 6.64
 3 1 -23 58.14 14.59
 4 1 -23 45.86 8.49
 5 1 -23 26.19 7.96
 6 1 -23 26.1 7.82
 7 1 -23 83.57 9.05
 8 1 -23 68 8.55
 9 1 -23 77.85 9.17
 10 1 -23 52.3 8.59
 11 1 -23 25.13 8.12
 12 1 -23 13.4 8.64
 13 1 -23 36.67 7.36
 14 1 -23 44.03 6.49
 15 1 -23 27.83 7.22
 16 1 -23 22.18 8.75
 17 1 -23 34.79 12.67
 -4 2 -23 34.67 14.4
 -3 2 -23 27.05 5.32
 -2 2 -23 15.34 5.3
 -1 2 -23 13.63 5.43
 0 2 -23 22.97 6.44
 1 2 -23 41.39 7.01
 2 2 -23 32.85 5.87
 3 2 -23 59.45 10.52
 4 2 -23 39.37 8.2
 5 2 -23 33.52 7.89
 6 2 -23 33.01 8.04
 7 2 -23 34.48 8.1
 8 2 -23 83.29 8.82
 9 2 -23 72.66 8.85
 10 2 -23 38.97 8.37
 11 2 -23 28.68 8.28
 12 2 -23 30.4 20.74
 13 2 -23 43.75 6.95
 14 2 -23 7.89 6.03
 15 2 -23 40.66 7.43
 16 2 -23 52.21 18.19
 17 2 -23 50.25 8.91
 -4 3 -23 30.41 8.87
 -3 3 -23 31.3 5.41
 -2 3 -23 14.27 5.25
 -1 3 -23 16.3 5.42
 0 3 -23 12.96 5.51
 1 3 -23 52.3 6.02
 2 3 -23 25.65 5.97
 3 3 -23 41.78 8.19
 4 3 -23 60.06 8
 5 3 -23 35 7.92
 6 3 -23 34.62 10.96
 7 3 -23 55 8.3
 8 3 -23 54.24 10.1
 9 3 -23 38.56 8.42
 10 3 -23 78.91 9.15
 11 3 -23 75.19 9.4
 12 3 -23 48.84 10.21
 13 3 -23 33.63 7.99
 14 3 -23 16.75 7.51
 15 3 -23 15.85 7.14
 16 3 -23 11.82 8.7
 17 3 -23 39.39 8.43
 -5 4 -23 13.24 7.56
 -4 4 -23 24.74 6.57
 -3 4 -23 27.47 5.32
 -2 4 -23 37.83 5.61
 -1 4 -23 15.64 5.48
 0 4 -23 20.02 5.66
 1 4 -23 43.3 6.12
 2 4 -23 22.08 5.83
 3 4 -23 28.05 5.89
 4 4 -23 42.73 8.13
 5 4 -23 105.42 9.29
 6 4 -23 46.98 8.05
 7 4 -23 29.55 8
 8 4 -23 56.85 9.84
 9 4 -23 63.12 8.53
 10 4 -23 34.4 8.36
 11 4 -23 56.83 10.14
 12 4 -23 102.73 9.4
 13 4 -23 33.44 8.76
 14 4 -23 5.83 7.51
 15 4 -23 29.73 7.75
 16 4 -23 16.71 8.69
 17 4 -23 22.85 16.4
 -5 5 -23 11.12 7.39
 -4 5 -23 17.93 5.68
 -3 5 -23 8.93 5.11
 -2 5 -23 31.97 5.59
 -1 5 -23 27.47 5.75
 0 5 -23 45.69 5.35
 1 5 -23 39.35 5.4
 2 5 -23 23.93 5.96
 3 5 -23 22.05 5.91
 4 5 -23 81.14 7.27
 5 5 -23 92.63 8.8
 6 5 -23 35.6 7.86
 7 5 -23 64.62 8.37
 8 5 -23 40.22 8.08
 9 5 -23 61.58 8.47
 10 5 -23 57.53 8.38
 11 5 -23 66.34 10.35
 12 5 -23 55.86 8.63
 13 5 -23 80.34 8.82
 14 5 -23 52.54 8.42
 15 5 -23 21.78 8.85
 16 5 -23 30.33 9.1
 17 5 -23 6.57 11.59
 -5 6 -23 43.45 11.96
 -4 6 -23 25.45 6.83
 -3 6 -23 9.54 5.12
 -2 6 -23 18.7 6.38
 -1 6 -23 52.63 5.95
 0 6 -23 20.15 5.27
 1 6 -23 21.32 5.29
 2 6 -23 41.74 5.67
 3 6 -23 26.27 5.75
 4 6 -23 36.28 6.76
 5 6 -23 63.77 7.84
 6 6 -23 37.4 7.88
 7 6 -23 12.45 7.5
 8 6 -23 49.7 7.87
 9 6 -23 36.32 7.82
 10 6 -23 35.63 13.45
 11 6 -23 14.95 7.9
 12 6 -23 61.04 8.82
 13 6 -23 63.56 8.96
 14 6 -23 49.51 8.12
 15 6 -23 26.26 7.8
 16 6 -23 16.15 8.9
 -5 7 -23 30.66 12.5
 -4 7 -23 21.34 6.84
 -3 7 -23 20.94 6.94
 -2 7 -23 19.94 5.4
 -1 7 -23 29.58 5.1
 0 7 -23 40.95 5.31
 1 7 -23 41.09 5.39
 2 7 -23 14.49 5.21
 3 7 -23 26.72 5.19
 4 7 -23 58.88 9.82
 5 7 -23 31.43 6.48
 6 7 -23 29.93 6.56
 7 7 -23 53.42 7.98
 8 7 -23 60.22 8.29
 9 7 -23 58.97 6.95
 10 7 -23 62.22 9.76
 11 7 -23 9.58 7.82
 12 7 -23 37.19 8.02
 13 7 -23 74.53 9.01
 14 7 -23 25.41 6.67
 15 7 -23 9.76 7.21
 16 7 -23 5.26 8.07
 -5 8 -23 7.69 12.02
 -4 8 -23 23.47 6.84
 -3 8 -23 7.87 6.88
 -2 8 -23 38.67 7.35
 -1 8 -23 30.68 5.09
 0 8 -23 18.93 5.01
 1 8 -23 17.79 5.13
 2 8 -23 46.62 5.47
 3 8 -23 51.56 6.23
 4 8 -23 76.56 6.22
 5 8 -23 68.94 6.04
 6 8 -23 24.52 5.52
 7 8 -23 25.96 7.14
 8 8 -23 71.66 6.54
 9 8 -23 74.45 14.23
 10 8 -23 23.37 6.73
 11 8 -23 20.39 11.81
 12 8 -23 33.67 7.12
 13 8 -23 29.21 6.78
 14 8 -23 12.74 6.26
 15 8 -23 39.95 8.83
 16 8 -23 30.53 12.75
 -5 9 -23 12.4 11.03
 -4 9 -23 21.3 6.69
 -3 9 -23 24.97 7.13
 -2 9 -23 41.09 6.32
 -1 9 -23 42.67 8.64
 0 9 -23 35.87 6.33
 1 9 -23 39.93 5.21
 2 9 -23 28.42 5.25
 3 9 -23 56.51 9.44
 4 9 -23 38.21 5.83
 5 9 -23 44.06 7.44
 6 9 -23 43.55 7.38
 7 9 -23 61.98 5.83
 8 9 -23 44.35 6.66
 9 9 -23 26.54 5.91
 10 9 -23 32.63 6.02
 11 9 -23 26.25 6.16
 12 9 -23 53.71 6.94
 13 9 -23 62.53 7.22
 14 9 -23 26.72 6.53
 15 9 -23 15.75 6.94
 16 9 -23 10.52 11.65
 -5 10 -23 3.74 11.04
 -4 10 -23 19.71 6.74
 -3 10 -23 12.07 6.98
 -2 10 -23 24.31 6.13
 -1 10 -23 37.62 6.49
 0 10 -23 27.3 6.37
 1 10 -23 21.28 6.45
 2 10 -23 45.42 5.28
 3 10 -23 11.84 5.51
 4 10 -23 19.55 5.47
 5 10 -23 58.91 6.86
 6 10 -23 30.29 6.21
 7 10 -23 26.44 8.08
 8 10 -23 42.6 7.37
 9 10 -23 46.33 7.33
 10 10 -23 13.69 5.72
 11 10 -23 10.1 5.78
 12 10 -23 45.84 6
 13 10 -23 13.33 5.61
 14 10 -23 7.94 6.97
 15 10 -23 33.66 9.1
 -5 11 -23 2.71 10.68
 -4 11 -23 16.79 10.73
 -3 11 -23 6.86 5.74
 -2 11 -23 14.82 5.69
 -1 11 -23 23.83 6.05
 0 11 -23 35.81 6.39
 1 11 -23 54.63 6.63
 2 11 -23 29.84 6.42
 3 11 -23 19.37 5.84
 4 11 -23 33.61 5.69
 5 11 -23 57.51 7.13
 6 11 -23 34.74 6.55
 7 11 -23 40.96 7
 8 11 -23 32.6 7.73
 9 11 -23 22.4 6.95
 10 11 -23 18.52 6.9
 11 11 -23 17.75 6.73
 12 11 -23 10.02 6.67
 13 11 -23 19.06 7.79
 14 11 -23 1.73 9.57
 15 11 -23 13.66 9.01
 -4 12 -23 0.89 10.6
 -3 12 -23 5.73 5.73
 -2 12 -23 15.09 5.88
 -1 12 -23 30.13 6.15
 0 12 -23 14.13 6.03
 1 12 -23 42.53 6.44
 2 12 -23 34.61 6.21
 3 12 -23 18.87 5.97
 4 12 -23 5.58 5.98
 5 12 -23 45.63 5.66
 6 12 -23 21.89 7.78
 7 12 -23 17.45 6.47
 8 12 -23 38.8 6.97
 9 12 -23 34.25 7.23
 10 12 -23 33.61 11.06
 11 12 -23 22.46 6.75
 12 12 -23 25.69 6.61
 13 12 -23 22.8 9.59
 14 12 -23 12.51 8.26
 -4 13 -23 5.94 10.27
 -3 13 -23 11.51 6.51
 -2 13 -23 15.58 5.73
 -1 13 -23 18.01 5.91
 0 13 -23 30.95 6.22
 1 13 -23 19.06 5.7
 2 13 -23 24.65 6.07
 3 13 -23 47.68 5.71
 4 13 -23 23.39 5.42
 5 13 -23 15.71 7.32
 6 13 -23 12.07 5.25
 7 13 -23 19.76 6.32
 8 13 -23 32.13 6.83
 9 13 -23 42.24 11.11
 10 13 -23 34.67 7.05
 11 13 -23 18.03 6.72
 12 13 -23 1.05 8.94
 13 13 -23 18.53 9.06
 -3 14 -23 1.43 6.73
 -2 14 -23 2.18 6.4
 -1 14 -23 9.32 5.45
 0 14 -23 15.69 5.85
 1 14 -23 4.82 5.44
 2 14 -23 24.46 5.64
 3 14 -23 25.09 5.51
 4 14 -23 26.67 5.13
 5 14 -23 28.07 7.36
 6 14 -23 16.07 7.54
 7 14 -23 21.56 7.92
 8 14 -23 26.2 6.66
 9 14 -23 39.68 6.99
 10 14 -23 0 6.45
 11 14 -23 0 6.5
 12 14 -23 9.19 9.1
 -3 15 -23 22.03 11.2
 -2 15 -23 13.76 7.43
 -1 15 -23 13.95 6.41
 0 15 -23 8.45 6.29
 1 15 -23 10.55 8.66
 2 15 -23 35.61 8.79
 3 15 -23 38.12 8.87
 4 15 -23 28.76 14.86
 5 15 -23 1.01 7.74
 6 15 -23 10.2 7.28
 7 15 -23 4.95 7.12
 8 15 -23 21.68 7.7
 9 15 -23 0 7.45
 10 15 -23 12.85 6.48
 11 15 -23 16.77 8.34
 -2 16 -23 11.99 11.85
 -1 16 -23 0 12.57
 0 16 -23 10.61 13.19
 1 16 -23 2.65 8.05
 2 16 -23 14.24 9.06
 3 16 -23 23.02 15.43
 4 16 -23 4.59 14.36
 5 16 -23 16.65 11.72
 6 16 -23 4.08 6.82
 7 16 -23 22.54 9.22
 8 16 -23 11.78 9.06
 9 16 -23 6.18 8.57
 10 16 -23 6.42 12.96
 -1 17 -23 17.45 12.43
 0 17 -23 1.02 11.63
 1 17 -23 0 12.99
 2 17 -23 1.09 12.51
 3 17 -23 16.43 13.83
 4 17 -23 20.64 8.69
 5 17 -23 19.9 8.93
 6 17 -23 0 9.4
 7 17 -23 12.16 9.8
 8 17 -23 0 11.46
 9 17 -23 5.13 11.86
 0 18 -23 15.69 12.92
 1 18 -23 7.08 11.75
 2 18 -23 7.19 12.33
 3 18 -23 11.45 12.18
 4 18 -23 0 8.1
 5 18 -23 3.42 9.04
 6 18 -23 13.38 8.15
 7 -10 -22 0.83 10.32
 8 -10 -22 35.73 12.04
 9 -10 -22 26.33 12.6
 10 -10 -22 13.61 12
 11 -10 -22 13.85 11.19
 3 -9 -22 6.03 10.03
 4 -9 -22 4.79 6.89
 5 -9 -22 7.73 7.13
 6 -9 -22 19.87 7.71
 7 -9 -22 15.14 7.48
 8 -9 -22 13.83 7.45
 9 -9 -22 24.87 11.75
 10 -9 -22 31.74 7.75
 11 -9 -22 49.6 13.89
 12 -9 -22 39.22 12.82
 13 -9 -22 18.89 12.98
 1 -8 -22 12.83 11.26
 2 -8 -22 3.75 11.22
 3 -8 -22 11.5 10.03
 4 -8 -22 8.06 6.09
 5 -8 -22 21.46 5.45
 6 -8 -22 17.85 5.34
 7 -8 -22 8.96 4.29
 8 -8 -22 9.68 5.45
 9 -8 -22 43.77 10.96
 10 -8 -22 19.38 6.91
 11 -8 -22 21.06 5.98
 12 -8 -22 14.42 5.82
 13 -8 -22 24.41 6.51
 14 -8 -22 14.09 13.29
 0 -7 -22 12.7 11.78
 1 -7 -22 6.05 12.02
 2 -7 -22 12.31 8.16
 3 -7 -22 18.92 6.44
 4 -7 -22 16.54 5.41
 5 -7 -22 23.08 5.58
 6 -7 -22 15.7 5.69
 7 -7 -22 11.64 5.74
 8 -7 -22 43.43 7.06
 9 -7 -22 39.95 5.5
 10 -7 -22 38.85 6.48
 11 -7 -22 13.69 5.67
 12 -7 -22 19.51 6.29
 13 -7 -22 31.68 6.53
 14 -7 -22 27.52 6.87
 15 -7 -22 0 12.26
 -2 -6 -22 0 11.67
 -1 -6 -22 7.04 11.55
 0 -6 -22 16.14 8.46
 1 -6 -22 9.85 9.19
 2 -6 -22 21.78 14.16
 3 -6 -22 28.41 7.07
 4 -6 -22 53.24 9.94
 5 -6 -22 56.75 9.54
 6 -6 -22 23.68 6.06
 7 -6 -22 16.84 5.47
 8 -6 -22 50.77 6.07
 9 -6 -22 62.92 6.9
 10 -6 -22 21.05 4.62
 11 -6 -22 19.6 5.1
 12 -6 -22 36.82 5.81
 13 -6 -22 55.7 6.12
 14 -6 -22 34.61 9.31
 15 -6 -22 17.01 6.74
 16 -6 -22 0 11.86
 -2 -5 -22 8.15 12.15
 -1 -5 -22 23.96 8.73
 0 -5 -22 26.36 8.83
 1 -5 -22 11.94 9.04
 2 -5 -22 18.62 9.48
 3 -5 -22 69.87 10.33
 4 -5 -22 57.92 10.49
 5 -5 -22 15.34 9.63
 6 -5 -22 32.17 6.39
 7 -5 -22 47.05 6.03
 8 -5 -22 36.15 5.94
 9 -5 -22 45.11 5.96
 10 -5 -22 35.18 4.97
 11 -5 -22 35.17 6.55
 12 -5 -22 43.38 4.84
 13 -5 -22 70.52 6.4
 14 -5 -22 32.57 5.89
 15 -5 -22 13.88 6.3
 16 -5 -22 10.09 8.45
 -3 -4 -22 6.09 11.97
 -2 -4 -22 0 8.67
 -1 -4 -22 39.93 9.98
 0 -4 -22 34.05 10.07
 1 -4 -22 10.58 9.78
 2 -4 -22 20.65 9.31
 3 -4 -22 31.25 9.48
 4 -4 -22 25 10.2
 5 -4 -22 41.96 10.45
 6 -4 -22 57.64 6.81
 7 -4 -22 27.63 5.85
 8 -4 -22 34.21 5.98
 9 -4 -22 61.85 5.7
 10 -4 -22 30.85 5.01
 11 -4 -22 42.72 5.09
 12 -4 -22 75.95 5.44
 13 -4 -22 50.23 7.36
 14 -4 -22 19.75 5.21
 15 -4 -22 28.31 6.36
 16 -4 -22 44.74 12.12
 -4 -3 -22 15.87 12.14
 -3 -3 -22 18.19 8.23
 -2 -3 -22 16.9 6.59
 -1 -3 -22 23.28 10.12
 0 -3 -22 24.93 9.84
 1 -3 -22 23.08 9.9
 2 -3 -22 12.58 5.53
 3 -3 -22 36.03 7.8
 4 -3 -22 43.88 9.12
 5 -3 -22 57.32 8.56
 6 -3 -22 58.4 6.38
 7 -3 -22 51.75 6.28
 8 -3 -22 43.29 6.18
 9 -3 -22 39.92 5.72
 10 -3 -22 42.2 5.21
 11 -3 -22 37.78 5.04
 12 -3 -22 37.55 5.05
 13 -3 -22 67.48 5.81
 14 -3 -22 47.19 5.2
 15 -3 -22 13.88 5.33
 16 -3 -22 32.27 8.22
 17 -3 -22 28.12 11.38
 -4 -2 -22 6.01 8.01
 -3 -2 -22 3.74 6.56
 -2 -2 -22 20.45 5.49
 -1 -2 -22 48.51 6.12
 0 -2 -22 58.86 6.47
 1 -2 -22 41.95 6.3
 2 -2 -22 14.12 5.87
 3 -2 -22 25.17 6.21
 4 -2 -22 42.9 7.77
 5 -2 -22 58.05 8.58
 6 -2 -22 58.84 6.13
 7 -2 -22 75.34 7.29
 8 -2 -22 72.72 7.45
 9 -2 -22 68.41 6.14
 10 -2 -22 42.66 5.15
 11 -2 -22 41.49 7.09
 12 -2 -22 41.86 5.2
 13 -2 -22 68.24 8.5
 14 -2 -22 48.54 5.31
 15 -2 -22 31.33 4.89
 16 -2 -22 13.02 5.49
 17 -2 -22 31.01 12.3
 -5 -1 -22 15.52 10.99
 -4 -1 -22 5.86 5.17
 -3 -1 -22 9.45 4.75
 -2 -1 -22 3.96 4.82
 -1 -1 -22 36.51 6.17
 0 -1 -22 88.48 7.16
 1 -1 -22 74.95 7.22
 2 -1 -22 19.19 6.16
 3 -1 -22 37.96 7.62
 4 -1 -22 72.55 8.48
 5 -1 -22 36.29 8.05
 6 -1 -22 63.85 7.58
 7 -1 -22 63.44 9.7
 8 -1 -22 48.4 7.64
 9 -1 -22 65.1 6.98
 10 -1 -22 96.12 7.37
 11 -1 -22 27.06 5.38
 12 -1 -22 12.36 5.18
 13 -1 -22 58.78 8.11
 14 -1 -22 83.25 6.04
 15 -1 -22 26.23 5.22
 16 -1 -22 26.34 5.93
 17 -1 -22 39.26 14.63
 -5 0 -22 28.85 7.46
 -4 0 -22 21.06 5.79
 -3 0 -22 6.17 4.83
 -2 0 -22 13.66 5.13
 -1 0 -22 43.41 7.74
 0 0 -22 65.32 6.95
 1 0 -22 54.38 7.54
 2 0 -22 36.1 6.38
 3 0 -22 32.75 7.64
 4 0 -22 27.37 7.97
 5 0 -22 47.21 8.26
 6 0 -22 24.93 6.4
 7 0 -22 37.86 6.8
 8 0 -22 103.4 8.03
 9 0 -22 135.55 8.49
 10 0 -22 70.25 6.58
 11 0 -22 33.67 5.35
 12 0 -22 52.32 5.5
 13 0 -22 70.66 6.18
 14 0 -22 70.73 6.14
 15 0 -22 52.83 6.42
 16 0 -22 50.14 8.61
 17 0 -22 23.94 7.98
 -5 1 -22 13.34 6.42
 -4 1 -22 13.05 4.39
 -3 1 -22 22.1 5.35
 -2 1 -22 14.36 5.1
 -1 1 -22 40.12 6.55
 0 1 -22 69.39 6.94
 1 1 -22 20.75 6.24
 2 1 -22 50.1 8.91
 3 1 -22 103.9 7.73
 4 1 -22 90.81 8.7
 5 1 -22 22.34 7.66
 6 1 -22 22.88 6.43
 7 1 -22 56.65 7.07
 8 1 -22 74.28 7.42
 9 1 -22 83.54 8.73
 10 1 -22 83.26 8.98
 11 1 -22 51.99 5.62
 12 1 -22 31.26 5.55
 13 1 -22 74.63 8.13
 14 1 -22 51.06 6.7
 15 1 -22 14.94 5.4
 16 1 -22 14.95 7.16
 17 1 -22 68.02 9.3
 18 1 -22 31.34 12.29
 -6 2 -22 10.63 6.19
 -5 2 -22 21.81 5.72
 -4 2 -22 26.57 6.01
 -3 2 -22 20.31 5.26
 -2 2 -22 18.25 5.47
 -1 2 -22 33.36 6.46
 0 2 -22 21.39 6.4
 1 2 -22 27.47 5.76
 2 2 -22 85.29 8.83
 3 2 -22 98.51 7.63
 4 2 -22 98.18 8.89
 5 2 -22 46.97 8.52
 6 2 -22 36.98 8.03
 7 2 -22 25.5 7.76
 8 2 -22 63 8.28
 9 2 -22 84.4 8.85
 10 2 -22 33.78 8.13
 11 2 -22 62.08 7.09
 12 2 -22 78.9 8.06
 13 2 -22 37.38 6.4
 14 2 -22 23.19 5.45
 15 2 -22 19.43 6.45
 16 2 -22 30.98 7.28
 17 2 -22 58.95 9.32
 18 2 -22 29.26 12.21
 -6 3 -22 8.8 5.83
 -5 3 -22 15.11 4.47
 -4 3 -22 39.44 5.55
 -3 3 -22 24.85 5.4
 -2 3 -22 21.5 5.61
 -1 3 -22 35.88 5.85
 0 3 -22 56.17 6.97
 1 3 -22 30.9 5.84
 2 3 -22 33.68 7.89
 3 3 -22 119.67 9.04
 4 3 -22 105.48 9.07
 5 3 -22 55.78 10.98
 6 3 -22 68.54 8.29
 7 3 -22 105.46 9.06
 8 3 -22 39.47 7.84
 9 3 -22 31.29 7.82
 10 3 -22 72.03 8.64
 11 3 -22 95.5 9.1
 12 3 -22 103.83 11.16
 13 3 -22 79.63 9.03
 14 3 -22 52.45 12.99
 15 3 -22 7.9 7.5
 16 3 -22 38.65 7.46
 17 3 -22 41.31 9.02
 18 3 -22 20.28 16.81
 -6 4 -22 0 6.04
 -5 4 -22 8.67 4.55
 -4 4 -22 37.1 5.33
 -3 4 -22 43.48 5.75
 -2 4 -22 36.03 6.03
 -1 4 -22 34.91 5.65
 0 4 -22 35.81 5.92
 1 4 -22 22.14 5.85
 2 4 -22 41.46 6.8
 3 4 -22 62.78 11.02
 4 4 -22 69.95 8.15
 5 4 -22 91.02 8.75
 6 4 -22 98.33 8.84
 7 4 -22 86.31 8.37
 8 4 -22 55.71 13.65
 9 4 -22 45.92 8.12
 10 4 -22 34.86 10.14
 11 4 -22 118.65 11.74
 12 4 -22 108.22 9.52
 13 4 -22 64.03 8.81
 14 4 -22 24.21 8.09
 15 4 -22 55.61 8.24
 16 4 -22 42.15 7.8
 17 4 -22 26.95 9.08
 18 4 -22 34.51 12.32
 -7 5 -22 8.98 11.37
 -6 5 -22 0 7.63
 -5 5 -22 18.36 4.55
 -4 5 -22 15.76 5.14
 -3 5 -22 33.64 5.66
 -2 5 -22 22.43 5.51
 -1 5 -22 38.84 5.83
 0 5 -22 67.96 5.74
 1 5 -22 33.09 7.12
 2 5 -22 12.06 6.33
 3 5 -22 27.39 6.35
 4 5 -22 88.78 8.51
 5 5 -22 64.02 8.11
 6 5 -22 52.48 7.73
 7 5 -22 94.72 8.56
 8 5 -22 71.01 8.38
 9 5 -22 43.68 8.2
 10 5 -22 23.43 8.39
 11 5 -22 46.97 9.7
 12 5 -22 33.06 8.02
 13 5 -22 107.11 9.49
 14 5 -22 87.15 9.09
 15 5 -22 51.01 8.09
 16 5 -22 39.93 7.86
 17 5 -22 22.33 8.4
 -7 6 -22 6.47 10.64
 -6 6 -22 13.66 6.48
 -5 6 -22 41.13 7.14
 -4 6 -22 36.79 5.96
 -3 6 -22 19.83 5.43
 -2 6 -22 17.85 5.38
 -1 6 -22 132.34 6.37
 0 6 -22 56.35 5.54
 1 6 -22 20.18 5.51
 2 6 -22 30.62 5.62
 3 6 -22 50.02 7.03
 4 6 -22 56.9 7.54
 5 6 -22 62.04 7.74
 6 6 -22 55.75 7.76
 7 6 -22 51.06 9.11
 8 6 -22 90.76 8.51
 9 6 -22 68.25 8.21
 10 6 -22 38.22 9.32
 11 6 -22 49.71 8.44
 12 6 -22 50.32 8.54
 13 6 -22 72.9 8.86
 14 6 -22 46.41 8.22
 15 6 -22 25.51 7.81
 16 6 -22 26.14 7.62
 17 6 -22 7.25 7.87
 -7 7 -22 1.88 10.6
 -6 7 -22 19.03 6.81
 -5 7 -22 15.6 6.72
 -4 7 -22 31.44 7.15
 -3 7 -22 7.72 6
 -2 7 -22 27.59 5.51
 -1 7 -22 47.06 5.29
 0 7 -22 81.2 5.82
 1 7 -22 33.49 5.35
 2 7 -22 21.13 4.97
 3 7 -22 84.12 7.16
 4 7 -22 53.42 7.43
 5 7 -22 18.53 6.38
 6 7 -22 66.16 7.78
 7 7 -22 142.24 9.23
 8 7 -22 63.21 7.57
 9 7 -22 79.4 8.56
 10 7 -22 65.93 10.28
 11 7 -22 20.4 7.7
 12 7 -22 21.92 8
 13 7 -22 71.01 12.43
 14 7 -22 42.33 8.4
 15 7 -22 22.56 7.86
 16 7 -22 26.61 7.47
 17 7 -22 20.71 8.49
 -7 8 -22 15.14 11.51
 -6 8 -22 6.8 8.58
 -5 8 -22 18.7 6.83
 -4 8 -22 21.95 7.08
 -3 8 -22 7.79 7.15
 -2 8 -22 53.95 6.8
 -1 8 -22 71.7 5.57
 0 8 -22 48.29 5.96
 1 8 -22 16.45 5.05
 2 8 -22 36.6 5.89
 3 8 -22 73.72 6.9
 4 8 -22 59.34 5.82
 5 8 -22 38.46 5.57
 6 8 -22 41.78 7.13
 7 8 -22 61.03 6.79
 8 8 -22 96.25 8.25
 9 8 -22 89.91 8.35
 10 8 -22 20.34 7.42
 11 8 -22 29.16 7.75
 12 8 -22 62.49 7.48
 13 8 -22 40.7 7.19
 14 8 -22 20.09 6.55
 15 8 -22 54.49 8.19
 16 8 -22 41.03 10.93
 17 8 -22 27.18 11.78
 -7 9 -22 17.85 11.12
 -6 9 -22 12.81 11.22
 -5 9 -22 8.43 6.53
 -4 9 -22 25.84 7.05
 -3 9 -22 38.37 10.71
 -2 9 -22 16.29 6.15
 -1 9 -22 69.26 10.55
 0 9 -22 74.61 5.69
 1 9 -22 17.09 5
 2 9 -22 30.68 5.63
 3 9 -22 115.87 7.62
 4 9 -22 65.2 6.86
 5 9 -22 5.52 6.06
 6 9 -22 33.98 5.38
 7 9 -22 93.73 5.75
 8 9 -22 68.77 6.86
 9 9 -22 34.63 6.1
 10 9 -22 40.39 6.28
 11 9 -22 35.84 6.27
 12 9 -22 29.29 6.78
 13 9 -22 24.34 6.8
 14 9 -22 24.48 7.76
 15 9 -22 12.86 7.25
 16 9 -22 22.49 8.68
 -7 10 -22 4.61 11.65
 -6 10 -22 6.77 11.26
 -5 10 -22 27.37 6.69
 -4 10 -22 24.38 7.09
 -3 10 -22 11.04 6.15
 -2 10 -22 32.72 6.37
 -1 10 -22 46.43 6.8
 0 10 -22 39.63 6.57
 1 10 -22 42.22 6.48
 2 10 -22 61.87 7.31
 3 10 -22 60.72 7.23
 4 10 -22 35.71 6.31
 5 10 -22 43.71 6.45
 6 10 -22 50.38 7.68
 7 10 -22 58.53 12.25
 8 10 -22 72.1 7.55
 9 10 -22 52.13 8.53
 10 10 -22 39.53 6.25
 11 10 -22 33.91 6.2
 12 10 -22 24.92 5.98
 13 10 -22 27.8 6.05
 14 10 -22 18.17 6.54
 15 10 -22 22.51 7.19
 16 10 -22 21.21 11.54
 -6 11 -22 21.53 12.01
 -5 11 -22 16.09 6.97
 -4 11 -22 29.33 6.85
 -3 11 -22 13.81 5.95
 -2 11 -22 8.61 5.95
 -1 11 -22 26.45 6.36
 0 11 -22 61.77 6.83
 1 11 -22 54.63 6.8
 2 11 -22 23.22 6.33
 3 11 -22 41.36 5.61
 4 11 -22 75.65 6.71
 5 11 -22 32.18 6.11
 6 11 -22 22.86 5.54
 7 11 -22 66.22 7.4
 8 11 -22 34.41 7.06
 9 11 -22 16.72 6.87
 10 11 -22 34.02 7.22
 11 11 -22 43.66 8.76
 12 11 -22 18.85 5.93
 13 11 -22 16.2 6.44
 14 11 -22 13.72 6.22
 15 11 -22 7.94 8.65
 -6 12 -22 12.53 11.18
 -5 12 -22 32.26 7.02
 -4 12 -22 17.1 5.67
 -3 12 -22 3.5 5.87
 -2 12 -22 23.75 6.3
 -1 12 -22 27.93 6.4
 0 12 -22 32.85 6.3
 1 12 -22 41.37 6.49
 2 12 -22 33.94 7.01
 3 12 -22 16.73 7.06
 4 12 -22 42.52 5.73
 5 12 -22 10.83 6.06
 6 12 -22 20.01 6.65
 7 12 -22 28.09 7.02
 8 12 -22 38.4 7.19
 9 12 -22 31.32 7.14
 10 12 -22 24.7 7.09
 11 12 -22 22.58 6.76
 12 12 -22 24.92 8.07
 13 12 -22 40.65 8.32
 14 12 -22 16.34 9.37
 15 12 -22 32.95 9.4
 -6 13 -22 5.11 10.23
 -5 13 -22 12.34 11.36
 -4 13 -22 18.09 5.49
 -3 13 -22 17.28 5.96
 -2 13 -22 16.9 6.02
 -1 13 -22 19.44 6.08
 0 13 -22 41.48 6.52
 1 13 -22 19.56 6.02
 2 13 -22 22.55 6.08
 3 13 -22 88.62 6.07
 4 13 -22 52.97 6.47
 5 13 -22 10.76 6.15
 6 13 -22 14.93 6.39
 7 13 -22 34.57 6.87
 8 13 -22 23.14 6.9
 9 13 -22 29.58 6.96
 10 13 -22 53.47 8.8
 11 13 -22 20.38 6.77
 12 13 -22 23.78 9.73
 13 13 -22 30.22 8.05
 14 13 -22 11.83 8.88
 -5 14 -22 27.11 10.37
 -4 14 -22 8.4 6.31
 -3 14 -22 18.24 5.57
 -2 14 -22 22.6 5.74
 -1 14 -22 26.75 6.72
 0 14 -22 12.66 5.88
 1 14 -22 13.39 5.57
 2 14 -22 25.79 5.86
 3 14 -22 52.24 6.16
 4 14 -22 31.91 4.87
 5 14 -22 15.82 8.63
 6 14 -22 20.48 8.02
 7 14 -22 2.93 6.42
 8 14 -22 51.42 9.22
 9 14 -22 33.72 6.8
 10 14 -22 18.9 6.73
 11 14 -22 33.41 7.63
 12 14 -22 35.36 7.66
 13 14 -22 17.13 8.91
 14 14 -22 6.86 13.49
 -4 15 -22 10.17 7.52
 -3 15 -22 5.31 6.43
 -2 15 -22 17.14 5.61
 -1 15 -22 13.61 5.53
 0 15 -22 6.95 6.43
 1 15 -22 10.09 8.93
 2 15 -22 16.74 19.22
 3 15 -22 39.23 12.51
 4 15 -22 31.29 9.49
 5 15 -22 18.33 7.55
 6 15 -22 7.67 7.51
 7 15 -22 21.29 9.32
 8 15 -22 14.99 7.83
 9 15 -22 3.31 6.2
 10 15 -22 25.5 6.42
 11 15 -22 42.44 9.78
 12 15 -22 16.42 9.5
 13 15 -22 31.83 13.66
 -4 16 -22 8.41 11.52
 -3 16 -22 4.71 11.77
 -2 16 -22 13.53 8.85
 -1 16 -22 17.44 8.57
 0 16 -22 17.72 8.45
 1 16 -22 10.47 8.27
 2 16 -22 20.98 8.43
 3 16 -22 12.75 15.37
 4 16 -22 40.86 9.82
 5 16 -22 22.48 9.42
 6 16 -22 12.88 7.34
 7 16 -22 32.07 8.14
 8 16 -22 18.57 7.7
 9 16 -22 9.8 7.32
 10 16 -22 21.26 14.13
 11 16 -22 25.97 8.46
 12 16 -22 14.64 12.58
 -3 17 -22 21.06 12.34
 -2 17 -22 19.01 12.76
 -1 17 -22 18.43 8.71
 0 17 -22 8.86 8.13
 1 17 -22 5.14 8.75
 2 17 -22 1.15 13.09
 3 17 -22 0 8.87
 4 17 -22 31.99 9.54
 5 17 -22 14.79 8.98
 6 17 -22 29.47 14.23
 7 17 -22 32.79 7.43
 8 17 -22 21.68 11.1
 9 17 -22 14.67 9.31
 10 17 -22 5.59 13.48
 11 17 -22 0 13.44
 -2 18 -22 27.85 13.28
 -1 18 -22 23.61 12.53
 0 18 -22 20.2 13.84
 1 18 -22 5.42 12.32
 2 18 -22 10.95 8.87
 3 18 -22 1.46 8.63
 4 18 -22 8.22 8.35
 5 18 -22 25.53 8.89
 6 18 -22 17.63 8.93
 7 18 -22 11.49 8.84
 8 18 -22 4.3 8.4
 9 18 -22 6.36 12.83
 -1 19 -22 15.52 12.8
 0 19 -22 2.03 12.76
 1 19 -22 20.69 12.82
 2 19 -22 7.84 8.09
 3 19 -22 15.18 7.98
 4 19 -22 0 8.18
 5 19 -22 12.57 8.33
 6 19 -22 0 8.02
 7 19 -22 4.95 11.9
 1 20 -22 0.96 12.86
 2 20 -22 9.56 12.85
 3 20 -22 3.81 11.94
 4 -11 -21 23.52 11.04
 5 -11 -21 22.2 10.82
 6 -11 -21 11.6 6.21
 7 -11 -21 13.93 6.34
 8 -11 -21 26.07 10.97
 9 -11 -21 20.51 6.5
 10 -11 -21 24.44 8.11
 11 -11 -21 20.67 12.4
 12 -11 -21 32.02 13.78
 13 -11 -21 3.05 12.32
 2 -10 -21 1.69 10.32
 3 -10 -21 15.64 6.23
 4 -10 -21 23.4 8.28
 5 -10 -21 27.83 7.09
 6 -10 -21 8.26 4.95
 7 -10 -21 14.69 4.91
 8 -10 -21 25.11 5.33
 9 -10 -21 31.8 5.47
 10 -10 -21 23.68 5.84
 11 -10 -21 39.63 6.16
 12 -10 -21 40.19 11.54
 13 -10 -21 48.8 13.57
 14 -10 -21 8.47 12.44
 0 -9 -21 6.4 11.18
 1 -9 -21 8.45 11.74
 2 -9 -21 24.07 7.68
 3 -9 -21 21.56 5.1
 4 -9 -21 22.79 5.18
 5 -9 -21 36.22 5.94
 6 -9 -21 19.11 4.32
 7 -9 -21 17.65 5.06
 8 -9 -21 12.16 5.17
 9 -9 -21 26.85 5.92
 10 -9 -21 27.31 4.47
 11 -9 -21 30.32 4.49
 12 -9 -21 21.43 5.09
 13 -9 -21 29.95 6.02
 14 -9 -21 21.82 14.62
 15 -9 -21 15.07 12.17
 -1 -8 -21 35.62 12.97
 0 -8 -21 34.85 13.45
 1 -8 -21 29.4 8.87
 2 -8 -21 28.19 6.96
 3 -8 -21 18.07 6.46
 4 -8 -21 19.4 5.29
 5 -8 -21 43.08 5.04
 6 -8 -21 39.1 4.32
 7 -8 -21 16.59 4.09
 8 -8 -21 30.8 4.01
 9 -8 -21 24.43 4.27
 10 -8 -21 31.07 4.27
 11 -8 -21 17.13 4.4
 12 -8 -21 30.86 5.22
 13 -8 -21 28.74 5.25
 14 -8 -21 31.51 6.32
 15 -8 -21 19.36 13.99
 16 -8 -21 6.45 12.84
 -2 -7 -21 16.13 11.99
 -1 -7 -21 11.14 8.83
 0 -7 -21 20.17 9
 1 -7 -21 20.11 9.07
 2 -7 -21 22.28 9.99
 3 -7 -21 35.65 6.04
 4 -7 -21 76.05 7.24
 5 -7 -21 53.99 5.17
 6 -7 -21 23.29 4.27
 7 -7 -21 54.3 4.32
 8 -7 -21 43.03 4.4
 9 -7 -21 30.59 4.19
 10 -7 -21 44.59 5.46
 11 -7 -21 27.28 5.35
 12 -7 -21 24.11 5.17
 13 -7 -21 46.25 5.46
 14 -7 -21 56.81 5.49
 15 -7 -21 19.06 6.1
 16 -7 -21 20.24 13.94
 -3 -6 -21 6.85 7.9
 -2 -6 -21 25.84 9.05
 -1 -6 -21 8.56 9.21
 0 -6 -21 5.33 19.43
 1 -6 -21 12.13 9.59
 2 -6 -21 23.89 7.2
 3 -6 -21 41.6 6.25
 4 -6 -21 42.22 5.46
 5 -6 -21 50.99 5.57
 6 -6 -21 18.47 4.16
 7 -6 -21 40.5 5.38
 8 -6 -21 71.22 5.31
 9 -6 -21 70.83 5.17
 10 -6 -21 24.3 4.55
 11 -6 -21 23 4.53
 12 -6 -21 45.76 5.54
 13 -6 -21 48.66 8.7
 14 -6 -21 45.83 5.54
 15 -6 -21 42.78 5.79
 16 -6 -21 25.16 6.55
 17 -6 -21 21.83 13.18
 -4 -5 -21 16.11 7.83
 -3 -5 -21 44.09 10.42
 -2 -5 -21 27.07 9.74
 -1 -5 -21 10.66 9.44
 0 -5 -21 31.71 16.12
 1 -5 -21 35.34 9.82
 2 -5 -21 14.34 6.8
 3 -5 -21 27.7 5.77
 4 -5 -21 71.79 8.79
 5 -5 -21 20.14 6.37
 6 -5 -21 27.97 5.08
 7 -5 -21 62.23 5.79
 8 -5 -21 101.98 5.45
 9 -5 -21 31.66 4.73
 10 -5 -21 25.95 4.6
 11 -5 -21 50.69 5.08
 12 -5 -21 79.64 5.06
 13 -5 -21 64.91 5.83
 14 -5 -21 49.57 6.85
 15 -5 -21 40.85 5.05
 16 -5 -21 39.33 5.07
 17 -5 -21 51.19 12.35
 -5 -4 -21 45.96 12.91
 -4 -4 -21 9.38 8.23
 -3 -4 -21 10.29 7.1
 -2 -4 -21 29.31 7.42
 -1 -4 -21 39.35 10.28
 0 -4 -21 44.65 10.09
 1 -4 -21 38.33 9.82
 2 -4 -21 64.91 16.82
 3 -4 -21 36.65 9.69
 4 -4 -21 49.42 7.67
 5 -4 -21 79.32 6.37
 6 -4 -21 39.02 5.37
 7 -4 -21 77.55 5.96
 8 -4 -21 106.98 5.51
 9 -4 -21 46.37 5.1
 10 -4 -21 25.61 4.89
 11 -4 -21 84.23 5.57
 12 -4 -21 109.46 5.43
 13 -4 -21 29.28 4.93
 14 -4 -21 31.75 4.64
 15 -4 -21 43.43 5.05
 16 -4 -21 54.37 6.05
 17 -4 -21 45.02 7.44
 -5 -3 -21 2.52 7.5
 -4 -3 -21 17.64 6.76
 -3 -3 -21 22.12 7.15
 -2 -3 -21 28.88 7.65
 -1 -3 -21 23.87 10.01
 0 -3 -21 65.82 7.92
 1 -3 -21 77.6 6.76
 2 -3 -21 36.4 6.13
 3 -3 -21 43.21 10.68
 4 -3 -21 71.75 8.61
 5 -3 -21 73.42 6.16
 6 -3 -21 56.75 6.88
 7 -3 -21 90.25 6.65
 8 -3 -21 71.26 5.39
 9 -3 -21 33.46 4.96
 10 -3 -21 52.11 5.25
 11 -3 -21 62.98 5.33
 12 -3 -21 58.55 4.97
 13 -3 -21 40.62 5.2
 14 -3 -21 55.36 4.51
 15 -3 -21 29.58 4.41
 16 -3 -21 53 5.89
 17 -3 -21 58.25 5.79
 18 -3 -21 19.99 11.67
 -6 -2 -21 15.31 8.57
 -5 -2 -21 23.56 7.16
 -4 -2 -21 7.6 7.24
 -3 -2 -21 15.44 4.57
 -2 -2 -21 28.08 5.27
 -1 -2 -21 31.95 6.03
 0 -2 -21 80.83 7.14
 1 -2 -21 79.35 6.81
 2 -2 -21 68.77 6.95
 3 -2 -21 31.32 7.51
 4 -2 -21 88.85 8.6
 5 -2 -21 58.84 5.84
 6 -2 -21 47.43 5.98
 7 -2 -21 69.97 6.4
 8 -2 -21 157.55 6.74
 9 -2 -21 88.78 5.59
 10 -2 -21 35.98 5
 11 -2 -21 47.74 5.15
 12 -2 -21 79.97 7.76
 13 -2 -21 61.11 5.29
 14 -2 -21 48.34 4.71
 15 -2 -21 73.23 4.88
 16 -2 -21 62.32 5.17
 17 -2 -21 29.26 5.41
 18 -2 -21 20.19 8.26
 -6 -1 -21 13.1 8.19
 -5 -1 -21 43.59 5.98
 -4 -1 -21 8.93 5.07
 -3 -1 -21 12.58 4.61
 -2 -1 -21 16.23 5.89
 -1 -1 -21 31.44 6.19
 0 -1 -21 75.19 6.82
 1 -1 -21 40.95 6.54
 2 -1 -21 49.62 9.53
 3 -1 -21 58.91 6.82
 4 -1 -21 76.17 10.51
 5 -1 -21 40.1 5.62
 6 -1 -21 29.83 5.65
 7 -1 -21 99.16 9.64
 8 -1 -21 137.31 8.01
 9 -1 -21 94.61 6.18
 10 -1 -21 77.92 5.38
 11 -1 -21 57.26 7.34
 12 -1 -21 36.13 4.71
 13 -1 -21 48.76 5.37
 14 -1 -21 77.64 5.33
 15 -1 -21 90.56 4.97
 16 -1 -21 66.98 5.44
 17 -1 -21 55.17 4.77
 18 -1 -21 48.7 14.16
 -7 0 -21 0 7.98
 -6 0 -21 27.19 8.35
 -5 0 -21 38.81 7.23
 -4 0 -21 22.05 4.65
 -3 0 -21 17.47 4.8
 -2 0 -21 43.89 6.65
 -1 0 -21 29.21 6.25
 0 0 -21 57.48 6.75
 1 0 -21 57.28 6.81
 2 0 -21 64.37 8.1
 3 0 -21 89.96 8.62
 4 0 -21 64.35 11.57
 5 0 -21 53.23 5.81
 6 0 -21 18.35 5.58
 7 0 -21 27.58 5.78
 8 0 -21 122.98 6.44
 9 0 -21 153.53 6.29
 10 0 -21 64.17 5.21
 11 0 -21 73.8 5.7
 12 0 -21 67.14 5.67
 13 0 -21 31.41 5.18
 14 0 -21 48.71 5.25
 15 0 -21 59.64 6.07
 16 0 -21 34.14 5.13
 17 0 -21 73 6.23
 18 0 -21 42.57 8.69
 -7 1 -21 10.36 5.83
 -6 1 -21 16.25 5.82
 -5 1 -21 19.4 5.47
 -4 1 -21 20.64 4.87
 -3 1 -21 26.37 5.12
 -2 1 -21 30.42 6.4
 -1 1 -21 47.01 6.64
 0 1 -21 52.45 6.75
 1 1 -21 22.5 6.32
 2 1 -21 75.35 8.47
 3 1 -21 150.82 12.85
 4 1 -21 175.25 10.13
 5 1 -21 38.87 6.3
 6 1 -21 24.86 6.42
 7 1 -21 67.97 8.57
 8 1 -21 153.59 15.26
 9 1 -21 76.83 5.64
 10 1 -21 60.92 5.44
 11 1 -21 107.91 6.89
 12 1 -21 59.53 5.42
 13 1 -21 18.29 6.17
 14 1 -21 34.17 5.7
 15 1 -21 28.23 5.12
 16 1 -21 28.99 6.68
 17 1 -21 79.96 7.26
 18 1 -21 51.17 8.59
 -7 2 -21 1.81 6.08
 -6 2 -21 16.84 5.31
 -5 2 -21 24.81 4.75
 -4 2 -21 27.89 4.84
 -3 2 -21 33.03 5.1
 -2 2 -21 99.29 9.54
 -1 2 -21 45.77 6.73
 0 2 -21 21.3 7.11
 1 2 -21 23.74 6.41
 2 2 -21 66.88 6.79
 3 2 -21 121.31 8.85
 4 2 -21 137.72 13.65
 5 2 -21 118.78 7.63
 6 2 -21 19.65 6.11
 7 2 -21 53.45 6.81
 8 2 -21 155.44 10.08
 9 2 -21 65.92 6.32
 10 2 -21 46.79 5.2
 11 2 -21 135.61 8.14
 12 2 -21 191.26 9.94
 13 2 -21 45.12 5.77
 14 2 -21 46.32 5.87
 15 2 -21 39.48 6.22
 16 2 -21 28.73 5.86
 17 2 -21 36.88 9.23
 18 2 -21 49.61 7.38
 -8 3 -21 0 10.78
 -7 3 -21 1.63 6.21
 -6 3 -21 15 4.5
 -5 3 -21 25.2 4.79
 -4 3 -21 20.76 4.78
 -3 3 -21 58.73 5.91
 -2 3 -21 76.18 6.28
 -1 3 -21 38.77 6.64
 0 3 -21 32.72 5.7
 1 3 -21 38.2 7.71
 2 3 -21 61.76 6.77
 3 3 -21 60.45 7.71
 4 3 -21 113.87 10.89
 5 3 -21 84.05 8.27
 6 3 -21 60.76 10.48
 7 3 -21 70.34 8.04
 8 3 -21 62.87 8.02
 9 3 -21 56.38 8
 10 3 -21 80.03 7.03
 11 3 -21 113.15 9.57
 12 3 -21 145.04 9.05
 13 3 -21 91.9 9.23
 14 3 -21 42.36 7.12
 15 3 -21 30.48 6.71
 16 3 -21 42.37 11.61
 17 3 -21 32.34 9.31
 18 3 -21 32.45 7.23
 -8 4 -21 17.04 8.07
 -7 4 -21 7.66 5.66
 -6 4 -21 10.27 4.58
 -5 4 -21 26.38 4.83
 -4 4 -21 16.09 4.8
 -3 4 -21 53.92 5.97
 -2 4 -21 60.19 6.09
 -1 4 -21 60.72 6.05
 0 4 -21 57.17 6
 1 4 -21 60.37 7.27
 2 4 -21 70.86 6.84
 3 4 -21 25.77 10.33
 4 4 -21 74.23 8.13
 5 4 -21 114.29 8.58
 6 4 -21 120.93 8.86
 7 4 -21 44.42 7.45
 8 4 -21 30.28 7.2
 9 4 -21 26.93 7.41
 10 4 -21 36.94 7.89
 11 4 -21 99.55 8.26
 12 4 -21 155.45 27.29
 13 4 -21 64.92 8.75
 14 4 -21 28.39 8.08
 15 4 -21 96.31 9.2
 16 4 -21 65.04 7.17
 17 4 -21 35.67 6.57
 18 4 -21 21.99 6.89
 -8 5 -21 8.15 7.42
 -7 5 -21 10.22 6.54
 -6 5 -21 45.49 6.17
 -5 5 -21 19.73 4.76
 -4 5 -21 10.81 4.68
 -3 5 -21 50.53 5.9
 -2 5 -21 68.41 6.12
 -1 5 -21 60.38 5.44
 0 5 -21 107.23 6.71
 1 5 -21 94.22 7.31
 2 5 -21 23.7 7.26
 3 5 -21 32.31 8.17
 4 5 -21 67.74 8.06
 5 5 -21 69.18 8.23
 6 5 -21 142.98 9.07
 7 5 -21 123.5 8.88
 8 5 -21 79.09 8.15
 9 5 -21 69.94 10.24
 10 5 -21 54.93 7.99
 11 5 -21 67.02 10.22
 12 5 -21 76.57 9.2
 13 5 -21 50.07 8.55
 14 5 -21 92.4 9.3
 15 5 -21 63.63 8.67
 16 5 -21 34.22 8.01
 17 5 -21 13.18 7.19
 18 5 -21 14.24 9.1
 -8 6 -21 7.92 7.73
 -7 6 -21 11.5 5.43
 -6 6 -21 31.89 6.04
 -5 6 -21 35.01 6.76
 -4 6 -21 24.77 5.31
 -3 6 -21 11.69 5.42
 -2 6 -21 37.29 5.66
 -1 6 -21 76.94 5.58
 0 6 -21 55.54 5.44
 1 6 -21 48.24 6.53
 2 6 -21 42.41 5.63
 3 6 -21 74.38 7.64
 4 6 -21 81.45 7.67
 5 6 -21 123.01 8.76
 6 6 -21 105.13 8.16
 7 6 -21 98.81 8.49
 8 6 -21 110.25 10.79
 9 6 -21 109.48 8.95
 10 6 -21 24.15 8.95
 11 6 -21 41.02 9.36
 12 6 -21 67.38 8.76
 13 6 -21 52.99 8.56
 14 6 -21 69.69 13.35
 15 6 -21 63.27 8.78
 16 6 -21 55.13 13.81
 17 6 -21 0 9.09
 18 6 -21 17.19 8.46
 -8 7 -21 4.62 7.87
 -7 7 -21 19.49 5.63
 -6 7 -21 29.94 6.17
 -5 7 -21 42.91 6.15
 -4 7 -21 34.85 7.61
 -3 7 -21 35.83 6.73
 -2 7 -21 33.37 5.03
 -1 7 -21 31.54 5.09
 0 7 -21 90.54 5.88
 1 7 -21 63.23 7.62
 2 7 -21 83.2 13.11
 3 7 -21 61.3 6.37
 4 7 -21 62.27 6.53
 5 7 -21 25.08 6.62
 6 7 -21 76 7.66
 7 7 -21 86.3 6.72
 8 7 -21 114.95 8.79
 9 7 -21 75.05 8.13
 10 7 -21 39.63 9.44
 11 7 -21 48.94 8.2
 12 7 -21 44.79 8.3
 13 7 -21 60.39 8.64
 14 7 -21 54.63 12.48
 15 7 -21 82.26 9
 16 7 -21 50.39 8.34
 17 7 -21 14.33 11.63
 18 7 -21 18.94 12.28
 -8 8 -21 5.6 8.59
 -7 8 -21 5.48 5.73
 -6 8 -21 38.24 6.28
 -5 8 -21 60.72 10.29
 -4 8 -21 4.6 7
 -3 8 -21 30.65 7.48
 -2 8 -21 71.99 6.94
 -1 8 -21 59.05 7.83
 0 8 -21 15.63 4.85
 1 8 -21 41.54 5.6
 2 8 -21 65.34 6.03
 3 8 -21 42.75 6.21
 4 8 -21 37.66 5.99
 5 8 -21 23.16 5.86
 6 8 -21 61.22 6.52
 7 8 -21 37.98 6.4
 8 8 -21 125.48 11.07
 9 8 -21 76.57 9.65
 10 8 -21 57.66 8.3
 11 8 -21 56.62 9.79
 12 8 -21 64.37 8.6
 13 8 -21 35.8 7.06
 14 8 -21 3.65 8.06
 15 8 -21 51.38 10.5
 16 8 -21 85.26 9.01
 17 8 -21 31.92 9.2
 -8 9 -21 5.99 7.88
 -7 9 -21 23.06 6.7
 -6 9 -21 24.76 5.99
 -5 9 -21 4.31 6.86
 -4 9 -21 25.14 7.14
 -3 9 -21 29.68 7.49
 -2 9 -21 61.02 6.76
 -1 9 -21 52.45 6.6
 0 9 -21 25.77 4.95
 1 9 -21 35.68 5.03
 2 9 -21 64.96 6.22
 3 9 -21 142.69 7.77
 4 9 -21 79.41 6.71
 5 9 -21 41.7 6.28
 6 9 -21 75.45 5.27
 7 9 -21 95.86 5.53
 8 9 -21 58.77 8.83
 9 9 -21 51 6.22
 10 9 -21 43.67 6.81
 11 9 -21 52.56 7.17
 12 9 -21 65.53 10.56
 13 9 -21 25.7 6.73
 14 9 -21 19.4 7.79
 15 9 -21 26.48 7.7
 16 9 -21 66.29 13.44
 17 9 -21 28.1 8.55
 -8 10 -21 12.53 8.07
 -7 10 -21 14.97 5.87
 -6 10 -21 18.64 5.89
 -5 10 -21 22.49 7.33
 -4 10 -21 13.99 7.04
 -3 10 -21 23.13 6.26
 -2 10 -21 80.81 7.07
 -1 10 -21 30.81 6.45
 0 10 -21 35.72 6.36
 1 10 -21 59.26 5.26
 2 10 -21 85.53 6.83
 3 10 -21 47.49 6.19
 4 10 -21 47.74 6.4
 5 10 -21 29.38 5.96
 6 10 -21 54.93 5.63
 7 10 -21 66 8.29
 8 10 -21 22.5 6.75
 9 10 -21 35.86 5.86
 10 10 -21 41.85 6.25
 11 10 -21 81.87 7.48
 12 10 -21 63.58 7.49
 13 10 -21 40.27 8.23
 14 10 -21 20.26 7.84
 15 10 -21 33.16 7.76
 16 10 -21 21.79 7.32
 17 10 -21 29.77 9.28
 -8 11 -21 6.08 7.27
 -7 11 -21 14.2 9.54
 -6 11 -21 22.7 8.12
 -5 11 -21 28.06 7
 -4 11 -21 17.94 6.04
 -3 11 -21 43.32 6.66
 -2 11 -21 46.28 8.77
 -1 11 -21 26.82 6.31
 0 11 -21 33.49 7.88
 1 11 -21 69.45 6.74
 2 11 -21 67.57 7.65
 3 11 -21 26.15 5.19
 4 11 -21 63.77 6.49
 5 11 -21 67.79 5.74
 6 11 -21 87.98 6.27
 7 11 -21 67.73 7.19
 8 11 -21 40.09 7.12
 9 11 -21 42.24 7.11
 10 11 -21 28.87 13.5
 11 11 -21 42.73 7.42
 12 11 -21 55.99 6.48
 13 11 -21 54.44 7.15
 14 11 -21 9.27 6.56
 15 11 -21 13.25 6.35
 16 11 -21 26.26 18.15
 -7 12 -21 2.81 7.41
 -6 12 -21 27.05 6.67
 -5 12 -21 42.44 7.38
 -4 12 -21 10.73 6.01
 -3 12 -21 25.81 6.11
 -2 12 -21 29.22 6.19
 -1 12 -21 38.88 6.59
 0 12 -21 21.03 6.18
 1 12 -21 94.87 7.14
 2 12 -21 86.53 6.89
 3 12 -21 35.75 7.04
 4 12 -21 48.42 6.17
 5 12 -21 56.57 5.74
 6 12 -21 30.74 6.69
 7 12 -21 12.39 6.49
 8 12 -21 35.35 8.4
 9 12 -21 42.62 7.31
 10 12 -21 17.28 7.41
 11 12 -21 28.11 7.17
 12 12 -21 39.55 8.54
 13 12 -21 27.62 8.54
 14 12 -21 19.42 8.27
 15 12 -21 32.36 9.69
 16 12 -21 4.66 12.65
 -7 13 -21 0 10.67
 -6 13 -21 19.06 6.3
 -5 13 -21 17.75 5.97
 -4 13 -21 31.11 6.21
 -3 13 -21 15.13 5.9
 -2 13 -21 38.64 6.33
 -1 13 -21 48.95 6.41
 0 13 -21 22.39 6.04
 1 13 -21 24.6 5.79
 2 13 -21 31.1 6.06
 3 13 -21 46.56 6.33
 4 13 -21 45.25 5.56
 5 13 -21 44.25 8.16
 6 13 -21 38.39 6.59
 7 13 -21 21.9 6.68
 8 13 -21 38.21 8.8
 9 13 -21 31.16 7.17
 10 13 -21 51.73 7.31
 11 13 -21 34.79 6.96
 12 13 -21 5.31 8.02
 13 13 -21 16.98 8.23
 14 13 -21 39.51 8.21
 15 13 -21 20.48 10.06
 -6 14 -21 3.51 7.6
 -5 14 -21 32.63 5.96
 -4 14 -21 15.49 7.84
 -3 14 -21 28.15 6.96
 -2 14 -21 40.05 6.34
 -1 14 -21 31.24 5.99
 0 14 -21 10.21 5.64
 1 14 -21 16.94 5.54
 2 14 -21 55.71 6.13
 3 14 -21 29.55 4.77
 4 14 -21 43.73 6.14
 5 14 -21 25.39 7.8
 6 14 -21 22.32 8.15
 7 14 -21 12.82 6.54
 8 14 -21 56.13 7.24
 9 14 -21 48.55 7.9
 10 14 -21 16.88 8.59
 11 14 -21 29.52 8.05
 12 14 -21 7.65 7.62
 13 14 -21 30.63 7.86
 14 14 -21 4.7 8.95
 -6 15 -21 18.11 9.74
 -5 15 -21 13.11 6.3
 -4 15 -21 12.09 5.66
 -3 15 -21 15.16 7.62
 -2 15 -21 34.9 6.31
 -1 15 -21 33.57 6
 0 15 -21 18.77 8.83
 1 15 -21 35.22 14.71
 2 15 -21 28.54 8.84
 3 15 -21 13.36 6.73
 4 15 -21 46.78 9.33
 5 15 -21 38.18 8.27
 6 15 -21 31.69 8.24
 7 15 -21 26.65 8.27
 8 15 -21 15.75 9.83
 9 15 -21 14.05 6.38
 10 15 -21 17.3 6.54
 11 15 -21 26.72 7.62
 12 15 -21 21.87 7.5
 13 15 -21 21.28 10.5
 14 15 -21 9.12 12.45
 -5 16 -21 5.04 11.29
 -4 16 -21 18.23 8.02
 -3 16 -21 22.07 8.95
 -2 16 -21 41.93 9.15
 -1 16 -21 44.4 17.93
 0 16 -21 10.17 8.33
 1 16 -21 19.6 8.79
 2 16 -21 35.88 7.19
 3 16 -21 21.29 9.29
 4 16 -21 9.41 9.57
 5 16 -21 39.81 8.5
 6 16 -21 50.69 8.57
 7 16 -21 18.29 7.79
 8 16 -21 33.53 10.36
 9 16 -21 22.5 8.26
 10 16 -21 17.56 9.67
 11 16 -21 20.68 11.1
 12 16 -21 19.22 13.94
 13 16 -21 0 13.79
 -5 17 -21 9.87 10.7
 -4 17 -21 0.93 11.57
 -3 17 -21 17.26 8.26
 -2 17 -21 23.26 10.23
 -1 17 -21 20.63 9.02
 0 17 -21 22.38 8.89
 1 17 -21 19.75 9.01
 2 17 -21 23.89 8.94
 3 17 -21 12.01 9.42
 4 17 -21 8.25 9.06
 5 17 -21 8.34 9.45
 6 17 -21 35.34 7.81
 7 17 -21 23.66 8.04
 8 17 -21 5.45 7.53
 9 17 -21 8.6 9.74
 10 17 -21 17.98 14.15
 11 17 -21 27.26 8.82
 12 17 -21 4.47 13.49
 -4 18 -21 4.54 11.15
 -3 18 -21 19.66 12.95
 -2 18 -21 9 8.48
 -1 18 -21 18.95 8.48
 0 18 -21 7.75 8.37
 1 18 -21 26.22 8
 2 18 -21 25.13 20.44
 3 18 -21 6.89 8.81
 4 18 -21 0 8.9
 5 18 -21 28.12 10.62
 6 18 -21 29.51 9.56
 7 18 -21 11.04 7.17
 8 18 -21 13.89 8.75
 9 18 -21 9.27 13.91
 10 18 -21 2.27 12.29
 11 18 -21 14.2 13.95
 -3 19 -21 2.85 12.56
 -2 19 -21 18.13 12.46
 -1 19 -21 11.52 12.44
 0 19 -21 5.42 13.82
 1 19 -21 33.8 16.21
 2 19 -21 38.24 9.48
 3 19 -21 0 8.38
 4 19 -21 13.09 8.86
 5 19 -21 18.39 9.11
 6 19 -21 10.02 8.73
 7 19 -21 0 8.84
 8 19 -21 9.85 13.76
 9 19 -21 17.23 13.18
 -2 20 -21 1.92 12.33
 -1 20 -21 6.97 12.03
 0 20 -21 16.25 12.78
 1 20 -21 8.93 8.17
 2 20 -21 12.64 8.71
 3 20 -21 12.91 8.31
 4 20 -21 0 8.48
 5 20 -21 0 8.43
 6 20 -21 3.7 8.49
 7 20 -21 1.02 12.35
 1 21 -21 0 11.68
 2 21 -21 9.37 12.32
 6 -13 -20 3.67 9.64
 7 -13 -20 16.69 7.53
 8 -13 -20 28.39 8.61
 9 -13 -20 8.52 7.72
 10 -13 -20 6.87 12
 11 -13 -20 1.98 12.67
 3 -12 -20 9.76 10.97
 4 -12 -20 35.52 10.53
 5 -12 -20 13.4 11.37
 6 -12 -20 0.55 6.6
 7 -12 -20 12.8 6.6
 8 -12 -20 25.52 8.33
 9 -12 -20 14.69 6.82
 10 -12 -20 15.28 6.71
 11 -12 -20 23.01 8.82
 12 -12 -20 30.66 9.99
 13 -12 -20 16.75 13.02
 1 -11 -20 18.31 10.22
 2 -11 -20 8.16 6.22
 3 -11 -20 18.63 5.73
 4 -11 -20 28.88 6.38
 5 -11 -20 11.78 6.62
 6 -11 -20 26.39 6.77
 7 -11 -20 31.89 5.44
 8 -11 -20 11.94 5.21
 9 -11 -20 25.71 5.36
 10 -11 -20 39.36 5.85
 11 -11 -20 36.73 4.96
 12 -11 -20 52.41 6.49
 13 -11 -20 41.76 8.35
 14 -11 -20 19.49 13.58
 -1 -10 -20 18.02 11.85
 0 -10 -20 12.82 10.45
 1 -10 -20 0.8 8.06
 2 -10 -20 19.35 5.13
 3 -10 -20 20.58 5.3
 4 -10 -20 18.12 7.44
 5 -10 -20 36.73 5.45
 6 -10 -20 29.83 5.19
 7 -10 -20 27.48 6.09
 8 -10 -20 22.48 5.15
 9 -10 -20 39.55 4.54
 10 -10 -20 23.66 4.41
 11 -10 -20 37.78 4.33
 12 -10 -20 68.72 5.28
 13 -10 -20 30.74 4.58
 14 -10 -20 6.01 5.89
 15 -10 -20 6.61 12.26
 -2 -9 -20 2.85 10.9
 -1 -9 -20 22.74 12.19
 0 -9 -20 26.19 16.58
 1 -9 -20 22.77 6.05
 2 -9 -20 31.06 5.39
 3 -9 -20 25.28 5.48
 4 -9 -20 36.5 4.97
 5 -9 -20 61.01 5.88
 6 -9 -20 31.91 4.32
 7 -9 -20 30.44 5.15
 8 -9 -20 27.05 4.66
 9 -9 -20 17.6 4.29
 10 -9 -20 28.14 4.15
 11 -9 -20 32.74 4.19
 12 -9 -20 38.09 4.23
 13 -9 -20 58.42 4.51
 14 -9 -20 36.52 4.51
 15 -9 -20 11.42 5.73
 16 -9 -20 14.22 13.3
 -3 -8 -20 6.89 11.69
 -2 -8 -20 8.3 8.56
 -1 -8 -20 26.94 9.38
 0 -8 -20 17.82 9.22
 1 -8 -20 20.55 6.14
 2 -8 -20 38.62 5.57
 3 -8 -20 20.15 5.35
 4 -8 -20 35.57 5.13
 5 -8 -20 70.8 4.77
 6 -8 -20 51.15 4.56
 7 -8 -20 29.86 4.08
 8 -8 -20 36.76 3.74
 9 -8 -20 48.32 4.33
 10 -8 -20 40.81 4.23
 11 -8 -20 48.36 4.39
 12 -8 -20 45.83 4.3
 13 -8 -20 64.02 4.45
 14 -8 -20 42.48 4.66
 15 -8 -20 34.82 5.19
 16 -8 -20 21.39 8.99
 17 -8 -20 31.94 13.6
 -4 -7 -20 24 11.62
 -3 -7 -20 11.02 8.54
 -2 -7 -20 3.68 8.82
 -1 -7 -20 28.37 13.27
 0 -7 -20 16.07 13.74
 1 -7 -20 14.13 6.1
 2 -7 -20 14.23 5.28
 3 -7 -20 45.78 5.87
 4 -7 -20 52.03 5.28
 5 -7 -20 39.49 4.39
 6 -7 -20 40.39 4.19
 7 -7 -20 55.85 4.36
 8 -7 -20 52.62 3.92
 9 -7 -20 68.44 4.04
 10 -7 -20 77.14 4.88
 11 -7 -20 34.99 4.22
 12 -7 -20 40.78 4.64
 13 -7 -20 72.53 4.78
 14 -7 -20 50.45 4.43
 15 -7 -20 34.25 4.53
 16 -7 -20 38.97 4.92
 17 -7 -20 24.89 8.61
 -5 -6 -20 8.46 8.18
 -4 -6 -20 0 11.71
 -3 -6 -20 2.06 9.51
 -2 -6 -20 27.05 12.38
 -1 -6 -20 65.25 19.42
 0 -6 -20 22.56 9.57
 1 -6 -20 20.26 9.11
 2 -6 -20 46.58 5.7
 3 -6 -20 56.76 5.27
 4 -6 -20 41.97 5.08
 5 -6 -20 52.71 4.22
 6 -6 -20 71.46 4.45
 7 -6 -20 31.45 3.71
 8 -6 -20 118.84 4.52
 9 -6 -20 88.99 4.38
 10 -6 -20 56.16 4.84
 11 -6 -20 30.1 4.23
 12 -6 -20 43.26 5.22
 13 -6 -20 74.24 5.06
 14 -6 -20 50.24 4.78
 15 -6 -20 71.64 4.72
 16 -6 -20 46.11 4.68
 17 -6 -20 25.66 5.03
 18 -6 -20 17.79 12.39
 -6 -5 -20 0 11.67
 -5 -5 -20 2.41 8.29
 -4 -5 -20 19.11 7.47
 -3 -5 -20 36.54 15.24
 -2 -5 -20 31.45 9.87
 -1 -5 -20 34.47 10.16
 0 -5 -20 38.63 9.74
 1 -5 -20 38.44 7.38
 2 -5 -20 39.34 6.03
 3 -5 -20 92.56 6.19
 4 -5 -20 51.58 5.1
 5 -5 -20 35.28 3.98
 6 -5 -20 62.35 4.3
 7 -5 -20 54.89 4.52
 8 -5 -20 79.75 5.54
 9 -5 -20 50.22 5.04
 10 -5 -20 48.03 4.77
 11 -5 -20 67.24 4.71
 12 -5 -20 68.82 4.3
 13 -5 -20 80.65 5.16
 14 -5 -20 45.18 4.48
 15 -5 -20 40.76 4.45
 16 -5 -20 55.17 4.77
 17 -5 -20 59.64 6.29
 18 -5 -20 27.12 6.64
 -6 -4 -20 8.22 8.33
 -5 -4 -20 23.71 7.09
 -4 -4 -20 37.19 7.84
 -3 -4 -20 24.22 10.09
 -2 -4 -20 32.06 9.79
 -1 -4 -20 42.36 18.48
 0 -4 -20 28.08 9.74
 1 -4 -20 53.16 7.62
 2 -4 -20 106.75 6.85
 3 -4 -20 56.37 5.49
 4 -4 -20 23.68 6.39
 5 -4 -20 84.1 6.93
 6 -4 -20 48.83 5.46
 7 -4 -20 85.2 5.08
 8 -4 -20 84.42 5.1
 9 -4 -20 63.16 5.99
 10 -4 -20 45.31 4.79
 11 -4 -20 91.02 5.09
 12 -4 -20 99.32 4.7
 13 -4 -20 34.82 4.36
 14 -4 -20 33.48 4.5
 15 -4 -20 48.59 4.53
 16 -4 -20 85.73 4.92
 17 -4 -20 44.94 4.95
 18 -4 -20 24.72 6.35
 -7 -3 -20 18.44 7.92
 -6 -3 -20 5.51 8.46
 -5 -3 -20 8.66 7.05
 -4 -3 -20 13.85 7.67
 -3 -3 -20 31.34 8.26
 -2 -3 -20 33.8 18.1
 -1 -3 -20 73.72 6.53
 0 -3 -20 51.56 6.25
 1 -3 -20 65.35 9.45
 2 -3 -20 92.74 6.91
 3 -3 -20 55.11 6.43
 4 -3 -20 58.55 6.71
 5 -3 -20 94.21 6.56
 6 -3 -20 161.87 10.57
 7 -3 -20 129.71 5.52
 8 -3 -20 60.42 4.85
 9 -3 -20 50.85 4.72
 10 -3 -20 91.79 7.8
 11 -3 -20 87.81 5.06
 12 -3 -20 54.16 4.29
 13 -3 -20 57.37 4.6
 14 -3 -20 47.47 4.5
 15 -3 -20 55.29 4.35
 16 -3 -20 80.09 4.73
 17 -3 -20 57.38 4.97
 18 -3 -20 21.31 4.86
 19 -3 -20 13.82 11.05
 -7 -2 -20 13.42 8.1
 -6 -2 -20 21.19 11.69
 -5 -2 -20 33.95 7.89
 -4 -2 -20 23.37 5.46
 -3 -2 -20 20.13 5.22
 -2 -2 -20 39.93 5.52
 -1 -2 -20 40.76 6.91
 0 -2 -20 46.61 6.24
 1 -2 -20 67.57 7.38
 2 -2 -20 104.91 8.54
 3 -2 -20 40.31 7.75
 4 -2 -20 24.6 7.43
 5 -2 -20 69.02 5.94
 6 -2 -20 84.05 6.3
 7 -2 -20 75.82 5.16
 8 -2 -20 79.54 6.09
 9 -2 -20 117.67 5.72
 10 -2 -20 85.52 5.47
 11 -2 -20 99.84 5.18
 12 -2 -20 128.84 5.95
 13 -2 -20 81.61 4.79
 14 -2 -20 60.78 4.34
 15 -2 -20 97.47 4.59
 16 -2 -20 69.48 4.37
 17 -2 -20 40.46 4.76
 18 -2 -20 18.96 4.88
 19 -2 -20 36.81 15.48
 -8 -1 -20 2.62 10.61
 -7 -1 -20 5.7 6.79
 -6 -1 -20 34.15 5.41
 -5 -1 -20 33.79 5.61
 -4 -1 -20 50.8 5.2
 -3 -1 -20 21.57 5.32
 -2 -1 -20 17.25 5.24
 -1 -1 -20 40.78 6.26
 0 -1 -20 74.48 6.99
 1 -1 -20 91.84 6.89
 2 -1 -20 89.12 6.99
 3 -1 -20 106.24 8.78
 4 -1 -20 30.59 8.47
 5 -1 -20 43.43 5.5
 6 -1 -20 82.02 6.05
 7 -1 -20 88.09 5.25
 8 -1 -20 91.4 5.3
 9 -1 -20 113.53 5.65
 10 -1 -20 108.86 5.81
 11 -1 -20 66.87 4.82
 12 -1 -20 90.35 4.61
 13 -1 -20 49.68 4.38
 14 -1 -20 67.84 4.35
 15 -1 -20 69.8 4.35
 16 -1 -20 56.12 4.7
 17 -1 -20 43.88 4.8
 18 -1 -20 37.64 5.02
 19 -1 -20 30.22 8.54
 -8 0 -20 3.74 8.05
 -7 0 -20 7.42 5.65
 -6 0 -20 17.41 5.3
 -5 0 -20 57.26 6.37
 -4 0 -20 35.78 5.03
 -3 0 -20 26.79 5.47
 -2 0 -20 35.88 5.64
 -1 0 -20 82.43 6.98
 0 0 -20 63.87 6.85
 1 0 -20 80.22 8.13
 2 0 -20 187.86 8.61
 3 0 -20 190.94 12.44
 4 0 -20 85.82 8.31
 5 0 -20 77.08 5.88
 6 0 -20 97.62 8.94
 7 0 -20 41.15 4.68
 8 0 -20 68.63 7.49
 9 0 -20 97.99 5.42
 10 0 -20 70.04 5.21
 11 0 -20 73.61 4.83
 12 0 -20 52.04 4.21
 13 0 -20 61.33 4.45
 14 0 -20 68.8 4.37
 15 0 -20 54.48 5.06
 16 0 -20 50.21 5.13
 17 0 -20 65.07 7.2
 18 0 -20 55.94 4.99
 19 0 -20 46.35 8.73
 -8 1 -20 5.64 6.04
 -7 1 -20 17.89 6.95
 -6 1 -20 16.97 5.33
 -5 1 -20 31.85 4.91
 -4 1 -20 48.37 5.67
 -3 1 -20 47.79 5.06
 -2 1 -20 58.7 5.82
 -1 1 -20 66.01 6.66
 0 1 -20 22.31 5.97
 1 1 -20 21.5 8.06
 2 1 -20 134.07 9.16
 3 1 -20 188.89 11.77
 4 1 -20 122.7 8.69
 5 1 -20 57.36 5.57
 6 1 -20 78.23 6.36
 7 1 -20 93.27 5.2
 8 1 -20 91.07 5.16
 9 1 -20 97.05 5.3
 10 1 -20 142 5.99
 11 1 -20 143.92 10.09
 12 1 -20 76.02 5.08
 13 1 -20 92.25 4.68
 14 1 -20 93.62 5.1
 15 1 -20 31.69 4.46
 16 1 -20 77.01 4.88
 17 1 -20 82.05 5.43
 18 1 -20 35.83 4.83
 19 1 -20 11.27 6.3
 -9 2 -20 7.11 11.08
 -8 2 -20 15.44 6.63
 -7 2 -20 18.92 5.33
 -6 2 -20 28.13 5.67
 -5 2 -20 14.47 4.8
 -4 2 -20 35.02 5.14
 -3 2 -20 70.96 5.55
 -2 2 -20 110.33 7.5
 -1 2 -20 98.57 7.22
 0 2 -20 20.85 5.98
 1 2 -20 8.49 7.02
 2 2 -20 32.8 7.27
 3 2 -20 112.8 8.47
 4 2 -20 80.59 6.77
 5 2 -20 100.26 7.18
 6 2 -20 102.35 6.29
 7 2 -20 143.65 6.97
 8 2 -20 85.58 6
 9 2 -20 40.27 4.85
 10 2 -20 88.96 5.59
 11 2 -20 142.4 6.32
 12 2 -20 142.06 7.74
 13 2 -20 78 7.2
 14 2 -20 49.08 4.61
 15 2 -20 39.09 5
 16 2 -20 55.69 4.76
 17 2 -20 39.19 5.07
 18 2 -20 69.4 5.52
 19 2 -20 41.32 7.09
 -9 3 -20 7.98 7.75
 -8 3 -20 22.63 5.54
 -7 3 -20 27.26 5.23
 -6 3 -20 25.18 4.83
 -5 3 -20 22.27 4.84
 -4 3 -20 19.81 4.78
 -3 3 -20 74.81 5.5
 -2 3 -20 96.89 7.19
 -1 3 -20 54.86 6.81
 0 3 -20 47.55 5.54
 1 3 -20 45.91 6.22
 2 3 -20 70.18 7.6
 3 3 -20 97.98 8.02
 4 3 -20 71.79 6.66
 5 3 -20 43.57 6.06
 6 3 -20 176.77 9.4
 7 3 -20 161.81 7.76
 8 3 -20 24.77 5.22
 9 3 -20 35.75 4.7
 10 3 -20 64.52 6.37
 11 3 -20 66.57 6.62
 12 3 -20 83.51 6.73
 13 3 -20 104.08 6.88
 14 3 -20 66.9 6.62
 15 3 -20 67.47 5.91
 16 3 -20 49.53 6.16
 17 3 -20 58.07 7.06
 18 3 -20 55.47 6.74
 19 3 -20 36.18 6.82
 -9 4 -20 20.68 7.93
 -8 4 -20 20.61 6.86
 -7 4 -20 28.97 4.72
 -6 4 -20 9.84 4.76
 -5 4 -20 20.18 4.91
 -4 4 -20 31.77 5.04
 -3 4 -20 70.33 5.49
 -2 4 -20 91.48 7.64
 -1 4 -20 117.9 6.67
 0 4 -20 120.35 8.88
 1 4 -20 114.17 8.91
 2 4 -20 89.66 7.84
 3 4 -20 38.38 5.91
 4 4 -20 21.26 5.62
 5 4 -20 106.26 8.1
 6 4 -20 267.8 9.63
 7 4 -20 182.35 13.06
 8 4 -20 44.13 7.21
 9 4 -20 79.56 6.39
 10 4 -20 72.24 6.49
 11 4 -20 73.12 6.66
 12 4 -20 140.4 10.21
 13 4 -20 56.08 6.24
 14 4 -20 74.52 7.51
 15 4 -20 66.23 8.22
 16 4 -20 47.86 7.05
 17 4 -20 31.2 6.15
 18 4 -20 22.62 7.18
 19 4 -20 33.11 7
 -9 5 -20 5.82 7.94
 -8 5 -20 8.1 6.87
 -7 5 -20 28.35 5.78
 -6 5 -20 35.96 5.09
 -5 5 -20 18.18 4.74
 -4 5 -20 36.81 5.02
 -3 5 -20 93.56 6.44
 -2 5 -20 52.45 5.74
 -1 5 -20 57.13 5.72
 0 5 -20 86.54 6.19
 1 5 -20 75.6 6.82
 2 5 -20 60.17 7.21
 3 5 -20 65.99 6.63
 4 5 -20 25.34 5.64
 5 5 -20 93.83 6.62
 6 5 -20 175.24 7.98
 7 5 -20 125.91 8.63
 8 5 -20 61.74 7.58
 9 5 -20 125.94 13.73
 10 5 -20 122.44 9.19
 11 5 -20 80.94 10.15
 12 5 -20 51.23 8.14
 13 5 -20 63.5 7.33
 14 5 -20 117.13 8.29
 15 5 -20 60 8.08
 16 5 -20 47.21 6.96
 17 5 -20 34.31 6.47
 18 5 -20 30.52 7.46
 19 5 -20 22.43 6.75
 -9 6 -20 0.03 7.94
 -8 6 -20 9.63 5.43
 -7 6 -20 38.52 6.39
 -6 6 -20 29.98 7.84
 -5 6 -20 40.49 5.9
 -4 6 -20 17.57 4.8
 -3 6 -20 42.64 6.94
 -2 6 -20 39.91 5.79
 -1 6 -20 94.52 6.56
 0 6 -20 96.86 6.39
 1 6 -20 74.47 5.76
 2 6 -20 121.19 7.16
 3 6 -20 56.12 6.04
 4 6 -20 33.66 5.63
 5 6 -20 71.56 6.15
 6 6 -20 96.69 6.79
 7 6 -20 77.42 11.52
 8 6 -20 100.83 8.17
 9 6 -20 162.14 11.85
 10 6 -20 123.13 10.84
 11 6 -20 37.37 7.73
 12 6 -20 25 10.79
 13 6 -20 64.93 8.57
 14 6 -20 133.35 17.36
 15 6 -20 78.25 7.59
 16 6 -20 46.34 7.05
 17 6 -20 43.81 6.9
 18 6 -20 16.21 7.33
 -9 7 -20 4.33 8.06
 -8 7 -20 17.86 6.54
 -7 7 -20 28.11 6.16
 -6 7 -20 35.32 7.36
 -5 7 -20 47.56 6.54
 -4 7 -20 59.89 6.68
 -3 7 -20 45.73 5.57
 -2 7 -20 12.97 4.82
 -1 7 -20 84.47 7.6
 0 7 -20 146.95 6.98
 1 7 -20 77.46 5.75
 2 7 -20 67.29 6.19
 3 7 -20 91.92 6.75
 4 7 -20 68.49 6.2
 5 7 -20 22.38 7.69
 6 7 -20 56.74 5.91
 7 7 -20 130.04 8.41
 8 7 -20 66.4 7.39
 9 7 -20 76.3 8.85
 10 7 -20 186.55 12.03
 11 7 -20 57.13 8.25
 12 7 -20 26.18 7.98
 13 7 -20 55.79 8.72
 14 7 -20 98.33 9.78
 15 7 -20 63.56 7.34
 16 7 -20 47.75 6.89
 17 7 -20 44.67 6.72
 18 7 -20 31.95 7.21
 -9 8 -20 15.47 8.17
 -8 8 -20 13.15 5.9
 -7 8 -20 14.33 6.47
 -6 8 -20 55.3 6.59
 -5 8 -20 37.18 7.43
 -4 8 -20 40.81 7.62
 -3 8 -20 49.81 7.18
 -2 8 -20 28.82 4.71
 -1 8 -20 22.42 4.78
 0 8 -20 20.25 4.72
 1 8 -20 129.44 6.62
 2 8 -20 135.33 7.44
 3 8 -20 124.85 7.05
 4 8 -20 66.71 6.22
 5 8 -20 28 4.9
 6 8 -20 50.87 4.79
 7 8 -20 100.98 7.86
 8 8 -20 32.67 6.86
 9 8 -20 89.46 9.71
 10 8 -20 139.94 9.44
 11 8 -20 86.13 13.83
 12 8 -20 45.35 8.25
 13 8 -20 35.64 8.44
 14 8 -20 56.16 8.51
 15 8 -20 29.57 8.14
 16 8 -20 84.19 8.69
 17 8 -20 46.72 10.65
 18 8 -20 35.71 15.04
 -9 9 -20 9.16 8.22
 -8 9 -20 11.85 5.56
 -7 9 -20 49.66 6.56
 -6 9 -20 23.97 8.46
 -5 9 -20 8.98 5.95
 -4 9 -20 24.63 9.4
 -3 9 -20 52.01 6.47
 -2 9 -20 63.02 6.69
 -1 9 -20 22.94 6.04
 0 9 -20 61.38 5.11
 1 9 -20 50.72 5.45
 2 9 -20 145.06 8.42
 3 9 -20 143.52 7.58
 4 9 -20 107.33 6.92
 5 9 -20 36.29 5.21
 6 9 -20 83.98 5.22
 7 9 -20 98.72 5.44
 8 9 -20 20.66 6.68
 9 9 -20 73.68 6.93
 10 9 -20 79.58 9.79
 11 9 -20 79.2 7.47
 12 9 -20 60.46 7.16
 13 9 -20 25.82 10.45
 14 9 -20 32.48 8.27
 15 9 -20 14.75 7.99
 16 9 -20 35.62 8.35
 17 9 -20 44.12 13.71
 -9 10 -20 12.31 8.19
 -8 10 -20 19.08 5.78
 -7 10 -20 34.47 6.42
 -6 10 -20 18.29 5.91
 -5 10 -20 22.91 6.13
 -4 10 -20 50.41 6.39
 -3 10 -20 107.38 7.26
 -2 10 -20 69.68 6.8
 -1 10 -20 47.8 6.8
 0 10 -20 64.18 6.44
 1 10 -20 57.77 5.46
 2 10 -20 61.14 5.55
 3 10 -20 118.43 7.13
 4 10 -20 68.57 6.32
 5 10 -20 40.63 5.21
 6 10 -20 121.09 6.39
 7 10 -20 69.41 9.87
 8 10 -20 18.88 5.39
 9 10 -20 27.41 5.67
 10 10 -20 100.56 7.63
 11 10 -20 102 7.83
 12 10 -20 46.61 6.8
 13 10 -20 32.58 7.97
 14 10 -20 30.02 8.01
 15 10 -20 72.09 10.84
 16 10 -20 14.9 7.73
 17 10 -20 20.67 7.26
 -9 11 -20 5.42 7.53
 -8 11 -20 32.37 6.09
 -7 11 -20 25.72 8.71
 -6 11 -20 22.48 5.95
 -5 11 -20 11.58 7
 -4 11 -20 45.03 6.22
 -3 11 -20 67.15 6.83
 -2 11 -20 40.8 6.36
 -1 11 -20 42.26 6.21
 0 11 -20 53.12 6.55
 1 11 -20 79.84 7.59
 2 11 -20 79.79 13.35
 3 11 -20 32.49 5.6
 4 11 -20 6.58 4.8
 5 11 -20 103.17 7.06
 6 11 -20 162.52 11.45
 7 11 -20 77.63 7.3
 8 11 -20 19.47 6.61
 9 11 -20 21.02 6.96
 10 11 -20 124.32 8.59
 11 11 -20 65.43 7.68
 12 11 -20 49.89 7.49
 13 11 -20 36.17 7.02
 14 11 -20 47.66 9.4
 15 11 -20 9.18 6.73
 16 11 -20 8.33 9.35
 17 11 -20 27.84 12.98
 -9 12 -20 1.74 7.57
 -8 12 -20 10.86 8.02
 -7 12 -20 19.1 5.78
 -6 12 -20 12.45 5.85
 -5 12 -20 27.9 5.97
 -4 12 -20 67.06 6.77
 -3 12 -20 52.41 6.52
 -2 12 -20 31.07 6.24
 -1 12 -20 32.85 5.94
 0 12 -20 65.49 6.47
 1 12 -20 88.3 6.74
 2 12 -20 88.55 7.83
 3 12 -20 22.74 6.53
 4 12 -20 37.58 5.13
 5 12 -20 83.89 6.03
 6 12 -20 81 7.41
 7 12 -20 59.51 8.05
 8 12 -20 9.65 6.49
 9 12 -20 50.72 7.79
 10 12 -20 65.3 7.57
 11 12 -20 31.59 7.37
 12 12 -20 35.08 8.6
 13 12 -20 29.54 8.59
 14 12 -20 46.34 7.2
 15 12 -20 19.81 6.33
 16 12 -20 12.12 13.33
 -8 13 -20 7.13 7.66
 -7 13 -20 11.82 5.91
 -6 13 -20 11.09 5.78
 -5 13 -20 22.54 5.93
 -4 13 -20 51.68 6.57
 -3 13 -20 37.84 6.41
 -2 13 -20 36.75 8.12
 -1 13 -20 57.24 6.49
 0 13 -20 37.25 6.08
 1 13 -20 42.17 5.98
 2 13 -20 65.93 7.61
 3 13 -20 42.6 5.36
 4 13 -20 77.68 6.78
 5 13 -20 51.01 8.17
 6 13 -20 35.27 9.2
 7 13 -20 59.55 6.97
 8 13 -20 22.7 6.94
 9 13 -20 50.61 7.29
 10 13 -20 84.57 11.67
 11 13 -20 34.03 11
 12 13 -20 16.52 8.27
 13 13 -20 37.72 8.68
 14 13 -20 61.44 10.47
 15 13 -20 6.24 14.57
 16 13 -20 7.77 12.55
 -8 14 -20 10.22 7.54
 -7 14 -20 13.55 6.04
 -6 14 -20 13.94 5.62
 -5 14 -20 10.78 5.84
 -4 14 -20 25.89 5.95
 -3 14 -20 47.71 8.58
 -2 14 -20 52.23 6.22
 -1 14 -20 57.31 6.87
 0 14 -20 26.48 5.73
 1 14 -20 24.84 5.62
 2 14 -20 49.04 5.83
 3 14 -20 49 6.28
 4 14 -20 87.99 8.71
 5 14 -20 42.31 7.97
 6 14 -20 36.28 8.14
 7 14 -20 49.57 6.85
 8 14 -20 30.49 6.75
 9 14 -20 43.58 9.14
 10 14 -20 45.62 7.1
 11 14 -20 19.67 7.98
 12 14 -20 16.01 8.09
 13 14 -20 47.9 9.15
 14 14 -20 54.98 8.65
 15 14 -20 10.86 9.38
 -7 15 -20 11.27 7.69
 -6 15 -20 9.36 5.46
 -5 15 -20 10.59 5.28
 -4 15 -20 21.52 5.72
 -3 15 -20 20.65 5.87
 -2 15 -20 43.6 6.44
 -1 15 -20 26.59 9.21
 0 15 -20 41.67 12.04
 1 15 -20 20.88 8.52
 2 15 -20 12.65 6.64
 3 15 -20 43.38 7.19
 4 15 -20 58.52 8.08
 5 15 -20 47.82 8.35
 6 15 -20 44.57 8.33
 7 15 -20 55.75 8.72
 8 15 -20 17.74 6.66
 9 15 -20 10.85 6.45
 10 15 -20 37.51 8.32
 11 15 -20 9.69 7.48
 12 15 -20 29.08 7.94
 13 15 -20 20.92 9.84
 14 15 -20 13.02 10.73
 -6 16 -20 17.78 8.2
 -5 16 -20 16.3 8.4
 -4 16 -20 12.36 9.03
 -3 16 -20 18.47 9.32
 -2 16 -20 30.23 9.29
 -1 16 -20 23.55 9.42
 0 16 -20 32.78 16.8
 1 16 -20 25.66 7.24
 2 16 -20 30.63 7.04
 3 16 -20 21.21 9.35
 4 16 -20 32.47 10.06
 5 16 -20 22.77 8.06
 6 16 -20 38.4 8.38
 7 16 -20 40.11 8.38
 8 16 -20 10.06 9.36
 9 16 -20 22.17 7.89
 10 16 -20 10.59 7.77
 11 16 -20 23.4 8.96
 12 16 -20 24.13 7.92
 13 16 -20 19.38 9.75
 -6 17 -20 4.9 10.67
 -5 17 -20 3.11 8.18
 -4 17 -20 23.29 12.03
 -3 17 -20 44.17 9.57
 -2 17 -20 21.17 9.19
 -1 17 -20 8 8.9
 0 17 -20 35.67 9.2
 1 17 -20 37.79 7.21
 2 17 -20 32.23 9.75
 3 17 -20 7.13 15.69
 4 17 -20 21.03 9.86
 5 17 -20 24.24 9.9
 6 17 -20 48.2 8.23
 7 17 -20 30.63 8.1
 8 17 -20 12.44 7.81
 9 17 -20 26.02 10.19
 10 17 -20 17.03 10.09
 11 17 -20 0.86 7.83
 12 17 -20 6.21 8.78
 -6 18 -20 0 11.23
 -5 18 -20 10.8 11.5
 -4 18 -20 5.87 8.35
 -3 18 -20 22.63 10.79
 -2 18 -20 6.28 8.49
 -1 18 -20 16.9 8.49
 0 18 -20 23.11 6.87
 1 18 -20 14.71 6.83
 2 18 -20 11.19 9.42
 3 18 -20 16.4 9.64
 4 18 -20 18.32 9.79
 5 18 -20 33.34 9.75
 6 18 -20 27.59 10.14
 7 18 -20 19.77 10.33
 8 18 -20 31.75 9.49
 9 18 -20 15.57 9.48
 10 18 -20 14 9.38
 11 18 -20 10.58 8.94
 -5 19 -20 7.89 11.55
 -4 19 -20 29.61 12.85
 -3 19 -20 4.12 12.6
 -2 19 -20 9.51 8.54
 -1 19 -20 26 13.1
 0 19 -20 25.71 7.71
 1 19 -20 12.63 8.71
 2 19 -20 28.5 9.42
 3 19 -20 21.73 9.7
 4 19 -20 14.96 9.46
 5 19 -20 7.99 9.28
 6 19 -20 13.55 9.14
 7 19 -20 9.65 23.27
 8 19 -20 10.49 12.79
 9 19 -20 19.44 14.58
 10 19 -20 16.59 13.72
 -4 20 -20 26.6 12.08
 -3 20 -20 27.36 13.57
 -2 20 -20 6.2 13.39
 -1 20 -20 12.49 8.18
 0 20 -20 4.69 8.27
 1 20 -20 50.14 22.12
 2 20 -20 18.18 9.05
 3 20 -20 7.68 8.99
 4 20 -20 7.4 10.4
 5 20 -20 11.03 8.89
 6 20 -20 0 8.77
 7 20 -20 0 13.55
 8 20 -20 0 12.46
 9 20 -20 0 13.17
 -2 21 -20 4.81 12.8
 -1 21 -20 3.94 11.68
 0 21 -20 3.3 8.4
 1 21 -20 0 15.44
 2 21 -20 4.24 8.4
 3 21 -20 14.36 8.83
 4 21 -20 13.31 8.57
 5 21 -20 0.79 11.69
 6 21 -20 6.2 12.82
 7 21 -20 16.34 13.26
 5 -14 -19 0 10.2
 6 -14 -19 0 7.95
 7 -14 -19 18.74 13.19
 8 -14 -19 14.44 8.03
 9 -14 -19 12.48 8.12
 10 -14 -19 28.94 8.65
 11 -14 -19 14.21 12.89
 12 -14 -19 17.13 13.3
 2 -13 -19 8.53 10.37
 3 -13 -19 15.03 11.47
 4 -13 -19 39.67 8.62
 5 -13 -19 24.13 5.84
 6 -13 -19 12.82 5.74
 7 -13 -19 32.59 5.49
 8 -13 -19 18.84 5.32
 9 -13 -19 18.52 5.38
 10 -13 -19 39.29 5.56
 11 -13 -19 24.55 5.78
 12 -13 -19 12.99 8.16
 13 -13 -19 24.96 8.69
 1 -12 -19 6.43 7.34
 2 -12 -19 13.75 6.5
 3 -12 -19 30.94 7.16
 4 -12 -19 34.26 7.28
 5 -12 -19 13.83 5.14
 6 -12 -19 24.88 5.41
 7 -12 -19 26.91 5.72
 8 -12 -19 21.37 5.66
 9 -12 -19 20.76 4.51
 10 -12 -19 29.17 4.23
 11 -12 -19 34.85 4.91
 12 -12 -19 36.96 4.29
 13 -12 -19 21.89 5.96
 14 -12 -19 13.38 15.32
 15 -12 -19 9.45 12.36
 -1 -11 -19 0 10.16
 0 -11 -19 7.81 7.68
 1 -11 -19 8.65 5.06
 2 -11 -19 17.19 5.24
 3 -11 -19 40.66 5.58
 4 -11 -19 26.26 6.7
 5 -11 -19 13.73 4.88
 6 -11 -19 31.04 5.5
 7 -11 -19 46.29 5.5
 8 -11 -19 18.57 4.37
 9 -11 -19 11.91 4.31
 10 -11 -19 44.19 4.29
 11 -11 -19 74.68 4.31
 12 -11 -19 61.9 4.39
 13 -11 -19 36.58 4.43
 14 -11 -19 16.44 5.04
 15 -11 -19 7.69 6.41
 16 -11 -19 10.49 12.08
 -3 -10 -19 4.57 11.55
 -2 -10 -19 16.28 11.63
 -1 -10 -19 21.59 6.75
 0 -10 -19 13.22 8.38
 1 -10 -19 16.87 5.4
 2 -10 -19 41.89 6.46
 3 -10 -19 39.58 5.11
 4 -10 -19 23.21 4.9
 5 -10 -19 45.74 4.45
 6 -10 -19 73.99 5.82
 7 -10 -19 44.22 5.46
 8 -10 -19 25.25 5.57
 9 -10 -19 14.23 4.03
 10 -10 -19 39.51 4.33
 11 -10 -19 57.87 4.29
 12 -10 -19 58.38 4.27
 13 -10 -19 33.81 4.51
 14 -10 -19 22.49 3.98
 15 -10 -19 39.73 4.8
 16 -10 -19 15.63 6.44
 -4 -9 -19 13.44 11.26
 -3 -9 -19 7.09 12.23
 -2 -9 -19 13.17 8.5
 -1 -9 -19 28.24 7.17
 0 -9 -19 19.64 6
 1 -9 -19 22.12 5.5
 2 -9 -19 32.96 5.69
 3 -9 -19 21.75 4.95
 4 -9 -19 46.95 5.24
 5 -9 -19 46.82 4.48
 6 -9 -19 95.27 5.44
 7 -9 -19 79.82 4.89
 8 -9 -19 24.96 4.14
 9 -9 -19 18.35 4.05
 10 -9 -19 39.84 4.06
 11 -9 -19 43.46 3.89
 12 -9 -19 58.41 4.01
 13 -9 -19 68.91 4.17
 14 -9 -19 52.34 4.24
 15 -9 -19 45.27 4.28
 16 -9 -19 23.97 4.67
 17 -9 -19 21.41 12.4
 -5 -8 -19 2.93 11.45
 -4 -8 -19 18.69 12.58
 -3 -8 -19 33.14 9.47
 -2 -8 -19 37.48 13.9
 -1 -8 -19 45.16 7.54
 0 -8 -19 24.4 6.19
 1 -8 -19 48.17 5.91
 2 -8 -19 38.89 5.74
 3 -8 -19 33.29 4.98
 4 -8 -19 31.23 4.24
 5 -8 -19 37.79 4.41
 6 -8 -19 74.34 4.51
 7 -8 -19 116.12 4.42
 8 -8 -19 85.27 4.15
 9 -8 -19 58.75 4.44
 10 -8 -19 66.59 4.32
 11 -8 -19 71.07 4.37
 12 -8 -19 34.85 3.69
 13 -8 -19 44.39 3.72
 14 -8 -19 67.55 3.96
 15 -8 -19 65.99 4.5
 16 -8 -19 33.95 4.04
 17 -8 -19 20.22 7.06
 18 -8 -19 1.01 11.38
 -5 -7 -19 0 12.58
 -4 -7 -19 32.72 8.83
 -3 -7 -19 26.52 9.32
 -2 -7 -19 16.86 9.85
 -1 -7 -19 41.69 7.75
 0 -7 -19 41.31 6.52
 1 -7 -19 44.58 5.9
 2 -7 -19 31.27 5.65
 3 -7 -19 52.53 5.21
 4 -7 -19 29.05 4.16
 5 -7 -19 36.75 4.03
 6 -7 -19 72.93 3.99
 7 -7 -19 131.15 4.57
 8 -7 -19 108.04 4.33
 9 -7 -19 62.69 4.73
 10 -7 -19 63.27 4.21
 11 -7 -19 48.9 3.73
 12 -7 -19 31.17 3.61
 13 -7 -19 46.51 3.78
 14 -7 -19 70.05 3.98
 15 -7 -19 89.32 4.95
 16 -7 -19 41.24 4.76
 17 -7 -19 29.62 4.4
 18 -7 -19 23.83 6.5
 -6 -6 -19 7.75 8.41
 -5 -6 -19 18.82 9.63
 -4 -6 -19 10.77 9.27
 -3 -6 -19 32.65 12.25
 -2 -6 -19 55.86 18.03
 -1 -6 -19 58.43 20.64
 0 -6 -19 35.1 6.25
 1 -6 -19 28.94 6.04
 2 -6 -19 109.05 6.39
 3 -6 -19 98.93 5.73
 4 -6 -19 84.49 6.76
 5 -6 -19 44.75 4.04
 6 -6 -19 40.98 3.69
 7 -6 -19 48.45 3.79
 8 -6 -19 100.86 4.2
 9 -6 -19 89.88 4.12
 10 -6 -19 82.27 3.87
 11 -6 -19 60.3 3.97
 12 -6 -19 54.17 3.77
 13 -6 -19 43.77 4.31
 14 -6 -19 57.6 4.73
 15 -6 -19 103.84 5.05
 16 -6 -19 71.84 4.35
 17 -6 -19 50.01 4.45
 18 -6 -19 57.97 5.35
 -7 -5 -19 18.02 8.21
 -6 -5 -19 40.41 7.85
 -5 -5 -19 4.83 9.35
 -4 -5 -19 30.71 9.78
 -3 -5 -19 35.18 9.66
 -2 -5 -19 54.4 10.3
 -1 -5 -19 87.66 11.27
 0 -5 -19 46.47 6.76
 1 -5 -19 41.77 8.01
 2 -5 -19 77.31 5.84
 3 -5 -19 129.52 8.09
 4 -5 -19 47.29 4.05
 5 -5 -19 46.95 4.02
 6 -5 -19 55.46 3.73
 7 -5 -19 92.86 4.09
 8 -5 -19 70.39 3.87
 9 -5 -19 63.07 4.84
 10 -5 -19 100.6 4.6
 11 -5 -19 91.7 4.48
 12 -5 -19 66.36 3.95
 13 -5 -19 44.69 4.53
 14 -5 -19 70.58 4.47
 15 -5 -19 52.76 4.38
 16 -5 -19 64.38 4.41
 17 -5 -19 40.33 4.61
 18 -5 -19 32.14 4.84
 19 -5 -19 41.7 11.12
 -7 -4 -19 17.03 8.54
 -6 -4 -19 20.34 7.11
 -5 -4 -19 22.34 7.64
 -4 -4 -19 27.89 10.1
 -3 -4 -19 68.9 18.62
 -2 -4 -19 44.86 10.05
 -1 -4 -19 51.2 10.24
 0 -4 -19 23.27 10.8
 1 -4 -19 96.26 6.08
 2 -4 -19 91.37 5.26
 3 -4 -19 54.74 4.51
 4 -4 -19 85.95 4.21
 5 -4 -19 79.46 4.19
 6 -4 -19 121.13 4.94
 7 -4 -19 170.89 5.51
 8 -4 -19 131.38 5.13
 9 -4 -19 47.95 4.62
 10 -4 -19 87.39 4.16
 11 -4 -19 175.04 5.05
 12 -4 -19 89.56 4.52
 13 -4 -19 63.12 4.12
 14 -4 -19 51.63 4.37
 15 -4 -19 74.53 4.59
 16 -4 -19 69.97 4.48
 17 -4 -19 40.65 4.1
 18 -4 -19 51.41 4.94
 19 -4 -19 42.4 8.47
 -8 -3 -19 9.24 8.1
 -7 -3 -19 27.97 7.49
 -6 -3 -19 26.31 7.41
 -5 -3 -19 19.3 7.38
 -4 -3 -19 30.68 10.06
 -3 -3 -19 23.15 9.8
 -2 -3 -19 39.47 5.98
 -1 -3 -19 20.22 5.7
 0 -3 -19 54.86 5.95
 1 -3 -19 81.9 5.58
 2 -3 -19 109.47 5.78
 3 -3 -19 94.64 7.75
 4 -3 -19 66.02 5.02
 5 -3 -19 51.98 4.73
 6 -3 -19 138.95 5.68
 7 -3 -19 103.84 4.72
 8 -3 -19 109.67 4.84
 9 -3 -19 66.84 4.66
 10 -3 -19 146.53 4.73
 11 -3 -19 164.47 5.14
 12 -3 -19 76.65 4.38
 13 -3 -19 71.51 4.19
 14 -3 -19 61.1 4.11
 15 -3 -19 93.84 4.46
 16 -3 -19 75.64 4.46
 17 -3 -19 51.25 4.19
 18 -3 -19 39.31 4.91
 19 -3 -19 47.33 6.21
 -8 -2 -19 2.48 8.16
 -7 -2 -19 15.32 7.26
 -6 -2 -19 69.98 8.63
 -5 -2 -19 22.11 6.43
 -4 -2 -19 31.32 5.44
 -3 -2 -19 71.84 6.66
 -2 -2 -19 58.77 6.25
 -1 -2 -19 46.55 6.11
 0 -2 -19 67.01 6.34
 1 -2 -19 160.55 9.16
 2 -2 -19 111.35 7.09
 3 -2 -19 91.44 6.93
 4 -2 -19 33.74 4.78
 5 -2 -19 98.46 5.66
 6 -2 -19 67.53 4.44
 7 -2 -19 48.18 4.01
 8 -2 -19 56.74 4.48
 9 -2 -19 79.79 4.84
 10 -2 -19 168.62 5.1
 11 -2 -19 119.97 4.75
 12 -2 -19 69.3 4.06
 13 -2 -19 44.95 3.94
 14 -2 -19 117.3 4.61
 15 -2 -19 109.27 4.53
 16 -2 -19 51.48 4.03
 17 -2 -19 27.2 4.17
 18 -2 -19 58.72 5.11
 19 -2 -19 57.63 5.81
 -9 -1 -19 22.71 14.14
 -8 -1 -19 15.27 5.59
 -7 -1 -19 17.56 5.28
 -6 -1 -19 50.89 7.05
 -5 -1 -19 27.27 5.44
 -4 -1 -19 43.17 5.01
 -3 -1 -19 77.74 6.03
 -2 -1 -19 37.15 6.29
 -1 -1 -19 46.59 6.11
 0 -1 -19 74.76 6.58
 1 -1 -19 168.37 9.43
 2 -1 -19 156.1 9.2
 3 -1 -19 86.88 6.88
 4 -1 -19 121.12 6.37
 5 -1 -19 208.66 7.61
 6 -1 -19 94.31 5.01
 7 -1 -19 98.64 5.06
 8 -1 -19 91.04 5.03
 9 -1 -19 102.95 6.21
 10 -1 -19 163.31 6.26
 11 -1 -19 136.78 4.81
 12 -1 -19 32.12 3.71
 13 -1 -19 41.11 4.08
 14 -1 -19 96.08 4.36
 15 -1 -19 110.21 5.57
 16 -1 -19 50.26 4.14
 17 -1 -19 36.85 4.17
 18 -1 -19 28.99 4.8
 19 -1 -19 71.03 5.67
 20 -1 -19 50.05 12.62
 -9 0 -19 13.17 6.17
 -8 0 -19 12.09 4.93
 -7 0 -19 18.22 5.37
 -6 0 -19 30.79 5.57
 -5 0 -19 51.42 5.2
 -4 0 -19 61.68 5.22
 -3 0 -19 47.52 5.58
 -2 0 -19 49.23 5.5
 -1 0 -19 45.08 6.1
 0 0 -19 68.09 6.32
 1 0 -19 51.26 6.15
 2 0 -19 152.79 7.89
 3 0 -19 89.73 9.58
 4 0 -19 136.74 7.25
 5 0 -19 142.03 11.37
 6 0 -19 101.15 5.79
 7 0 -19 152.83 5.92
 8 0 -19 96.1 5.44
 9 0 -19 102.87 5.91
 10 0 -19 107.99 5.57
 11 0 -19 201.03 5.74
 12 0 -19 75.69 4.05
 13 0 -19 83.31 4.57
 14 0 -19 119.25 4.31
 15 0 -19 99.75 5.29
 16 0 -19 31.27 4.23
 17 0 -19 23.51 4.16
 18 0 -19 82.16 5.42
 19 0 -19 55.28 6.25
 20 0 -19 26.22 8.12
 -9 1 -19 4.52 6.24
 -8 1 -19 21.26 5.92
 -7 1 -19 28.67 5.51
 -6 1 -19 44.04 5.8
 -5 1 -19 44 5.05
 -4 1 -19 59.86 5.3
 -3 1 -19 121.66 6.77
 -2 1 -19 106.74 6.39
 -1 1 -19 66.13 6.99
 0 1 -19 14.52 5.73
 1 1 -19 68.12 5.74
 2 1 -19 54.73 9.12
 3 1 -19 104.54 13.52
 4 1 -19 103.82 6.55
 5 1 -19 137.98 10.15
 6 1 -19 64.01 6
 7 1 -19 183.32 6.81
 8 1 -19 141.07 9.49
 9 1 -19 72.55 4.77
 10 1 -19 190.84 6.72
 11 1 -19 187.87 5.03
 12 1 -19 110.23 4.47
 13 1 -19 98.3 4.67
 14 1 -19 107.97 4.6
 15 1 -19 91.5 5.62
 16 1 -19 59.08 4.47
 17 1 -19 53.32 4.74
 18 1 -19 64.71 6.72
 19 1 -19 34.57 5.6
 20 1 -19 19.93 12.18
 -10 2 -19 17.54 11.95
 -9 2 -19 10.03 6.35
 -8 2 -19 31.74 5.7
 -7 2 -19 38.9 5.81
 -6 2 -19 25.46 4.86
 -5 2 -19 12.92 4.68
 -4 2 -19 18.56 4.71
 -3 2 -19 129.33 6.72
 -2 2 -19 148.37 8.58
 -1 2 -19 74.84 6.65
 0 2 -19 29.33 6.94
 1 2 -19 94.04 6.04
 2 2 -19 75.82 9.52
 3 2 -19 135 10.59
 4 2 -19 149.22 8.4
 5 2 -19 165.41 7.54
 6 2 -19 106.44 7.71
 7 2 -19 161.54 7.09
 8 2 -19 90.58 6.21
 9 2 -19 52.64 4.9
 10 2 -19 80.43 5.22
 11 2 -19 158.08 5.81
 12 2 -19 136.2 5.37
 13 2 -19 70.52 4.69
 14 2 -19 72.34 4.72
 15 2 -19 122.63 5.25
 16 2 -19 46 4.47
 17 2 -19 33.12 4.6
 18 2 -19 61.54 5.51
 19 2 -19 47.34 5.79
 20 2 -19 35.79 8.7
 -10 3 -19 6.37 7.77
 -9 3 -19 27.23 7.23
 -8 3 -19 17.57 5.31
 -7 3 -19 50.73 6.27
 -6 3 -19 30.05 4.89
 -5 3 -19 15.66 4.83
 -4 3 -19 15.17 4.75
 -3 3 -19 133.04 6.12
 -2 3 -19 167.19 9.57
 -1 3 -19 54.2 9.23
 0 3 -19 108.91 8.49
 1 3 -19 105.09 9.96
 2 3 -19 114.15 10.12
 3 3 -19 119.4 10.23
 4 3 -19 97.43 7.46
 5 3 -19 154.52 10.52
 6 3 -19 195.24 11.6
 7 3 -19 162.3 19.09
 8 3 -19 88.01 6.65
 9 3 -19 21.43 4.32
 10 3 -19 44.7 5.35
 11 3 -19 193.11 6.72
 12 3 -19 98.65 5.36
 13 3 -19 113.06 5.63
 14 3 -19 118.86 6.44
 15 3 -19 108.06 5.04
 16 3 -19 46.26 4.91
 17 3 -19 49.71 5.46
 18 3 -19 51.75 5.35
 19 3 -19 38.86 5.75
 -10 4 -19 5.68 7.96
 -9 4 -19 13.69 9.35
 -8 4 -19 26.13 7.65
 -7 4 -19 58.1 5.61
 -6 4 -19 66.19 5.31
 -5 4 -19 12.77 5.67
 -4 4 -19 29.49 4.79
 -3 4 -19 102.82 5.73
 -2 4 -19 51.36 6.18
 -1 4 -19 69.2 8.49
 0 4 -19 66.09 6.45
 1 4 -19 162.41 14.59
 2 4 -19 106.93 16.1
 3 4 -19 17.74 7.7
 4 4 -19 26.38 8.06
 5 4 -19 190.29 11.34
 6 4 -19 238.21 12.43
 7 4 -19 149.06 10.36
 8 4 -19 148.44 15.5
 9 4 -19 17.57 5.45
 10 4 -19 54.36 8.9
 11 4 -19 157.99 6.79
 12 4 -19 63.29 7.52
 13 4 -19 75.97 5.77
 14 4 -19 141.14 5.69
 15 4 -19 134.43 7.54
 16 4 -19 38.67 6.03
 17 4 -19 40.99 5.06
 18 4 -19 36.92 5.74
 19 4 -19 20.08 7.09
 -10 5 -19 16.92 8.29
 -9 5 -19 14.25 7.01
 -8 5 -19 27.2 7.41
 -7 5 -19 67.69 9.49
 -6 5 -19 70.44 5.31
 -5 5 -19 35.03 4.95
 -4 5 -19 28.55 4.87
 -3 5 -19 79.5 5.29
 -2 5 -19 36.22 4.75
 -1 5 -19 40.33 6.03
 0 5 -19 111.14 8.25
 1 5 -19 253.53 13.39
 2 5 -19 134.97 13.43
 3 5 -19 17.47 7.78
 4 5 -19 35.63 8.05
 5 5 -19 150.91 11.03
 6 5 -19 186.86 14.93
 7 5 -19 158.85 15.62
 8 5 -19 224.2 18.17
 9 5 -19 64.51 5.91
 10 5 -19 126.99 8.79
 11 5 -19 87.66 6.88
 12 5 -19 25.97 5.69
 13 5 -19 71.87 7.71
 14 5 -19 103.8 6.98
 15 5 -19 169.76 7.13
 16 5 -19 62.94 5.84
 17 5 -19 22.93 5.97
 18 5 -19 26.07 5.59
 19 5 -19 30.18 8.97
 -10 6 -19 14.68 8.17
 -9 6 -19 11.97 7.25
 -8 6 -19 29.5 6.24
 -7 6 -19 33.56 6.3
 -6 6 -19 93.19 7.8
 -5 6 -19 51.15 5.95
 -4 6 -19 28.82 4.78
 -3 6 -19 34.33 4.73
 -2 6 -19 129.29 10.94
 -1 6 -19 31.19 4.62
 0 6 -19 38.31 6.78
 1 6 -19 163.99 11.09
 2 6 -19 110.62 9.98
 3 6 -19 61.67 8.71
 4 6 -19 47.94 12.38
 5 6 -19 143.73 10.43
 6 6 -19 37.65 8.04
 7 6 -19 115.05 13.95
 8 6 -19 186.09 16.95
 9 6 -19 228.57 17.09
 10 6 -19 168.7 11.55
 11 6 -19 37.3 8.6
 12 6 -19 30.58 6.55
 13 6 -19 39.24 6.8
 14 6 -19 85.26 7.72
 15 6 -19 156.61 8.63
 16 6 -19 66.07 7.16
 17 6 -19 45.12 6.11
 18 6 -19 60.21 6.01
 19 6 -19 29.19 8.59
 -10 7 -19 11.49 8.37
 -9 7 -19 12.16 5.57
 -8 7 -19 13.11 6.01
 -7 7 -19 33.77 9.89
 -6 7 -19 52.98 6.58
 -5 7 -19 52.88 6.43
 -4 7 -19 36.84 6.08
 -3 7 -19 75.43 5.14
 -2 7 -19 47.96 4.86
 -1 7 -19 53.01 4.81
 0 7 -19 72.44 5.7
 1 7 -19 107.53 10
 2 7 -19 97.8 15.27
 3 7 -19 179.36 11.28
 4 7 -19 123.72 11.98
 5 7 -19 106.02 8.48
 6 7 -19 41.38 11.59
 7 7 -19 72.73 12.71
 8 7 -19 58.87 8.98
 9 7 -19 203.89 9.94
 10 7 -19 150.14 11.15
 11 7 -19 60.54 8.01
 12 7 -19 58.28 6.92
 13 7 -19 44.66 6.92
 14 7 -19 75.18 7.33
 15 7 -19 84.28 11.28
 16 7 -19 35.99 6.96
 17 7 -19 42.65 6.94
 18 7 -19 67.93 8
 19 7 -19 28.82 12.72
 -10 8 -19 12.52 8.67
 -9 8 -19 18.21 5.76
 -8 8 -19 15.08 6.36
 -7 8 -19 24.59 6.29
 -6 8 -19 53 6.68
 -5 8 -19 53.25 6.63
 -4 8 -19 37.23 7.26
 -3 8 -19 98.33 8.63
 -2 8 -19 57.85 4.85
 -1 8 -19 40.76 4.7
 0 8 -19 124.34 6.99
 1 8 -19 99.15 6.63
 2 8 -19 100.9 9.53
 3 8 -19 130.2 10.12
 4 8 -19 136.22 8.02
 5 8 -19 86.2 7.18
 6 8 -19 52.47 8.18
 7 8 -19 35.66 8.42
 8 8 -19 89.16 7.63
 9 8 -19 99.99 9.54
 10 8 -19 83.5 8.22
 11 8 -19 130.65 9.45
 12 8 -19 58.33 8.26
 13 8 -19 31 6.56
 14 8 -19 41.88 9.18
 15 8 -19 40.67 8.88
 16 8 -19 29.48 6.86
 17 8 -19 27.32 8.03
 18 8 -19 78.17 9.5
 -10 9 -19 14.85 8.36
 -9 9 -19 4.31 5.99
 -8 9 -19 22.93 6.03
 -7 9 -19 37.18 7.8
 -6 9 -19 48.59 6.51
 -5 9 -19 35.74 10.03
 -4 9 -19 39.71 5.36
 -3 9 -19 129.23 7.49
 -2 9 -19 102.82 9.7
 -1 9 -19 48.54 6.14
 0 9 -19 49.58 5.23
 1 9 -19 73.74 5.63
 2 9 -19 80.36 6.42
 3 9 -19 81.01 7.44
 4 9 -19 76.26 5.39
 5 9 -19 142.99 10.83
 6 9 -19 115.76 14.39
 7 9 -19 66.3 7.32
 8 9 -19 94.66 8.87
 9 9 -19 90.3 7.99
 10 9 -19 52.31 7.79
 11 9 -19 142.86 11.32
 12 9 -19 93.42 10.19
 13 9 -19 76.36 8.87
 14 9 -19 41.66 12.92
 15 9 -19 29.95 6.55
 16 9 -19 39.45 6.67
 17 9 -19 35.47 6.55
 18 9 -19 26.57 11.87
 -10 10 -19 19.65 14.7
 -9 10 -19 15.91 5.86
 -8 10 -19 19.01 6.19
 -7 10 -19 37.77 10.92
 -6 10 -19 26.44 6.28
 -5 10 -19 20.3 5.95
 -4 10 -19 51.14 6.26
 -3 10 -19 161.91 11.1
 -2 10 -19 90.34 7.76
 -1 10 -19 50.71 6.06
 0 10 -19 56.66 7
 1 10 -19 113.11 6.72
 2 10 -19 68.15 6.15
 3 10 -19 60.15 5.98
 4 10 -19 99.01 5.86
 5 10 -19 101.05 6.02
 6 10 -19 38.02 4.61
 7 10 -19 29.89 7.05
 8 10 -19 88.23 6.22
 9 10 -19 49.97 6.35
 10 10 -19 89.53 8.88
 11 10 -19 109.28 8.65
 12 10 -19 98.34 8.99
 13 10 -19 76.34 8.63
 14 10 -19 37.88 8.33
 15 10 -19 73.97 7.62
 16 10 -19 33.28 6.79
 17 10 -19 20.61 8.29
 18 10 -19 31.99 10.62
 -10 11 -19 12.53 12
 -9 11 -19 37.16 6.13
 -8 11 -19 21.09 5.84
 -7 11 -19 40.07 6.36
 -6 11 -19 33.48 6.41
 -5 11 -19 31.27 5.89
 -4 11 -19 36.74 6.1
 -3 11 -19 44.17 6.16
 -2 11 -19 82.76 7.52
 -1 11 -19 21.72 6.86
 0 11 -19 64.63 6.21
 1 11 -19 117.04 8.06
 2 11 -19 77.3 7.22
 3 11 -19 15.83 5.22
 4 11 -19 53.22 4.4
 5 11 -19 111.01 5.51
 6 11 -19 106.18 7.45
 7 11 -19 69.93 6.96
 8 11 -19 33.95 6.59
 9 11 -19 37.89 7.13
 10 11 -19 93.37 10.84
 11 11 -19 64.98 8.51
 12 11 -19 34.76 8.9
 13 11 -19 66.96 8.61
 14 11 -19 48.43 6.92
 15 11 -19 35.35 7.83
 16 11 -19 19.56 5.83
 17 11 -19 13.03 7.75
 -10 12 -19 0 8.08
 -9 12 -19 7.51 5.78
 -8 12 -19 11.38 5.89
 -7 12 -19 18.1 6.06
 -6 12 -19 14.62 6.26
 -5 12 -19 49.92 5.69
 -4 12 -19 52.61 6.41
 -3 12 -19 34.86 7.01
 -2 12 -19 31.44 6
 -1 12 -19 68.87 6.38
 0 12 -19 51.51 7.35
 1 12 -19 171.66 7.66
 2 12 -19 96.13 7.69
 3 12 -19 46.58 6.67
 4 12 -19 37.1 5.49
 5 12 -19 148.9 6.83
 6 12 -19 164.35 9.3
 7 12 -19 40.92 6.69
 8 12 -19 13.81 6.41
 9 12 -19 72.63 7.51
 10 12 -19 53.12 7.47
 11 12 -19 50.35 8.65
 12 12 -19 24.49 8.93
 13 12 -19 36.6 7.17
 14 12 -19 23.59 6.1
 15 12 -19 43.89 6.56
 16 12 -19 10.83 6.24
 17 12 -19 0 9.06
 -10 13 -19 3.66 11
 -9 13 -19 0.78 8.1
 -8 13 -19 18.03 5.69
 -7 13 -19 13.28 5.87
 -6 13 -19 31.28 5.31
 -5 13 -19 45.21 6.3
 -4 13 -19 50.63 8.63
 -3 13 -19 37.22 6.13
 -2 13 -19 54.65 6.21
 -1 13 -19 46.65 6.94
 0 13 -19 89.35 6.68
 1 13 -19 85.75 6.41
 2 13 -19 26.57 4.93
 3 13 -19 41.34 5.15
 4 13 -19 54.22 6.38
 5 13 -19 88.5 7.12
 6 13 -19 60.32 7.31
 7 13 -19 54.17 7.59
 8 13 -19 51.78 6.92
 9 13 -19 70.32 7.41
 10 13 -19 75.84 10.46
 11 13 -19 14.05 8.09
 12 13 -19 19.36 8.22
 13 13 -19 44.55 7.56
 14 13 -19 34.56 7.07
 15 13 -19 49.78 10.12
 16 13 -19 15.92 9.48
 -9 14 -19 17.33 8.65
 -8 14 -19 8.1 5.47
 -7 14 -19 27.54 5.96
 -6 14 -19 21.75 5.16
 -5 14 -19 23.65 6
 -4 14 -19 24.88 5.87
 -3 14 -19 19.71 5.89
 -2 14 -19 57.37 6.35
 -1 14 -19 48.26 5.99
 0 14 -19 45.53 7.28
 1 14 -19 31.62 4.92
 2 14 -19 32.4 6.89
 3 14 -19 42.01 5.99
 4 14 -19 48.84 8.07
 5 14 -19 86.62 8.86
 6 14 -19 35.13 7.9
 7 14 -19 29.21 6.62
 8 14 -19 98.99 7.64
 9 14 -19 61.6 8.33
 10 14 -19 38.9 8.29
 11 14 -19 9.31 8.14
 12 14 -19 33.77 13.96
 13 14 -19 29.11 6.91
 14 14 -19 20.21 8.08
 15 14 -19 42.17 10.59
 16 14 -19 0 13.28
 -9 15 -19 4.46 10.82
 -8 15 -19 15.28 8.12
 -7 15 -19 23.38 5.07
 -6 15 -19 11.96 4.99
 -5 15 -19 16.57 5.6
 -4 15 -19 26.25 5.91
 -3 15 -19 46.81 6.75
 -2 15 -19 22.66 9.06
 -1 15 -19 49.58 9.22
 0 15 -19 42.93 10.22
 1 15 -19 34.51 6.91
 2 15 -19 61.66 7.44
 3 15 -19 52.68 7.07
 4 15 -19 30.34 7.71
 5 15 -19 30.98 7.67
 6 15 -19 25.33 7.97
 7 15 -19 25.89 7.85
 8 15 -19 24.88 6.99
 9 15 -19 59.99 8.9
 10 15 -19 35.37 8.22
 11 15 -19 6.68 7.83
 12 15 -19 30.2 7.05
 13 15 -19 34.61 8.51
 14 15 -19 9.48 6.83
 15 15 -19 9.71 9.27
 -8 16 -19 3.51 11.19
 -7 16 -19 24.63 7.59
 -6 16 -19 26.62 8.57
 -5 16 -19 27.71 8.97
 -4 16 -19 15.25 9.03
 -3 16 -19 12.79 8.84
 -2 16 -19 28.25 9.3
 -1 16 -19 37.83 9.48
 0 16 -19 35.43 8.61
 1 16 -19 56.07 7.57
 2 16 -19 60.91 7.45
 3 16 -19 7.01 9.44
 4 16 -19 38.91 10.29
 5 16 -19 33.65 11.84
 6 16 -19 26.99 7.9
 7 16 -19 38.15 8.53
 8 16 -19 38.6 8.16
 9 16 -19 36.79 11.04
 10 16 -19 15.92 7.74
 11 16 -19 46.46 8.2
 12 16 -19 37.42 7.39
 13 16 -19 27.32 6.9
 14 16 -19 7.72 9.21
 -7 17 -19 18.74 8.12
 -6 17 -19 13.67 9.47
 -5 17 -19 16.53 8.91
 -4 17 -19 19.33 8.62
 -3 17 -19 28.29 9.41
 -2 17 -19 23.7 8.99
 -1 17 -19 24.99 9.03
 0 17 -19 23.88 7.29
 1 17 -19 52.93 7.57
 2 17 -19 49.26 10.3
 3 17 -19 17.17 9.72
 4 17 -19 30.22 9.97
 5 17 -19 48.34 8.1
 6 17 -19 37.06 12.85
 7 17 -19 20.56 8.78
 8 17 -19 40.24 8.12
 9 17 -19 24.72 10.08
 10 17 -19 18.78 8.49
 11 17 -19 17.04 6.74
 12 17 -19 11.01 6.71
 13 17 -19 14.11 8.74
 -7 18 -19 7.05 10.72
 -6 18 -19 16.15 8.12
 -5 18 -19 22.06 8.59
 -4 18 -19 20.1 9.08
 -3 18 -19 9.28 8.56
 -2 18 -19 14.05 8.71
 -1 18 -19 21.87 9.88
 0 18 -19 15.32 6.95
 1 18 -19 61.73 7.69
 2 18 -19 34.45 9.86
 3 18 -19 14.55 13.23
 4 18 -19 17.26 10.75
 5 18 -19 36.91 10.5
 6 18 -19 15.85 7.56
 7 18 -19 19.15 8.09
 8 18 -19 28.38 11.15
 9 18 -19 26.46 11.58
 10 18 -19 11.35 7.36
 11 18 -19 1.29 8.79
 12 18 -19 25.51 9.02
 -6 19 -19 0 11.04
 -5 19 -19 21.11 12.56
 -4 19 -19 25.38 8.93
 -3 19 -19 16.37 8.9
 -2 19 -19 19.03 8.63
 -1 19 -19 7.42 6.66
 0 19 -19 20.95 7.42
 1 19 -19 16.52 9.69
 2 19 -19 32.69 9.88
 3 19 -19 30.43 10.15
 4 19 -19 6.57 9.18
 5 19 -19 12.99 9.43
 6 19 -19 11.8 9.52
 7 19 -19 4.95 6.99
 8 19 -19 9.52 9.08
 9 19 -19 8.35 14.25
 10 19 -19 11.45 9.54
 11 19 -19 8.75 12.83
 -5 20 -19 30.27 12.43
 -4 20 -19 2.99 12.96
 -3 20 -19 5.22 13.81
 -2 20 -19 9.79 6.56
 -1 20 -19 20.17 6.71
 0 20 -19 9.4 9.34
 1 20 -19 16.08 9.12
 2 20 -19 18.68 9.68
 3 20 -19 11.37 9.99
 4 20 -19 14.98 9.6
 5 20 -19 18.44 9.65
 6 20 -19 2.67 9.02
 7 20 -19 4.62 14.03
 8 20 -19 1.15 14.26
 9 20 -19 5.57 14.25
 10 20 -19 11.68 12.17
 -4 21 -19 24.35 13.29
 -3 21 -19 14.92 13.1
 -2 21 -19 10.53 8.4
 -1 21 -19 14.27 10.21
 0 21 -19 11.67 8.45
 1 21 -19 10.96 8.97
 2 21 -19 8.06 8.86
 3 21 -19 15.9 8.9
 4 21 -19 13.47 11
 5 21 -19 15.05 9.11
 6 21 -19 0 12.55
 7 21 -19 17.32 12.68
 8 21 -19 1.05 12.35
 -2 22 -19 1.91 12.7
 -1 22 -19 8 8.17
 0 22 -19 10.49 9.28
 1 22 -19 6.04 8.1
 2 22 -19 5.19 8.42
 3 22 -19 9.36 8.6
 4 22 -19 9.74 9.25
 5 22 -19 8.14 12.5
 6 22 -19 7.03 12.38
 4 -15 -18 20.09 10.68
 5 -15 -18 15.6 7.77
 6 -15 -18 14.28 7.97
 7 -15 -18 21.58 7.05
 8 -15 -18 10.11 8.23
 9 -15 -18 14.68 12.09
 10 -15 -18 38.53 8.85
 11 -15 -18 23.43 9.01
 12 -15 -18 8.16 11.72
 2 -14 -18 18.41 10.77
 3 -14 -18 24.79 8.43
 4 -14 -18 23.9 6.77
 5 -14 -18 23.94 5.83
 6 -14 -18 6.1 5.28
 7 -14 -18 13.82 4.81
 8 -14 -18 24.3 4.9
 9 -14 -18 39.46 5.23
 10 -14 -18 35.65 4.93
 11 -14 -18 27.59 5.29
 12 -14 -18 17.12 8.43
 13 -14 -18 17.5 8.08
 14 -14 -18 31.01 13.14
 1 -13 -18 10.59 8.05
 2 -13 -18 18.61 7.53
 3 -13 -18 40.45 7.42
 4 -13 -18 40.45 7.9
 5 -13 -18 20.65 5.52
 6 -13 -18 15.88 4.95
 7 -13 -18 20.81 4.65
 8 -13 -18 26.78 4.28
 9 -13 -18 38.96 4.09
 10 -13 -18 55.46 4.33
 11 -13 -18 34.42 4.1
 12 -13 -18 15.33 4.28
 13 -13 -18 14.54 4.98
 14 -13 -18 18.8 13.64
 15 -13 -18 10.55 12.56
 -1 -12 -18 19.23 10.92
 0 -12 -18 0 5.57
 1 -12 -18 8.88 5.1
 2 -12 -18 30.35 7.28
 3 -12 -18 40.91 9.57
 4 -12 -18 20.54 4.97
 5 -12 -18 38.54 5.3
 6 -12 -18 31.92 5.26
 7 -12 -18 23.34 5.25
 8 -12 -18 19.65 3.8
 9 -12 -18 42.6 4.04
 10 -12 -18 46.81 5.03
 11 -12 -18 52.6 4.46
 12 -12 -18 81.66 4.65
 13 -12 -18 19.21 4.35
 14 -12 -18 24.13 4.64
 15 -12 -18 22.42 6.07
 16 -12 -18 25.15 12.73
 -3 -11 -18 31.53 12.1
 -2 -11 -18 30.76 12.13
 -1 -11 -18 17.06 6.45
 0 -11 -18 14.2 5.91
 1 -11 -18 9.37 5.29
 2 -11 -18 29.36 7.94
 3 -11 -18 27.66 4.95
 4 -11 -18 25.52 4.91
 5 -11 -18 46.01 5.34
 6 -11 -18 58.7 5.57
 7 -11 -18 52.76 4.72
 8 -11 -18 14.69 3.8
 9 -11 -18 18.7 3.8
 10 -11 -18 38.42 4.35
 11 -11 -18 97.87 5.14
 12 -11 -18 87.81 4.38
 13 -11 -18 47.11 3.95
 14 -11 -18 32.68 4.22
 15 -11 -18 33.77 4.09
 16 -11 -18 22.31 5.95
 17 -11 -18 16.29 12.66
 -4 -10 -18 0 11.61
 -3 -10 -18 25.91 8.95
 -2 -10 -18 22.53 7.02
 -1 -10 -18 9.75 6.76
 0 -10 -18 11.62 5.42
 1 -10 -18 27.97 5.61
 2 -10 -18 60.18 6.03
 3 -10 -18 28.08 5.03
 4 -10 -18 33.83 4.31
 5 -10 -18 71.44 4.77
 6 -10 -18 105.29 6.23
 7 -10 -18 50.15 4.57
 8 -10 -18 26.66 3.88
 9 -10 -18 31.8 4.04
 10 -10 -18 42.22 4.39
 11 -10 -18 79.32 4.21
 12 -10 -18 73.79 3.98
 13 -10 -18 46.25 4.83
 14 -10 -18 35.74 3.91
 15 -10 -18 61.7 4.33
 16 -10 -18 31.56 4.16
 17 -10 -18 7.68 8.91
 -5 -9 -18 15.97 12.46
 -4 -9 -18 19.61 10.74
 -3 -9 -18 11.55 8.78
 -2 -9 -18 48.97 8.05
 -1 -9 -18 38.37 7.66
 0 -9 -18 28.24 5.67
 1 -9 -18 45.44 5.92
 2 -9 -18 50.39 5.75
 3 -9 -18 18.15 4.88
 4 -9 -18 12.44 4.08
 5 -9 -18 87.43 4.9
 6 -9 -18 169.99 5.2
 7 -9 -18 82.94 4.6
 8 -9 -18 34.71 3.94
 9 -9 -18 63.03 4.21
 10 -9 -18 70.69 4.32
 11 -9 -18 40.35 3.45
 12 -9 -18 47.66 3.59
 13 -9 -18 78.52 4.47
 14 -9 -18 70.87 4.25
 15 -9 -18 72.36 4.42
 16 -9 -18 66.84 4.23
 17 -9 -18 7.04 4.48
 18 -9 -18 22.13 11.71
 -6 -8 -18 13.22 12.39
 -5 -8 -18 18.51 8.99
 -4 -8 -18 34.77 9.66
 -3 -8 -18 18.38 9.09
 -2 -8 -18 24.27 7.22
 -1 -8 -18 37.58 7.95
 0 -8 -18 43.68 5.82
 1 -8 -18 77.96 6.34
 2 -8 -18 55.89 5.44
 3 -8 -18 32.84 5
 4 -8 -18 12.24 4
 5 -8 -18 57.2 5.42
 6 -8 -18 126.96 4.71
 7 -8 -18 83.87 4.07
 8 -8 -18 68.39 4.93
 9 -8 -18 88.96 4.39
 10 -8 -18 87.18 3.81
 11 -8 -18 33.64 3.43
 12 -8 -18 52.06 3.63
 13 -8 -18 77.86 4.05
 14 -8 -18 73.54 3.89
 15 -8 -18 104.01 4.34
 16 -8 -18 66.71 4.15
 17 -8 -18 14.85 4.51
 18 -8 -18 16.74 7.54
 -7 -7 -18 17.98 8.49
 -6 -7 -18 5.36 8.93
 -5 -7 -18 20.97 9.75
 -4 -7 -18 44.69 9.8
 -3 -7 -18 30.42 10.09
 -2 -7 -18 19.13 7.12
 -1 -7 -18 29.89 6.47
 0 -7 -18 87.14 6.5
 1 -7 -18 88.87 6.19
 2 -7 -18 109.86 5.89
 3 -7 -18 79.41 5.39
 4 -7 -18 34.52 4.14
 5 -7 -18 31.83 3.55
 6 -7 -18 96.63 4.14
 7 -7 -18 116.25 4.32
 8 -7 -18 87.86 4.06
 9 -7 -18 83.79 3.85
 10 -7 -18 95.65 4.58
 11 -7 -18 44.64 3.47
 12 -7 -18 40.72 3.72
 13 -7 -18 58.26 3.87
 14 -7 -18 71.32 3.7
 15 -7 -18 109.23 4.35
 16 -7 -18 77.84 4.02
 17 -7 -18 35.18 4.02
 18 -7 -18 45.31 6.17
 19 -7 -18 0 11.69
 -7 -6 -18 23.04 8.73
 -6 -6 -18 26.66 9.62
 -5 -6 -18 24.21 9.64
 -4 -6 -18 25.04 9.79
 -3 -6 -18 31.7 10.19
 -2 -6 -18 45.29 7.87
 -1 -6 -18 38.99 6.51
 0 -6 -18 52.92 5.69
 1 -6 -18 56.42 5.7
 2 -6 -18 123.51 5.86
 3 -6 -18 98.02 5.9
 4 -6 -18 64.93 4.09
 5 -6 -18 70.88 3.75
 6 -6 -18 89.16 3.94
 7 -6 -18 80.65 3.88
 8 -6 -18 101.44 4.11
 9 -6 -18 146.68 4.15
 10 -6 -18 99.03 3.64
 11 -6 -18 52.55 3.48
 12 -6 -18 72.45 3.87
 13 -6 -18 45.81 3.56
 14 -6 -18 86.69 4.17
 15 -6 -18 87.3 4.42
 16 -6 -18 111.69 4.39
 17 -6 -18 55.25 3.86
 18 -6 -18 39.2 4.16
 19 -6 -18 30.47 8.92
 -8 -5 -18 4.19 8.52
 -7 -5 -18 18.01 8.3
 -6 -5 -18 20.42 9.96
 -5 -5 -18 15.03 13.28
 -4 -5 -18 21.42 9.91
 -3 -5 -18 31.64 9.87
 -2 -5 -18 83.22 10.98
 -1 -5 -18 64.93 6.62
 0 -5 -18 23.36 5.18
 1 -5 -18 36.25 5.61
 2 -5 -18 123.65 5.71
 3 -5 -18 146.7 5.59
 4 -5 -18 84.54 4.2
 5 -5 -18 103.77 3.99
 6 -5 -18 130.73 4.11
 7 -5 -18 117.38 3.96
 8 -5 -18 124.23 4.03
 9 -5 -18 172.2 4.47
 10 -5 -18 122.63 3.79
 11 -5 -18 94.98 3.58
 12 -5 -18 79.3 3.74
 13 -5 -18 79.15 4.3
 14 -5 -18 67.78 4.38
 15 -5 -18 44.21 3.8
 16 -5 -18 116.2 4.44
 17 -5 -18 62.65 3.96
 18 -5 -18 35.97 3.98
 19 -5 -18 57.36 5.38
 -9 -4 -18 25.3 11.78
 -8 -4 -18 26.99 9.32
 -7 -4 -18 29.75 7.8
 -6 -4 -18 23.45 9.68
 -5 -4 -18 34.53 9.94
 -4 -4 -18 20.73 9.45
 -3 -4 -18 66.9 13.93
 -2 -4 -18 88.64 10.93
 -1 -4 -18 39.66 5.97
 0 -4 -18 36.71 5.22
 1 -4 -18 78.56 4.52
 2 -4 -18 153.3 5.39
 3 -4 -18 59 4.55
 4 -4 -18 74.01 4.33
 5 -4 -18 89.96 4.28
 6 -4 -18 165.48 5.93
 7 -4 -18 102.59 4.34
 8 -4 -18 69.42 3.72
 9 -4 -18 97.76 3.91
 10 -4 -18 131.31 4.44
 11 -4 -18 169.35 4.65
 12 -4 -18 116.49 4.04
 13 -4 -18 105.88 4.61
 14 -4 -18 47.16 5.01
 15 -4 -18 48.5 4.07
 16 -4 -18 103.19 4.57
 17 -4 -18 63.78 4.15
 18 -4 -18 59.28 4.22
 19 -4 -18 78.21 5.17
 20 -4 -18 27.04 11.3
 -9 -3 -18 0.08 7.69
 -8 -3 -18 25.72 7.68
 -7 -3 -18 40.54 10.58
 -6 -3 -18 34.86 10.68
 -5 -3 -18 63.75 10.86
 -4 -3 -18 60.29 10.84
 -3 -3 -18 62.15 6.22
 -2 -3 -18 60.61 7.54
 -1 -3 -18 72.19 7.75
 0 -3 -18 65.24 4.36
 1 -3 -18 147.14 6.97
 2 -3 -18 153.6 7.24
 3 -3 -18 67.66 4.78
 4 -3 -18 12.19 4.14
 5 -3 -18 110.77 7.77
 6 -3 -18 138.77 6.23
 7 -3 -18 101.72 5
 8 -3 -18 46.81 4.12
 9 -3 -18 109.66 4.34
 10 -3 -18 185.79 5.21
 11 -3 -18 156.68 4.5
 12 -3 -18 130.28 4.3
 13 -3 -18 88.92 4.07
 14 -3 -18 58.87 3.87
 15 -3 -18 46.52 4.12
 16 -3 -18 94.91 4.47
 17 -3 -18 62.99 4.38
 18 -3 -18 49.39 4.03
 19 -3 -18 81.43 4.79
 20 -3 -18 50.05 8.25
 -10 -2 -18 0.9 10.72
 -9 -2 -18 6.51 8.65
 -8 -2 -18 11.57 7.37
 -7 -2 -18 18.57 6.22
 -6 -2 -18 22.27 5.41
 -5 -2 -18 47.1 5.61
 -4 -2 -18 64.17 6.42
 -3 -2 -18 57.41 6.18
 -2 -2 -18 70.81 6.24
 -1 -2 -18 139.01 7.28
 0 -2 -18 80.07 5.38
 1 -2 -18 131.64 6.18
 2 -2 -18 184.86 9.05
 3 -2 -18 124.31 6.17
 4 -2 -18 93.65 7.53
 5 -2 -18 194.63 5.58
 6 -2 -18 214.41 6.89
 7 -2 -18 105.52 5.48
 8 -2 -18 46.45 4.63
 9 -2 -18 102.96 4.79
 10 -2 -18 107.89 4.35
 11 -2 -18 112.14 4.39
 12 -2 -18 67.72 3.74
 13 -2 -18 117.22 4.24
 14 -2 -18 153.59 4.64
 15 -2 -18 72.77 4.03
 16 -2 -18 74.15 4.17
 17 -2 -18 50.42 4.4
 18 -2 -18 55.2 4.75
 19 -2 -18 65.56 5.16
 20 -2 -18 71.16 9.25
 -10 -1 -18 18.04 7.9
 -9 -1 -18 19.3 5.67
 -8 -1 -18 15.38 5.35
 -7 -1 -18 22.45 5.48
 -6 -1 -18 32.78 5.62
 -5 -1 -18 58.81 5.9
 -4 -1 -18 85.54 7
 -3 -1 -18 63.11 6.29
 -2 -1 -18 64.27 6.26
 -1 -1 -18 38.71 5.65
 0 -1 -18 51.17 5.34
 1 -1 -18 102.24 7.75
 2 -1 -18 162.88 11.11
 3 -1 -18 37.92 6.76
 4 -1 -18 164.44 8.49
 5 -1 -18 236.76 7.61
 6 -1 -18 119.89 5.9
 7 -1 -18 59.91 4.83
 8 -1 -18 105.77 5.89
 9 -1 -18 234.43 6.96
 10 -1 -18 228.65 6.87
 11 -1 -18 134.45 4.34
 12 -1 -18 41.27 3.33
 13 -1 -18 126.58 4.29
 14 -1 -18 168.44 6.43
 15 -1 -18 76.9 4.21
 16 -1 -18 73.02 4.13
 17 -1 -18 52.64 4.39
 18 -1 -18 33.73 4.54
 19 -1 -18 62.85 5.81
 20 -1 -18 29.77 10.15
 -10 0 -18 18.1 6.82
 -9 0 -18 22.75 5.32
 -8 0 -18 33.78 5.61
 -7 0 -18 24.7 5.47
 -6 0 -18 22.05 5.34
 -5 0 -18 86.19 5.48
 -4 0 -18 88.28 6.22
 -3 0 -18 52.64 5.42
 -2 0 -18 69.67 6.37
 -1 0 -18 105.82 6.06
 0 0 -18 66.63 7.11
 1 0 -18 128.6 10.32
 2 0 -18 75.38 8.97
 3 0 -18 66.15 6.51
 4 0 -18 87.42 8.08
 5 0 -18 239.2 6.88
 6 0 -18 151.91 6.39
 7 0 -18 83.44 5.41
 8 0 -18 163.31 8.43
 9 0 -18 185.81 6.88
 10 0 -18 187.43 5.67
 11 0 -18 95.33 3.97
 12 0 -18 65.79 3.64
 13 0 -18 118.89 5.35
 14 0 -18 140.62 4.43
 15 0 -18 105.03 4.68
 16 0 -18 53.73 4.4
 17 0 -18 63.53 4.5
 18 0 -18 63.77 4.79
 19 0 -18 62.65 5.99
 20 0 -18 15.45 7.35
 -11 1 -18 15.59 11.69
 -10 1 -18 15.57 9.81
 -9 1 -18 27.6 5.3
 -8 1 -18 49.3 5.94
 -7 1 -18 16.15 5.45
 -6 1 -18 23.29 5.51
 -5 1 -18 51.01 4.95
 -4 1 -18 68.88 5.87
 -3 1 -18 79.7 5.89
 -2 1 -18 129.85 8.09
 -1 1 -18 130.84 8.61
 0 1 -18 85.26 9.84
 1 1 -18 79.59 18.24
 2 1 -18 108.26 11.61
 3 1 -18 179.41 8.07
 4 1 -18 173.58 7.33
 5 1 -18 136.73 8.08
 6 1 -18 148.94 11.1
 7 1 -18 95.49 5.03
 8 1 -18 63.59 5.82
 9 1 -18 114.38 6.29
 10 1 -18 151.13 5.34
 11 1 -18 95.66 3.97
 12 1 -18 112.68 4.38
 13 1 -18 115.61 4.23
 14 1 -18 141.26 4.68
 15 1 -18 62.97 4.22
 16 1 -18 63.66 4.48
 17 1 -18 100.69 7.93
 18 1 -18 69.74 5.83
 19 1 -18 62.76 5.58
 20 1 -18 17.62 7.29
 -11 2 -18 10.36 11.14
 -10 2 -18 7.44 5.57
 -9 2 -18 20.8 5.38
 -8 2 -18 38.42 5.76
 -7 2 -18 38.46 5.64
 -6 2 -18 31.47 4.86
 -5 2 -18 27.07 4.8
 -4 2 -18 47.33 4.92
 -3 2 -18 77.65 5.75
 -2 2 -18 144.17 7.71
 -1 2 -18 132.02 8.4
 0 2 -18 161.4 8.79
 1 2 -18 91.4 12.85
 2 2 -18 271.39 9.16
 3 2 -18 75.87 5.01
 4 2 -18 124.99 5.82
 5 2 -18 238.99 8.44
 6 2 -18 168.66 8.25
 7 2 -18 98.33 6.16
 8 2 -18 119.39 6
 9 2 -18 232.42 9.74
 10 2 -18 54.99 4.59
 11 2 -18 130.15 4.32
 12 2 -18 141.07 4.92
 13 2 -18 100.29 4.18
 14 2 -18 131.17 4.78
 15 2 -18 73.34 4.61
 16 2 -18 64.1 4.55
 17 2 -18 49.41 5.38
 18 2 -18 88.59 7.39
 19 2 -18 50.89 5.47
 20 2 -18 19.35 18.83
 -11 3 -18 1.39 8.02
 -10 3 -18 6.26 6.65
 -9 3 -18 24.16 5.35
 -8 3 -18 57.77 5.93
 -7 3 -18 57.53 5.19
 -6 3 -18 27.77 4.77
 -5 3 -18 29.23 4.78
 -4 3 -18 71.07 5.17
 -3 3 -18 122 9.27
 -2 3 -18 65.38 6.93
 -1 3 -18 161.72 7.43
 0 3 -18 96.01 7.63
 1 3 -18 86.73 6.19
 2 3 -18 172.71 8.58
 3 3 -18 71.17 5.5
 4 3 -18 48.36 5.24
 5 3 -18 172.87 7.29
 6 3 -18 269.9 7.8
 7 3 -18 135.34 5.88
 8 3 -18 113.3 11.83
 9 3 -18 140.18 9.96
 10 3 -18 66.23 5.78
 11 3 -18 143.28 4.8
 12 3 -18 102.76 4.65
 13 3 -18 104.31 4.69
 14 3 -18 110.63 5.23
 15 3 -18 84.05 4.7
 16 3 -18 73.67 5.06
 17 3 -18 55.95 5.65
 18 3 -18 31.35 5.24
 19 3 -18 48.12 6.09
 20 3 -18 46.79 15.71
 -11 4 -18 3.85 7.94
 -10 4 -18 8.09 6.94
 -9 4 -18 34.2 7.62
 -8 4 -18 74.67 7.26
 -7 4 -18 62.98 5.34
 -6 4 -18 30.52 4.82
 -5 4 -18 52.33 4.89
 -4 4 -18 78.5 5.27
 -3 4 -18 44.51 4.7
 -2 4 -18 37.93 5.87
 -1 4 -18 112.77 6.74
 0 4 -18 81.75 6.1
 1 4 -18 230.91 10.8
 2 4 -18 216.34 9.3
 3 4 -18 31.38 5.92
 4 4 -18 25.18 5.83
 5 4 -18 146.06 6.93
 6 4 -18 269.7 8.76
 7 4 -18 151.35 6.02
 8 4 -18 213.93 8.12
 9 4 -18 115.56 14
 10 4 -18 159.58 10.65
 11 4 -18 196.76 6.51
 12 4 -18 77.18 4.6
 13 4 -18 63.77 4.59
 14 4 -18 136.08 5.13
 15 4 -18 79.58 5.16
 16 4 -18 70.45 5.34
 17 4 -18 53.78 5.15
 18 4 -18 33.01 5.97
 19 4 -18 30.95 6.42
 20 4 -18 30.41 8.39
 -11 5 -18 1.97 7.79
 -10 5 -18 13.89 6.83
 -9 5 -18 17.67 9.15
 -8 5 -18 51.37 6.36
 -7 5 -18 40.22 6.4
 -6 5 -18 27.06 4.8
 -5 5 -18 69.73 5.2
 -4 5 -18 116.23 5.66
 -3 5 -18 24.3 4.88
 -2 5 -18 49.6 5.98
 -1 5 -18 66.53 7.12
 0 5 -18 217.29 8.06
 1 5 -18 232.91 11.36
 2 5 -18 160.5 8.26
 3 5 -18 62.1 6.38
 4 5 -18 41.45 6.02
 5 5 -18 116.69 7.29
 6 5 -18 166.2 10.41
 7 5 -18 173.43 7.03
 8 5 -18 65.59 7.39
 9 5 -18 267.84 18.85
 10 5 -18 201.07 11.78
 11 5 -18 92.12 6.81
 12 5 -18 41.18 4.59
 13 5 -18 80.31 5.27
 14 5 -18 130.25 5.88
 15 5 -18 81.78 7.02
 16 5 -18 84.42 5.46
 17 5 -18 51.7 5.59
 18 5 -18 45.78 7.07
 19 5 -18 31.77 7.34
 20 5 -18 17.78 12.62
 -11 6 -18 11.9 10.56
 -10 6 -18 10.51 7.13
 -9 6 -18 33.6 7.9
 -8 6 -18 41.49 6.2
 -7 6 -18 20.49 5.87
 -6 6 -18 57.96 8.84
 -5 6 -18 148.24 6.17
 -4 6 -18 89.23 7.5
 -3 6 -18 75.4 5.59
 -2 6 -18 34.86 5.03
 -1 6 -18 55.59 6.77
 0 6 -18 77.97 4.81
 1 6 -18 160.79 10.88
 2 6 -18 161.01 8.09
 3 6 -18 238.11 11.22
 4 6 -18 138.73 7.68
 5 6 -18 76.8 6.88
 6 6 -18 67.34 6.93
 7 6 -18 4.69 5.64
 8 6 -18 20.64 11.36
 9 6 -18 264.31 19.58
 10 6 -18 169.98 11.15
 11 6 -18 135.2 9.1
 12 6 -18 81.22 6.99
 13 6 -18 69.22 6.23
 14 6 -18 95.4 6.08
 15 6 -18 103.59 7.39
 16 6 -18 53.46 6.4
 17 6 -18 59.19 6.49
 18 6 -18 75.6 6.25
 19 6 -18 35.35 8.66
 -11 7 -18 8.03 8.88
 -10 7 -18 19.4 7.35
 -9 7 -18 24.62 6.04
 -8 7 -18 33.63 6.49
 -7 7 -18 42.7 6.33
 -6 7 -18 58.11 6.56
 -5 7 -18 68.39 6.56
 -4 7 -18 60.29 6.27
 -3 7 -18 103.38 6.72
 -2 7 -18 43.68 6.14
 -1 7 -18 73.93 6.01
 0 7 -18 164.74 9.04
 1 7 -18 87.87 5.82
 2 7 -18 171.01 8.21
 3 7 -18 280.93 17.03
 4 7 -18 175.59 7
 5 7 -18 85.82 6.64
 6 7 -18 169.65 8.27
 7 7 -18 33.61 7.18
 8 7 -18 91.57 13.33
 9 7 -18 254.11 19.53
 10 7 -18 110.54 8.31
 11 7 -18 56.03 6.41
 12 7 -18 66.45 13.18
 13 7 -18 82.87 6.51
 14 7 -18 89.86 6.64
 15 7 -18 45.14 6.15
 16 7 -18 33.31 6.14
 17 7 -18 57.5 6.2
 18 7 -18 58.29 6.47
 19 7 -18 18.42 7.32
 -11 8 -18 12.49 9.14
 -10 8 -18 25.46 7.42
 -9 8 -18 40.14 6.33
 -8 8 -18 31 6.21
 -7 8 -18 21.08 6.15
 -6 8 -18 37.63 6.26
 -5 8 -18 43.98 6.66
 -4 8 -18 169.83 9.99
 -3 8 -18 95.32 6.54
 -2 8 -18 63.42 6.39
 -1 8 -18 71.52 6.01
 0 8 -18 100.83 6.92
 1 8 -18 35.04 6.09
 2 8 -18 48.16 5.84
 3 8 -18 281.86 8.58
 4 8 -18 167.89 7.61
 5 8 -18 230.02 8.04
 6 8 -18 126.64 6.48
 7 8 -18 66.3 8.93
 8 8 -18 109.66 13.78
 10 8 -18 91.04 8.07
 11 8 -18 113.96 7.27
 12 8 -18 143.06 8.05
 13 8 -18 97.51 7.52
 14 8 -18 78.5 7.41
 15 8 -18 28.08 5.87
 16 8 -18 20.26 5.89
 17 8 -18 75.92 6.44
 18 8 -18 63.39 6.64
 19 8 -18 12.37 10.82
 -11 9 -18 11.61 9.65
 -10 9 -18 23.54 6.08
 -9 9 -18 35.91 7.85
 -8 9 -18 31.12 6.85
 -7 9 -18 60.48 6.65
 -6 9 -18 35.34 6.92
 -5 9 -18 54.21 8.36
 -4 9 -18 109.35 7.39
 -3 9 -18 96.01 7
 -2 9 -18 77.68 6.17
 -1 9 -18 117.37 6.87
 0 9 -18 51.7 4.83
 1 9 -18 14.61 5.44
 2 9 -18 69.87 6.55
 3 9 -18 123.46 7.73
 4 9 -18 67.74 5.7
 5 9 -18 91.75 4.87
 6 9 -18 137.33 6.6
 7 9 -18 146.16 14.92
 9 9 -18 77.06 9.71
 10 9 -18 123.04 8.62
 11 9 -18 104.32 7.28
 12 9 -18 146.44 8.17
 13 9 -18 154.84 8.46
 14 9 -18 65.51 7.1
 15 9 -18 7.14 6.41
 16 9 -18 70.58 8.2
 17 9 -18 72.85 10.84
 18 9 -18 40.94 7.14
 -11 10 -18 12.69 8.31
 -10 10 -18 13.18 5.78
 -9 10 -18 13.98 6.07
 -8 10 -18 76.97 8.98
 -7 10 -18 57.38 6.69
 -6 10 -18 21.84 5.99
 -5 10 -18 23.07 5.27
 -4 10 -18 64.3 5.57
 -3 10 -18 97.56 6.69
 -2 10 -18 106.93 6.77
 -1 10 -18 109.63 6.04
 0 10 -18 98.27 7.45
 1 10 -18 41.44 5.58
 2 10 -18 75.12 7.64
 3 10 -18 106.93 5.02
 4 10 -18 217.35 12.88
 5 10 -18 86.95 5.95
 6 10 -18 153.95 10.5
 7 10 -18 110.45 10.41
 8 10 -18 54.78 6.38
 9 10 -18 45.19 8.43
 10 10 -18 38.22 6.28
 11 10 -18 23.58 6.1
 12 10 -18 102.67 8.95
 13 10 -18 65.07 8.57
 14 10 -18 56.33 6.95
 15 10 -18 23.81 6.45
 16 10 -18 47.33 11.66
 17 10 -18 38.14 11.53
 18 10 -18 11.15 6.98
 -11 11 -18 12.16 8.69
 -10 11 -18 10.34 5.67
 -9 11 -18 14.08 5.92
 -8 11 -18 48.03 6.57
 -7 11 -18 20.2 6.15
 -6 11 -18 19.29 6.07
 -5 11 -18 28.22 5.3
 -4 11 -18 73.91 5.77
 -3 11 -18 83.93 6.48
 -2 11 -18 59.04 6.12
 -1 11 -18 85.02 6.45
 0 11 -18 191.35 7.24
 1 11 -18 107.28 6.71
 2 11 -18 13.5 5.64
 3 11 -18 141.02 6.86
 4 11 -18 170.66 8.74
 5 11 -18 65.76 6.59
 6 11 -18 134.47 9.52
 7 11 -18 163.15 8.27
 8 11 -18 26.44 7.41
 9 11 -18 67.86 6.97
 10 11 -18 57.28 6.55
 11 11 -18 44.33 7.41
 12 11 -18 55.87 10.94
 13 11 -18 94.62 7.76
 14 11 -18 65.1 7.44
 15 11 -18 19.09 6.81
 16 11 -18 39.67 7.66
 17 11 -18 5.29 5.9
 18 11 -18 12.14 9.04
 -11 12 -18 0 8.17
 -10 12 -18 24.97 8.21
 -9 12 -18 45.31 7.57
 -8 12 -18 32.28 6.21
 -7 12 -18 11.74 5.95
 -6 12 -18 46.28 6.8
 -5 12 -18 77.88 6
 -4 12 -18 48.29 7.21
 -3 12 -18 59.06 6.2
 -2 12 -18 42.24 6.91
 -1 12 -18 96.07 9.9
 0 12 -18 133.14 6.96
 1 12 -18 102.14 6.71
 2 12 -18 49.52 7.55
 3 12 -18 16.46 5.4
 4 12 -18 20.78 4.87
 5 12 -18 64.77 5.92
 6 12 -18 195.7 8.7
 7 12 -18 88 7.04
 8 12 -18 87.89 7.2
 9 12 -18 114.83 9.22
 10 12 -18 56.14 7.16
 11 12 -18 76.29 9.15
 12 12 -18 23.81 7.07
 13 12 -18 63.57 7.37
 14 12 -18 65.91 6.55
 15 12 -18 36.97 9.97
 16 12 -18 16.99 5.99
 17 12 -18 10.54 9.73
 -11 13 -18 14.3 11.09
 -10 13 -18 14.45 8.56
 -9 13 -18 34.86 6.43
 -8 13 -18 32.65 6.3
 -7 13 -18 25.41 6.75
 -6 13 -18 20.23 5.33
 -5 13 -18 47.91 5.58
 -4 13 -18 56.15 6.72
 -3 13 -18 59.3 6.31
 -2 13 -18 19.96 5.58
 -1 13 -18 70.07 6.07
 0 13 -18 172.21 7.67
 1 13 -18 42.85 4.85
 2 13 -18 31.17 4.34
 3 13 -18 72.46 5.64
 4 13 -18 60.71 6.03
 5 13 -18 37.78 6.04
 6 13 -18 90.65 7.1
 7 13 -18 55.27 6.47
 8 13 -18 46.75 6.75
 9 13 -18 89.96 9.92
 10 13 -18 118.72 9.74
 11 13 -18 14.88 6.69
 12 13 -18 16.22 6.98
 13 13 -18 64.7 7.84
 14 13 -18 64.82 7.92
 15 13 -18 26.15 7.38
 16 13 -18 22.09 7.91
 17 13 -18 22.79 14.21
 -10 14 -18 2.3 7.41
 -9 14 -18 12.24 6.97
 -8 14 -18 15.48 6.07
 -7 14 -18 26.89 5.45
 -6 14 -18 21.32 5.98
 -5 14 -18 40.23 5.57
 -4 14 -18 32.61 6.48
 -3 14 -18 8.5 7.27
 -2 14 -18 41.2 7.75
 -1 14 -18 124.08 6.99
 0 14 -18 68.42 6.36
 1 14 -18 51.65 7.41
 2 14 -18 56.43 6.98
 3 14 -18 89.22 6.48
 4 14 -18 90.42 14.5
 5 14 -18 76.22 8.47
 6 14 -18 10.35 7.4
 7 14 -18 48.47 6.62
 8 14 -18 129.44 10.14
 9 14 -18 85.28 10.62
 10 14 -18 41.33 7.08
 11 14 -18 16.11 6.72
 12 14 -18 14.68 6.91
 13 14 -18 23.57 6.99
 14 14 -18 44.88 7.88
 15 14 -18 25.7 7.35
 16 14 -18 19.41 9.45
 -10 15 -18 0 11.35
 -9 15 -18 14.15 6.06
 -8 15 -18 14.61 5.8
 -7 15 -18 40.97 6.04
 -6 15 -18 14.56 5.21
 -5 15 -18 20.74 7.3
 -4 15 -18 62.13 8.61
 -3 15 -18 40.6 9.21
 -2 15 -18 36.53 14.12
 -1 15 -18 89.65 9.9
 0 15 -18 69.64 7.41
 1 15 -18 39.48 8.31
 2 15 -18 71.46 7.36
 3 15 -18 115.07 11.49
 4 15 -18 100.2 8.71
 5 15 -18 21.53 10.31
 6 15 -18 43.94 8.11
 7 15 -18 50.61 8.37
 8 15 -18 25.97 6.41
 9 15 -18 49.07 11.57
 10 15 -18 59.05 7.41
 11 15 -18 27.55 6.96
 12 15 -18 17.67 6.91
 13 15 -18 46.18 8.47
 14 15 -18 22.1 7.06
 15 15 -18 0 9.02
 -9 16 -18 7.56 11.83
 -8 16 -18 24.58 7.59
 -7 16 -18 34.31 7.24
 -6 16 -18 7.99 7.17
 -5 16 -18 57.17 10.13
 -4 16 -18 57.92 13.36
 -3 16 -18 19.1 12.82
 -2 16 -18 12.67 12.61
 -1 16 -18 25.63 7.04
 0 16 -18 59.32 7.44
 1 16 -18 67.83 7.7
 2 16 -18 34.47 6.98
 3 16 -18 16.61 11.6
 4 16 -18 65.36 8.37
 5 16 -18 33.85 8.68
 6 16 -18 35.26 8.23
 7 16 -18 70.64 8.68
 8 16 -18 75.75 8.77
 9 16 -18 14.86 7.95
 10 16 -18 23.27 6.81
 11 16 -18 26.82 7.12
 12 16 -18 24.29 11.08
 13 16 -18 26.97 7.28
 14 16 -18 4.76 7.5
 -9 17 -18 0 11.4
 -8 17 -18 11.77 6.55
 -7 17 -18 3.49 6.96
 -6 17 -18 11.93 7.33
 -5 17 -18 15.62 8.89
 -4 17 -18 50.15 9.61
 -3 17 -18 15.16 9.1
 -2 17 -18 16.8 9.29
 -1 17 -18 26.49 8.1
 0 17 -18 51.89 7.49
 1 17 -18 34.71 7.12
 2 17 -18 23.97 9.55
 3 17 -18 66.79 10.63
 4 17 -18 18.57 9.63
 5 17 -18 22.6 7.88
 6 17 -18 30.55 8.09
 7 17 -18 60.99 8.49
 8 17 -18 24.86 10.15
 9 17 -18 21.17 7.97
 10 17 -18 32.86 7.22
 11 17 -18 24.24 7.12
 12 17 -18 25.12 7.18
 13 17 -18 4.49 7.84
 14 17 -18 3.26 8.4
 -8 18 -18 10.53 7.7
 -7 18 -18 6.12 6.53
 -6 18 -18 29.25 10.92
 -5 18 -18 37.71 9.46
 -4 18 -18 46.62 9.96
 -3 18 -18 42.63 9.62
 -2 18 -18 23.55 7.32
 -1 18 -18 17.56 7.01
 0 18 -18 36.36 7.3
 1 18 -18 34.45 9.89
 2 18 -18 39.11 15.66
 3 18 -18 32.55 9.93
 4 18 -18 40.3 10.29
 5 18 -18 21.31 10.04
 6 18 -18 18.69 7.55
 7 18 -18 24.26 7.81
 8 18 -18 27.63 9.28
 9 18 -18 37.74 7.26
 10 18 -18 13.91 6.41
 11 18 -18 39.56 6.31
 12 18 -18 14.94 7.75
 13 18 -18 0 12.93
 -7 19 -18 0.56 7.65
 -6 19 -18 14.83 8.68
 -5 19 -18 11.14 11.71
 -4 19 -18 27.55 14.1
 -3 19 -18 0.97 8.8
 -2 19 -18 5.19 6.72
 -1 19 -18 30.91 7.23
 0 19 -18 29.1 7.02
 1 19 -18 10.44 9.92
 2 19 -18 8.41 9.61
 3 19 -18 42.49 10.36
 4 19 -18 14.04 9.79
 5 19 -18 19.99 9.6
 6 19 -18 21.95 18.56
 7 19 -18 12.04 9.35
 8 19 -18 18.13 8.04
 9 19 -18 20.44 7.78
 10 19 -18 16.05 6.44
 11 19 -18 20.43 8.6
 12 19 -18 5.21 13.47
 -6 20 -18 2.75 12.04
 -5 20 -18 5.13 8.31
 -4 20 -18 10.93 8.51
 -3 20 -18 13.87 6.51
 -2 20 -18 12.23 6.66
 -1 20 -18 40.27 7.11
 0 20 -18 0 9.8
 1 20 -18 20.6 9.84
 2 20 -18 19.27 9.65
 3 20 -18 24.73 10.36
 4 20 -18 23.64 10.33
 5 20 -18 21.73 9.74
 6 20 -18 4.09 8.93
 7 20 -18 0 13.82
 8 20 -18 33.55 9.49
 9 20 -18 14.04 9.18
 10 20 -18 20.8 13.1
 -6 21 -18 12.28 12.05
 -5 21 -18 19.92 12.91
 -4 21 -18 3.04 13.63
 -3 21 -18 9.05 8.56
 -2 21 -18 20.53 6.71
 -1 21 -18 33.35 9.59
 0 21 -18 13.33 9.38
 1 21 -18 6.74 9.28
 2 21 -18 5.22 9.51
 3 21 -18 18.44 9.33
 4 21 -18 30.28 9.57
 5 21 -18 0 8.58
 6 21 -18 9.19 14.7
 7 21 -18 28.19 14.69
 8 21 -18 18.58 13.29
 9 21 -18 0 13.58
 -4 22 -18 0 12.55
 -3 22 -18 5.52 7.91
 -2 22 -18 12.75 8.63
 -1 22 -18 28.11 9.21
 0 22 -18 16.52 8.9
 1 22 -18 0 8.84
 2 22 -18 2.49 9.02
 3 22 -18 7.84 9.17
 4 22 -18 23.1 8.91
 5 22 -18 15.05 13.81
 6 22 -18 0 12.6
 7 22 -18 33.81 13.51
 -2 23 -18 13.77 12.2
 -1 23 -18 7.58 8.38
 0 23 -18 8.37 8.47
 1 23 -18 4.56 8.06
 2 23 -18 8.93 8.3
 3 23 -18 0 13.17
 4 23 -18 0 12.55
 4 -16 -17 8.59 10.57
 5 -16 -17 7.48 7.52
 6 -16 -17 15.73 6.64
 7 -16 -17 20.28 7.13
 8 -16 -17 16.45 6.73
 9 -16 -17 20.32 8.08
 10 -16 -17 30.84 8.74
 11 -16 -17 22.52 8.5
 12 -16 -17 16.29 12.41
 1 -15 -17 23.85 11.4
 2 -15 -17 44.92 12.24
 3 -15 -17 10.42 8.14
 4 -15 -17 16.05 5.67
 5 -15 -17 24.39 5.3
 6 -15 -17 26.86 4.94
 7 -15 -17 19.94 4.4
 8 -15 -17 14.4 4.49
 9 -15 -17 33.54 4.76
 10 -15 -17 22.76 4.6
 11 -15 -17 23.88 4.85
 12 -15 -17 19.32 8.93
 13 -15 -17 18.91 8.51
 14 -15 -17 13.4 12.09
 0 -14 -17 8.34 11.97
 1 -14 -17 23.63 6.74
 2 -14 -17 20.1 6.91
 3 -14 -17 34.71 6.74
 4 -14 -17 21.97 4.76
 5 -14 -17 23.14 4.89
 6 -14 -17 25.31 4.77
 7 -14 -17 19.04 4.38
 8 -14 -17 29.04 4.1
 9 -14 -17 34.25 3.91
 10 -14 -17 36.21 4.06
 11 -14 -17 23.84 4.36
 12 -14 -17 18.14 4.38
 13 -14 -17 22.63 4.69
 14 -14 -17 26.09 8.91
 15 -14 -17 18.72 8.44
 -2 -13 -17 22.55 10.77
 -1 -13 -17 27.62 7.69
 0 -13 -17 20.49 7.79
 1 -13 -17 12.61 6.9
 2 -13 -17 26.38 7.43
 3 -13 -17 41.47 6.16
 4 -13 -17 51.64 4.83
 5 -13 -17 20.03 4.63
 6 -13 -17 21.16 4.76
 7 -13 -17 33.25 4.2
 8 -13 -17 33.82 4.33
 9 -13 -17 42.72 4.06
 10 -13 -17 63.21 6.28
 11 -13 -17 50.98 4.53
 12 -13 -17 38.73 4.31
 13 -13 -17 32.23 4.53
 14 -13 -17 40.02 4.79
 15 -13 -17 34.54 6.18
 16 -13 -17 12.45 8.13
 -3 -12 -17 15.54 11
 -2 -12 -17 19.18 8.29
 -1 -12 -17 21.9 6.67
 0 -12 -17 12.47 5.17
 1 -12 -17 10.48 5.16
 2 -12 -17 37 7.6
 3 -12 -17 53.78 5.76
 4 -12 -17 48.87 4.88
 5 -12 -17 57.01 5.37
 6 -12 -17 49.9 5
 7 -12 -17 43.01 4.56
 8 -12 -17 26.93 3.97
 9 -12 -17 49.83 4.41
 10 -12 -17 64.11 4.55
 11 -12 -17 61.97 4.29
 12 -12 -17 66.36 4.38
 13 -12 -17 40.48 4.18
 14 -12 -17 43.34 4.34
 15 -12 -17 31.53 4.13
 16 -12 -17 15.71 5.54
 17 -12 -17 23.54 11.06
 -4 -11 -17 0 11.51
 -3 -11 -17 29.92 11.46
 -2 -11 -17 27.61 6.95
 -1 -11 -17 26.73 6.25
 0 -11 -17 29.26 5.68
 1 -11 -17 24.28 5.45
 2 -11 -17 32.26 5.01
 3 -11 -17 53.26 4.44
 4 -11 -17 57.44 4.95
 5 -11 -17 45.96 4.9
 6 -11 -17 91.56 4.76
 7 -11 -17 87.57 4.42
 8 -11 -17 32.24 3.96
 9 -11 -17 17.85 4.14
 10 -11 -17 40.56 4.11
 11 -11 -17 50.76 4.24
 12 -11 -17 55.83 4.02
 13 -11 -17 80.24 4.29
 14 -11 -17 62.06 4.24
 15 -11 -17 20.03 4.21
 16 -11 -17 31.46 4.03
 17 -11 -17 36.3 6.16
 -6 -10 -17 0.95 10.78
 -5 -10 -17 6.08 10.7
 -4 -10 -17 13.81 8.84
 -3 -10 -17 30.13 9.68
 -2 -10 -17 18.29 8.85
 -1 -10 -17 45.13 6.64
 0 -10 -17 48.96 5.87
 1 -10 -17 37.91 5.64
 2 -10 -17 27.48 5.04
 3 -10 -17 21.88 4.14
 4 -10 -17 53.62 5.78
 5 -10 -17 72.03 5.97
 6 -10 -17 125.06 4.99
 7 -10 -17 128.6 4.46
 8 -10 -17 82.78 4.31
 9 -10 -17 43.26 4.05
 10 -10 -17 77.22 4.1
 11 -10 -17 63.46 4.03
 12 -10 -17 75.93 4.02
 13 -10 -17 66.65 4.22
 14 -10 -17 65.8 5.02
 15 -10 -17 51.17 3.93
 16 -10 -17 28.85 4.97
 17 -10 -17 25.33 4.43
 18 -10 -17 22.45 12.21
 -6 -9 -17 10.34 12.34
 -5 -9 -17 2.4 8.96
 -4 -9 -17 21.13 9
 -3 -9 -17 11.08 9.28
 -2 -9 -17 16.96 6.96
 -1 -9 -17 28.84 5.68
 0 -9 -17 65.19 6.03
 1 -9 -17 75.28 6.17
 2 -9 -17 37.94 5.08
 3 -9 -17 27.36 4.18
 4 -9 -17 24.31 4.16
 5 -9 -17 53.89 3.9
 6 -9 -17 119.04 4.29
 7 -9 -17 125.69 6.05
 8 -9 -17 45.8 3.91
 9 -9 -17 101.38 4.23
 10 -9 -17 132.49 4.29
 11 -9 -17 35.88 3.56
 12 -9 -17 37 3.68
 13 -9 -17 67.02 4.26
 14 -9 -17 91 4.77
 15 -9 -17 85.51 4.48
 16 -9 -17 44.27 4.27
 17 -9 -17 20.85 4.25
 18 -9 -17 27.26 5.86
 -7 -8 -17 6.22 11.55
 -6 -8 -17 9.58 8.61
 -5 -8 -17 25.57 9.48
 -4 -8 -17 35.05 9.98
 -3 -8 -17 28.7 12.64
 -2 -8 -17 13.68 7.29
 -1 -8 -17 39.39 5.98
 0 -8 -17 128.06 9.05
 1 -8 -17 120.93 6.76
 2 -8 -17 60.92 5.17
 3 -8 -17 40.89 4.19
 4 -8 -17 44.53 5.97
 5 -8 -17 45.31 3.54
 6 -8 -17 91.4 3.97
 7 -8 -17 60.42 3.5
 8 -8 -17 55.96 3.92
 9 -8 -17 159.58 4.44
 10 -8 -17 156.66 4.49
 11 -8 -17 29.32 3.34
 12 -8 -17 32.97 3.47
 13 -8 -17 85.74 4.38
 14 -8 -17 106.5 4.62
 15 -8 -17 110.84 4.78
 16 -8 -17 53.03 4.33
 17 -8 -17 43.57 3.94
 18 -8 -17 38.26 4.15
 19 -8 -17 28.85 6.83
 -8 -7 -17 15.31 14.37
 -7 -7 -17 4.85 8.28
 -6 -7 -17 24.26 9.51
 -5 -7 -17 23.12 10.51
 -4 -7 -17 49.06 10.39
 -3 -7 -17 22.55 7.18
 -2 -7 -17 16.38 7.01
 -1 -7 -17 36.68 5.65
 0 -7 -17 111.31 6.53
 1 -7 -17 110.08 6.38
 2 -7 -17 92.4 6.79
 3 -7 -17 107.55 4.73
 4 -7 -17 86.79 4.3
 5 -7 -17 51.43 3.49
 6 -7 -17 83.18 3.85
 7 -7 -17 89.5 3.85
 8 -7 -17 93.89 3.6
 9 -7 -17 194.74 4.51
 10 -7 -17 174.66 4.59
 11 -7 -17 71.56 3.64
 12 -7 -17 40.77 3.25
 13 -7 -17 70.1 3.91
 14 -7 -17 102.02 4.1
 15 -7 -17 66.67 3.83
 16 -7 -17 52.21 3.9
 17 -7 -17 53.27 4.07
 18 -7 -17 38.96 4.01
 19 -7 -17 25.44 5.22
 -9 -6 -17 10.95 8.42
 -8 -6 -17 24.21 8.91
 -7 -6 -17 31.23 9.91
 -6 -6 -17 30.08 10.07
 -5 -6 -17 24.65 10.08
 -4 -6 -17 61.07 16.71
 -3 -6 -17 40 7.34
 -2 -6 -17 22.22 7.22
 -1 -6 -17 49.17 5.52
 0 -6 -17 70.17 5.8
 1 -6 -17 82.11 5.81
 2 -6 -17 59.27 4.88
 3 -6 -17 163.13 5.25
 4 -6 -17 163.02 5.27
 5 -6 -17 102.93 4.58
 6 -6 -17 66.13 4.65
 7 -6 -17 104.48 5.73
 8 -6 -17 138.87 4.11
 9 -6 -17 118.5 3.76
 10 -6 -17 231.92 4.45
 11 -6 -17 110.95 3.69
 12 -6 -17 47.12 3.6
 13 -6 -17 82.5 3.96
 14 -6 -17 88.87 3.99
 15 -6 -17 66.36 4.01
 16 -6 -17 66.83 4.7
 17 -6 -17 97.55 4.29
 18 -6 -17 61.04 4.29
 19 -6 -17 51.52 4.81
 20 -6 -17 23.99 10.66
 -9 -5 -17 10.92 8.55
 -8 -5 -17 34.45 7.82
 -7 -5 -17 29.92 15.99
 -6 -5 -17 30.9 10.08
 -5 -5 -17 37.96 9.99
 -4 -5 -17 64.22 10.61
 -3 -5 -17 56.02 7.57
 -2 -5 -17 44.46 7.98
 -1 -5 -17 65.09 5.68
 0 -5 -17 88.62 6.53
 1 -5 -17 60.92 5.91
 2 -5 -17 81.15 5.15
 3 -5 -17 230.32 7.97
 4 -5 -17 277.79 6.86
 5 -5 -17 94.27 4.79
 6 -5 -17 34.83 4.09
 7 -5 -17 97.58 4.75
 8 -5 -17 95.61 3.85
 9 -5 -17 61.41 3.39
 10 -5 -17 225.56 4.72
 11 -5 -17 143.4 4
 12 -5 -17 93.81 4
 13 -5 -17 131.56 4.21
 14 -5 -17 63.88 3.73
 15 -5 -17 30.7 3.67
 16 -5 -17 74.54 4.11
 17 -5 -17 103.69 4.4
 18 -5 -17 77.29 4.23
 19 -5 -17 50.39 4.53
 20 -5 -17 20.84 6.53
 -10 -4 -17 2.11 7.88
 -9 -4 -17 4.32 7.13
 -8 -4 -17 22.15 7.6
 -7 -4 -17 68.58 14.95
 -6 -4 -17 37.37 9.96
 -5 -4 -17 30.46 12.5
 -4 -4 -17 57.66 10.37
 -3 -4 -17 118.97 22.54
 -2 -4 -17 100.73 9.52
 -1 -4 -17 50.04 5.15
 0 -4 -17 123.31 5.15
 1 -4 -17 161.63 6.47
 2 -4 -17 70.69 5.22
 3 -4 -17 81.41 4.77
 4 -4 -17 157.31 5.37
 5 -4 -17 102.25 4.44
 6 -4 -17 60.95 3.96
 7 -4 -17 189.15 5.41
 8 -4 -17 80.07 3.69
 9 -4 -17 43.73 3.46
 10 -4 -17 119.97 4.05
 11 -4 -17 152.38 4.32
 12 -4 -17 204.67 4.5
 13 -4 -17 119.57 4.42
 14 -4 -17 69.4 3.84
 15 -4 -17 79.61 4.46
 16 -4 -17 59.35 3.99
 17 -4 -17 70.61 4.42
 18 -4 -17 78.1 4.72
 19 -4 -17 64.06 4.4
 20 -4 -17 38.26 6.03
 -10 -3 -17 8.34 8.31
 -9 -3 -17 29 7.7
 -8 -3 -17 26.56 7.53
 -7 -3 -17 28.38 12.45
 -6 -3 -17 17.86 9.52
 -5 -3 -17 35.69 9.46
 -4 -3 -17 94.83 6.64
 -3 -3 -17 135.79 7.19
 -2 -3 -17 83.63 10.42
 -1 -3 -17 48.72 4.16
 0 -3 -17 73.21 5.33
 1 -3 -17 162.9 5.68
 2 -3 -17 84.67 5.85
 3 -3 -17 74.51 6.21
 4 -3 -17 199.14 5.7
 5 -3 -17 319.53 6.58
 6 -3 -17 238.66 6.7
 7 -3 -17 173.8 4.96
 8 -3 -17 74.93 3.63
 9 -3 -17 66.14 4.09
 10 -3 -17 134.17 5.02
 11 -3 -17 144.11 4.61
 12 -3 -17 216.75 4.97
 13 -3 -17 147.28 4.42
 14 -3 -17 95.32 4.05
 15 -3 -17 68.94 3.97
 16 -3 -17 55.1 3.93
 17 -3 -17 76.11 4.24
 18 -3 -17 46.19 4.1
 19 -3 -17 59.12 5.77
 20 -3 -17 47.68 5.79
 -11 -2 -17 24.63 12.24
 -10 -2 -17 7.39 10.04
 -9 -2 -17 25.31 7.4
 -8 -2 -17 25.07 6.42
 -7 -2 -17 35.52 5.6
 -6 -2 -17 11.41 5.66
 -5 -2 -17 49.1 6.27
 -4 -2 -17 83.92 6.67
 -3 -2 -17 62.82 6.02
 -2 -2 -17 40.45 5.55
 -1 -2 -17 69.09 6.85
 0 -2 -17 108.62 5.58
 1 -2 -17 118.66 8.2
 2 -2 -17 136.21 5.35
 3 -2 -17 106.21 4.04
 4 -2 -17 164.95 6.85
 5 -2 -17 183.62 5.37
 6 -2 -17 273.5 7.21
 7 -2 -17 159.51 5.85
 8 -2 -17 158.05 4.94
 9 -2 -17 120.83 4.67
 10 -2 -17 83.98 4.39
 11 -2 -17 145.47 4.84
 12 -2 -17 89.85 3.79
 13 -2 -17 129.65 4.23
 14 -2 -17 174.13 5.85
 15 -2 -17 98.69 4.39
 16 -2 -17 49.09 3.73
 17 -2 -17 62.63 4.16
 18 -2 -17 64.52 4.65
 19 -2 -17 51.58 4.66
 20 -2 -17 53.88 4.84
 21 -2 -17 46.62 12.36
 -11 -1 -17 12.24 7.94
 -10 -1 -17 19.51 5.92
 -9 -1 -17 23.07 5.39
 -8 -1 -17 27.24 5.48
 -7 -1 -17 33.42 5.64
 -6 -1 -17 52.27 5.69
 -5 -1 -17 72.62 6.47
 -4 -1 -17 99.63 6.77
 -3 -1 -17 81.73 6.29
 -2 -1 -17 93.93 6.65
 -1 -1 -17 166.48 8.78
 0 -1 -17 164.43 6.88
 1 -1 -17 97.93 4.26
 2 -1 -17 40.11 4.24
 3 -1 -17 82.31 4.58
 4 -1 -17 122.71 6.4
 5 -1 -17 246.29 9.19
 6 -1 -17 129.3 5.24
 7 -1 -17 164.42 5.8
 8 -1 -17 206.17 5.41
 9 -1 -17 168.69 4.87
 10 -1 -17 222.81 6.71
 11 -1 -17 141.66 5.86
 12 -1 -17 63.97 3.49
 13 -1 -17 153.01 4.44
 14 -1 -17 247.99 5.4
 15 -1 -17 103.73 4.32
 16 -1 -17 59.28 3.8
 17 -1 -17 78.41 4.41
 18 -1 -17 55.14 4.47
 19 -1 -17 56.59 5.23
 20 -1 -17 41.03 6.12
 21 -1 -17 18.81 10.53
 -11 0 -17 2.63 6.19
 -10 0 -17 22.65 5.39
 -9 0 -17 39.4 5.6
 -8 0 -17 26.63 5.73
 -7 0 -17 34.87 6.74
 -6 0 -17 31.63 8.86
 -5 0 -17 93 5.36
 -4 0 -17 119.42 8.56
 -3 0 -17 76.64 5.58
 -2 0 -17 84.44 7.28
 -1 0 -17 152.9 8.42
 0 0 -17 183.19 7.85
 1 0 -17 120.25 7.58
 2 0 -17 68.36 8.74
 3 0 -17 65.95 4.66
 4 0 -17 258.63 9.19
 5 0 -17 326.59 7.14
 6 0 -17 55 3.95
 7 0 -17 61.67 4.36
 8 0 -17 301.98 8.74
 9 0 -17 180.52 7.99
 10 0 -17 130.47 5.05
 11 0 -17 105.36 7.2
 12 0 -17 129.18 4.01
 13 0 -17 153.36 4.91
 14 0 -17 159.05 4.47
 15 0 -17 119.67 4.42
 16 0 -17 38.26 4.24
 17 0 -17 58.36 4.71
 18 0 -17 87.76 4.79
 19 0 -17 50.22 5.3
 20 0 -17 22.96 6.55
 21 0 -17 42.8 11.92
 -12 1 -17 10.1 11.64
 -11 1 -17 18.92 6.61
 -10 1 -17 28.95 7.67
 -9 1 -17 33.53 5.59
 -8 1 -17 27.36 5.81
 -7 1 -17 42.91 5.64
 -6 1 -17 34.03 4.76
 -5 1 -17 41.1 6.97
 -4 1 -17 110.78 6.11
 -3 1 -17 83.95 6.3
 -2 1 -17 69.63 7.08
 -1 1 -17 174.3 7.6
 0 1 -17 258.94 10.13
 1 1 -17 93.33 7.18
 2 1 -17 133.33 6.33
 3 1 -17 168.86 8.24
 4 1 -17 335.33 8.32
 5 1 -17 111.21 4.69
 6 1 -17 59.31 4.25
 7 1 -17 207.19 9.77
 8 1 -17 230.5 5.92
 9 1 -17 122.71 4.79
 10 1 -17 130.45 4.71
 11 1 -17 111.71 4.99
 12 1 -17 135.49 4.36
 13 1 -17 170.42 4.43
 14 1 -17 134.63 4.52
 15 1 -17 87.81 5.23
 16 1 -17 66.8 4.76
 17 1 -17 136.27 5.74
 18 1 -17 99.87 5.29
 19 1 -17 49.02 4.67
 20 1 -17 28.47 6.27
 21 1 -17 25.41 12.44
 -12 2 -17 14.17 11.77
 -11 2 -17 8.81 6.62
 -10 2 -17 30.56 5.51
 -9 2 -17 35.21 5.68
 -8 2 -17 43.88 5.8
 -7 2 -17 79.22 7.55
 -6 2 -17 63.06 5.2
 -5 2 -17 49.2 4.8
 -4 2 -17 62.34 4.98
 -3 2 -17 72.08 9.01
 -2 2 -17 168.39 7.42
 -1 2 -17 222.44 8.12
 0 2 -17 107.54 7.25
 1 2 -17 134.72 7.68
 2 2 -17 73.04 4.61
 3 2 -17 79.78 4.41
 4 2 -17 247.86 7.84
 5 2 -17 256.05 5.75
 6 2 -17 60.43 3.61
 7 2 -17 162.35 5.56
 8 2 -17 389.85 7.81
 9 2 -17 116.36 4.61
 10 2 -17 88.13 4.66
 11 2 -17 130.19 5.88
 12 2 -17 179.67 6.28
 13 2 -17 98.08 4.02
 14 2 -17 122.53 4.53
 15 2 -17 125.52 5.39
 16 2 -17 45.9 4.64
 17 2 -17 113.3 7.68
 18 2 -17 95.6 5.76
 19 2 -17 21.81 5.09
 20 2 -17 7.9 6.15
 -12 3 -17 14.46 8.28
 -11 3 -17 11.8 6.97
 -10 3 -17 21.39 7.12
 -9 3 -17 36.74 5.66
 -8 3 -17 63.37 8.01
 -7 3 -17 98.68 5.87
 -6 3 -17 74.48 6.73
 -5 3 -17 35.52 4.56
 -4 3 -17 70.67 5.22
 -3 3 -17 55.71 6.85
 -2 3 -17 55.61 4.4
 -1 3 -17 184.81 11.63
 0 3 -17 213.44 9.1
 1 3 -17 170.75 11.23
 2 3 -17 49.64 4.46
 3 3 -17 105.8 7.26
 4 3 -17 216 6.23
 5 3 -17 195.97 5.46
 6 3 -17 145.06 4.44
 7 3 -17 169.71 5.65
 8 3 -17 500.73 9.07
 9 3 -17 212.7 5.76
 10 3 -17 132.62 5.17
 11 3 -17 69.15 5.15
 12 3 -17 167.35 6.95
 13 3 -17 119.22 4.74
 14 3 -17 59.07 4.25
 15 3 -17 104.86 4.8
 16 3 -17 85.19 5.17
 17 3 -17 86.62 5.8
 18 3 -17 47.53 5.48
 19 3 -17 52.16 6.11
 20 3 -17 41.51 7.82
 -12 4 -17 11.81 8.18
 -11 4 -17 13.91 7.13
 -10 4 -17 19.3 7.55
 -9 4 -17 47.19 11.09
 -8 4 -17 60.46 6.45
 -7 4 -17 52.56 5.34
 -6 4 -17 59.34 5
 -5 4 -17 87.29 5.24
 -4 4 -17 127.71 6.16
 -3 4 -17 52.94 6.88
 -2 4 -17 56.74 4.81
 -1 4 -17 64.38 5.37
 0 4 -17 294.77 13.38
 1 4 -17 244.21 8.22
 2 4 -17 150.41 6.69
 3 4 -17 52.72 4.43
 4 4 -17 124.12 5.43
 5 4 -17 241.45 7.97
 6 4 -17 93.1 4.52
 7 4 -17 262.84 10.59
 8 4 -17 304.74 7.11
 9 4 -17 157.61 6.07
 10 4 -17 128.82 5.76
 11 4 -17 175.31 7.28
 12 4 -17 162.62 5.32
 13 4 -17 37.96 3.84
 14 4 -17 85.39 4.93
 15 4 -17 127.51 6.79
 16 4 -17 121.97 5.82
 17 4 -17 79.92 6.83
 18 4 -17 76.78 6.6
 19 4 -17 53.18 6.93
 20 4 -17 23.59 8.58
 -12 5 -17 5 8.04
 -11 5 -17 13.24 6.88
 -10 5 -17 16.32 7.13
 -9 5 -17 26.37 7.79
 -8 5 -17 16.27 5.85
 -7 5 -17 44.92 6.11
 -6 5 -17 105.07 5.58
 -5 5 -17 156.41 6.11
 -4 5 -17 135.27 6.87
 -3 5 -17 123.81 6.41
 -2 5 -17 5 4.19
 -1 5 -17 70.81 6.58
 0 5 -17 343.36 11.35
 1 5 -17 297.52 9.01
 2 5 -17 241 8.02
 3 5 -17 122.48 6.07
 4 5 -17 102.28 5.82
 5 5 -17 73.72 5.33
 6 5 -17 114.43 5.17
 7 5 -17 103.44 5.5
 8 5 -17 104.93 5.56
 9 5 -17 228.41 6.87
 10 5 -17 181.89 11.01
 11 5 -17 87.24 5.37
 12 5 -17 95.81 4.58
 13 5 -17 104.26 4.98
 14 5 -17 100.24 5.43
 15 5 -17 99.14 5.48
 16 5 -17 121.53 6.54
 17 5 -17 75.44 7.7
 18 5 -17 51.31 6.87
 19 5 -17 53.42 7.77
 20 5 -17 43.66 7.09
 -12 6 -17 13.56 8.69
 -11 6 -17 17.32 7.22
 -10 6 -17 22.34 7.9
 -9 6 -17 59.79 6.48
 -8 6 -17 7.93 5.86
 -7 6 -17 17.47 5.82
 -6 6 -17 96.4 6.82
 -5 6 -17 162.27 6.11
 -4 6 -17 148.59 6.55
 -3 6 -17 87.3 4.42
 -2 6 -17 39.52 4.19
 -1 6 -17 129.76 7.7
 0 6 -17 186.06 7.24
 1 6 -17 149.11 8.53
 2 6 -17 149 6.48
 3 6 -17 169.24 6.77
 4 6 -17 289.26 8.81
 5 6 -17 128.87 6.21
 6 6 -17 78.63 7.56
 7 6 -17 44.05 7.56
 8 6 -17 281.26 12.46
 9 6 -17 287.33 11.51
 11 6 -17 140.21 10.92
 12 6 -17 75.5 5.21
 13 6 -17 57.87 7
 14 6 -17 90.93 5.23
 15 6 -17 89.34 5.99
 16 6 -17 65.7 5.87
 17 6 -17 59.89 6.31
 18 6 -17 61.01 6.12
 19 6 -17 30 6.38
 20 6 -17 20.86 8.66
 -12 7 -17 23.35 9
 -11 7 -17 23.35 7.28
 -10 7 -17 58.06 8.25
 -9 7 -17 55.66 6.66
 -8 7 -17 8.42 5.91
 -7 7 -17 47.43 6.3
 -6 7 -17 79.85 6.57
 -5 7 -17 75.75 6.36
 -4 7 -17 156.64 7.58
 -3 7 -17 67.76 4.65
 -2 7 -17 26.73 4.05
 -1 7 -17 99.58 6.67
 0 7 -17 91.62 5.12
 1 7 -17 36.42 4.23
 2 7 -17 59.9 4.98
 3 7 -17 276.36 7.96
 4 7 -17 317.41 10.49
 5 7 -17 179.53 7.71
 6 7 -17 76.27 6.08
 7 7 -17 173.49 9.95
 8 7 -17 196.91 10.97
 9 7 -17 229.79 11.12
 10 7 -17 199.14 18.43
 11 7 -17 155.04 7.02
 12 7 -17 88.04 6.07
 13 7 -17 84.71 5.62
 14 7 -17 125.1 6.9
 15 7 -17 42.29 5.88
 16 7 -17 54.75 6.18
 17 7 -17 64.32 6.31
 18 7 -17 62.66 6.83
 19 7 -17 39.26 7.22
 -12 8 -17 13.7 8.5
 -11 8 -17 23.68 7.32
 -10 8 -17 56.01 6.6
 -9 8 -17 45.8 8.59
 -8 8 -17 28.93 6.18
 -7 8 -17 36.15 6.08
 -6 8 -17 64.75 6.41
 -5 8 -17 57.73 6.93
 -4 8 -17 79.3 6.46
 -3 8 -17 132.58 8.09
 -2 8 -17 128.94 7.5
 -1 8 -17 106.81 5.87
 0 8 -17 91.67 7.09
 1 8 -17 111.4 5.63
 2 8 -17 41.4 3.89
 3 8 -17 112.4 4.7
 4 8 -17 320.62 8.45
 5 8 -17 181.67 7.93
 6 8 -17 14.8 4.93
 7 8 -17 55.15 7.07
 8 8 -17 196.31 8.82
 9 8 -17 82.43 14.26
 10 8 -17 64.63 14.14
 11 8 -17 221.52 8.74
 12 8 -17 255.01 11.84
 13 8 -17 117.72 6.72
 14 8 -17 63.39 6.07
 15 8 -17 51.29 6.04
 16 8 -17 17.59 5.92
 17 8 -17 58.14 6.15
 18 8 -17 69.97 7.39
 19 8 -17 28.98 7.05
 -12 9 -17 0 8.06
 -11 9 -17 16.32 7.33
 -10 9 -17 37.48 6.32
 -9 9 -17 48.92 6.61
 -8 9 -17 50.58 6.52
 -7 9 -17 35.87 6.11
 -6 9 -17 49.12 6.3
 -5 9 -17 82.51 5.76
 -4 9 -17 54.64 6.88
 -3 9 -17 140.03 11.29
 -2 9 -17 159.94 9.03
 -1 9 -17 117.99 5.74
 0 9 -17 181.82 6.48
 1 9 -17 112.71 6.17
 2 9 -17 58.1 4.16
 3 9 -17 70.83 4.46
 4 9 -17 248.47 7.25
 5 9 -17 59.13 4.95
 6 9 -17 126.36 6.98
 7 9 -17 151.71 9.29
 8 9 -17 115.5 16.68
 9 9 -17 36.58 12.98
 10 9 -17 45.64 9.88
 11 9 -17 87.19 5.9
 12 9 -17 219.32 9.08
 13 9 -17 197.92 7.84
 14 9 -17 33.35 5.72
 15 9 -17 18.83 5.55
 16 9 -17 66.01 7.69
 17 9 -17 59.03 11.21
 18 9 -17 14.54 6.09
 19 9 -17 37.3 13.98
 -12 10 -17 11.57 8.12
 -11 10 -17 7.25 5.85
 -10 10 -17 22.98 6.01
 -9 10 -17 64.86 6.73
 -8 10 -17 77.04 6.92
 -7 10 -17 23.81 6.09
 -6 10 -17 73.59 6.55
 -5 10 -17 43.29 7.24
 -4 10 -17 24.14 4.87
 -3 10 -17 84.84 6.58
 -2 10 -17 144.48 8.49
 -1 10 -17 53.98 6.45
 0 10 -17 75.29 6.6
 1 10 -17 216.34 7.88
 2 10 -17 109.45 5.59
 3 10 -17 106.5 5.53
 4 10 -17 158.92 6.37
 5 10 -17 244.62 16.29
 6 10 -17 159.62 9.13
 7 10 -17 197.46 10.68
 8 10 -17 131.51 9.55
 9 10 -17 33.63 13.08
 10 10 -17 16.5 6.52
 11 10 -17 62.99 6.28
 12 10 -17 152.42 8.61
 13 10 -17 78.01 9.87
 14 10 -17 59.67 6.97
 15 10 -17 54.99 6.9
 16 10 -17 49.72 10.68
 17 10 -17 28.79 8.01
 18 10 -17 13.92 8.98
 -12 11 -17 8.3 8.42
 -11 11 -17 13.39 5.74
 -10 11 -17 14.87 6.92
 -9 11 -17 46.09 6.65
 -8 11 -17 39.51 6.4
 -7 11 -17 46.69 6.41
 -6 11 -17 83.97 7.01
 -5 11 -17 34.52 5.15
 -4 11 -17 44.35 5.1
 -3 11 -17 123.81 6.85
 -2 11 -17 98.51 7.49
 -1 11 -17 80.58 7.02
 0 11 -17 321.8 12.82
 1 11 -17 89.67 5.65
 2 11 -17 75.38 5.62
 3 11 -17 107.95 6.19
 4 11 -17 97.67 6.17
 5 11 -17 42 5.34
 6 11 -17 69.24 7
 7 11 -17 144.11 11.53
 8 11 -17 121.09 14.5
 9 11 -17 82.39 11.08
 10 11 -17 46.88 5.47
 11 11 -17 39.05 6.71
 12 11 -17 82.67 7.16
 13 11 -17 99.91 10.53
 14 11 -17 69.87 8.69
 15 11 -17 51.58 10.34
 16 11 -17 61.21 13.63
 17 11 -17 38.14 10.49
 18 11 -17 10.69 6.9
 -12 12 -17 0 7.99
 -11 12 -17 7.06 5.62
 -10 12 -17 22.57 6.36
 -9 12 -17 69.73 6.85
 -8 12 -17 22.27 6.03
 -7 12 -17 37.14 6.37
 -6 12 -17 84.5 6.76
 -5 12 -17 123.48 8.99
 -4 12 -17 51.09 5.22
 -3 12 -17 61.31 8.13
 -2 12 -17 42.2 5.48
 -1 12 -17 65.31 6.08
 0 12 -17 107.54 9.69
 1 12 -17 94.8 5.4
 2 12 -17 72.63 5.64
 3 12 -17 21.34 5.58
 4 12 -17 98.94 6.37
 5 12 -17 69.34 6.02
 6 12 -17 52.07 8.74
 7 12 -17 129.91 9.17
 8 12 -17 219.92 9.18
 9 12 -17 94.72 9.5
 10 12 -17 34.56 6.45
 11 12 -17 114.28 8.78
 12 12 -17 62.69 7.8
 13 12 -17 38.57 6.23
 14 12 -17 73.11 11.3
 15 12 -17 42.13 7.96
 16 12 -17 31.69 6.18
 17 12 -17 19.22 6.52
 18 12 -17 8.16 13.2
 -12 13 -17 0 11.51
 -11 13 -17 13.42 8.23
 -10 13 -17 36.48 6.08
 -9 13 -17 42.67 6.49
 -8 13 -17 16.54 6.01
 -7 13 -17 14.17 5.2
 -6 13 -17 68.5 5.82
 -5 13 -17 90.52 6.05
 -4 13 -17 52.13 5.71
 -3 13 -17 19.78 6.55
 -2 13 -17 26.46 5.32
 -1 13 -17 111.81 6.4
 0 13 -17 133.74 7
 1 13 -17 115.24 5.92
 2 13 -17 88.63 5.36
 3 13 -17 106.21 6.3
 4 13 -17 103.73 19.34
 5 13 -17 60.04 6.73
 6 13 -17 108.85 10.31
 7 13 -17 114.79 7.89
 8 13 -17 43.24 6.23
 9 13 -17 91.02 8.13
 10 13 -17 91.84 8.02
 11 13 -17 41.06 7.25
 12 13 -17 41.33 7.2
 13 13 -17 19.79 7.13
 14 13 -17 42.87 7.61
 15 13 -17 14.62 7.3
 16 13 -17 31.51 8.84
 17 13 -17 32.79 9.89
 -11 14 -17 8.84 7.58
 -10 14 -17 16.58 5.78
 -9 14 -17 20.21 5.95
 -8 14 -17 2.72 5.78
 -7 14 -17 15 5.16
 -6 14 -17 75.25 6.07
 -5 14 -17 108.59 6.23
 -4 14 -17 39.09 5.14
 -3 14 -17 25.87 5.4
 -2 14 -17 124.13 8.05
 -1 14 -17 62.46 5.82
 0 14 -17 43.71 6.57
 1 14 -17 102.73 6.57
 2 14 -17 66.49 6.08
 3 14 -17 62.74 5.95
 4 14 -17 161.16 9.59
 5 14 -17 37.05 7.44
 6 14 -17 14.08 7.15
 7 14 -17 30.71 6.09
 8 14 -17 166.68 11.03
 9 14 -17 78.05 8.08
 10 14 -17 9.3 6.45
 11 14 -17 49.31 8.5
 12 14 -17 37.48 7.54
 13 14 -17 27.08 7.37
 14 14 -17 33.55 7.67
 15 14 -17 26.97 7.33
 16 14 -17 14.72 11.95
 -11 15 -17 12.77 12.05
 -10 15 -17 11.85 6.51
 -9 15 -17 16.54 5.71
 -8 15 -17 15.19 5.1
 -7 15 -17 16.81 5.26
 -6 15 -17 40.44 5.49
 -5 15 -17 66.24 8.22
 -4 15 -17 37.54 9.12
 -3 15 -17 66.74 9.57
 -2 15 -17 101.32 15.06
 -1 15 -17 89.59 11.2
 0 15 -17 45.92 6.87
 1 15 -17 8.78 6.23
 2 15 -17 42.41 6.67
 3 15 -17 137.02 11.66
 4 15 -17 124.61 9.06
 5 15 -17 23.09 7.42
 6 15 -17 51.14 8.18
 7 15 -17 41.96 7.89
 8 15 -17 72.21 6.79
 9 15 -17 77.78 7.48
 10 15 -17 44.64 7.57
 11 15 -17 45.83 8.09
 12 15 -17 29.4 8.62
 13 15 -17 31.1 7.54
 14 15 -17 5.1 10.5
 15 15 -17 11.36 8.26
 16 15 -17 18.85 13.29
 -11 16 -17 0 11.48
 -10 16 -17 0 11.61
 -9 16 -17 13.7 8.73
 -8 16 -17 21.96 7.52
 -7 16 -17 11.88 7.16
 -6 16 -17 35.89 9.27
 -5 16 -17 47.08 9.49
 -4 16 -17 25.69 11.03
 -3 16 -17 36.4 9.25
 -2 16 -17 50.74 7.31
 -1 16 -17 46.13 7.13
 0 16 -17 22.64 6.71
 1 16 -17 52.99 7.01
 2 16 -17 38.18 6.93
 3 16 -17 39.92 9.97
 4 16 -17 59.52 10.08
 5 16 -17 77.48 8.39
 6 16 -17 11.96 7.25
 7 16 -17 66.6 12.8
 8 16 -17 82.18 9.57
 9 16 -17 30.01 6.46
 10 16 -17 30.43 12.62
 11 16 -17 36.24 9.89
 12 16 -17 51.01 9.42
 13 16 -17 13.89 7.23
 14 16 -17 3.14 9.14
 15 16 -17 17.93 9.17
 -10 17 -17 12.35 12.13
 -9 17 -17 22.41 10.79
 -8 17 -17 24.02 6.81
 -7 17 -17 10.51 7.08
 -6 17 -17 21.26 7.43
 -5 17 -17 20.04 7.17
 -4 17 -17 50.49 10.69
 -3 17 -17 51.53 9.47
 -2 17 -17 31.98 7.24
 -1 17 -17 57.96 7.59
 0 17 -17 72.84 7.76
 1 17 -17 38.64 7.04
 2 17 -17 67.2 15.52
 3 17 -17 37.66 9.88
 4 17 -17 20.99 11.35
 5 17 -17 48.33 8.22
 6 17 -17 44.12 7.75
 7 17 -17 35.62 9.6
 8 17 -17 22.87 9.49
 9 17 -17 42 7.26
 10 17 -17 7.98 6.82
 11 17 -17 30.14 7.41
 12 17 -17 63.12 8.94
 13 17 -17 20.52 6.89
 14 17 -17 8.67 8.51
 -9 18 -17 7.64 14.24
 -8 18 -17 4.48 6.69
 -7 18 -17 3.38 6.87
 -6 18 -17 21.63 8.6
 -5 18 -17 47.97 9.59
 -4 18 -17 23.56 9.09
 -3 18 -17 27.86 7.11
 -2 18 -17 33.42 9.52
 -1 18 -17 26.93 8.27
 0 18 -17 16.97 8.4
 1 18 -17 30.14 10.08
 2 18 -17 77.98 10.94
 3 18 -17 23.39 9.73
 4 18 -17 41.31 10.15
 5 18 -17 45.52 10.72
 6 18 -17 24.48 6.55
 7 18 -17 25.67 7.83
 8 18 -17 27.85 6.89
 9 18 -17 32.51 6.9
 10 18 -17 8.23 5.97
 11 18 -17 27.03 6.18
 12 18 -17 6.28 9.98
 13 18 -17 0 9.18
 -8 19 -17 6.65 7.95
 -7 19 -17 2.67 6.64
 -6 19 -17 17.79 7.08
 -5 19 -17 25.45 8.79
 -4 19 -17 45.57 9.53
 -3 19 -17 22.96 6.98
 -2 19 -17 10.16 6.77
 -1 19 -17 34.09 7.3
 0 19 -17 34.31 7.26
 1 19 -17 4.93 9.67
 2 19 -17 29.37 9.92
 3 19 -17 53.38 16.58
 4 19 -17 48.32 11.01
 5 19 -17 4.84 9.3
 6 19 -17 30.89 7.65
 7 19 -17 35.76 10.93
 8 19 -17 35.33 7.8
 9 19 -17 28.74 6.74
 10 19 -17 11.09 7.45
 11 19 -17 8.7 7.38
 12 19 -17 0 8.89
 -8 20 -17 4.01 10.71
 -7 20 -17 6.92 8.22
 -6 20 -17 11.8 8.69
 -5 20 -17 23.26 9.09
 -4 20 -17 23.73 6.9
 -3 20 -17 20.51 9.65
 -2 20 -17 33.84 7.3
 -1 20 -17 32.27 7.25
 0 20 -17 16.7 9.69
 1 20 -17 6.55 9.93
 2 20 -17 20 10.01
 3 20 -17 23.82 9.88
 4 20 -17 27.8 9.62
 5 20 -17 30.84 8.43
 6 20 -17 13.15 9.07
 7 20 -17 8.09 9.58
 8 20 -17 23.95 10.38
 9 20 -17 9.95 9.54
 10 20 -17 5.72 8.81
 11 20 -17 5.18 12.66
 -7 21 -17 19.81 12.18
 -6 21 -17 2.85 12.34
 -5 21 -17 17.15 13.71
 -4 21 -17 8.79 6.94
 -3 21 -17 15.37 7.07
 -2 21 -17 35.99 8.4
 -1 21 -17 34.9 9.74
 0 21 -17 6.98 9.31
 1 21 -17 5.36 9.77
 2 21 -17 15.84 9.69
 3 21 -17 15.16 9.74
 4 21 -17 29.47 9.25
 5 21 -17 19.19 7.08
 6 21 -17 12.12 9.51
 7 21 -17 13.22 9.04
 8 21 -17 15.63 9.54
 9 21 -17 18.11 12.64
 -6 22 -17 15.11 12.5
 -5 22 -17 8.62 13.19
 -4 22 -17 4.82 8.18
 -3 22 -17 8.01 10.95
 -2 22 -17 16.54 9.28
 -1 22 -17 18.04 11.61
 0 22 -17 0 8.87
 1 22 -17 11.87 9.49
 2 22 -17 12.99 10.63
 3 22 -17 3.48 9.03
 4 22 -17 28.62 8.9
 5 22 -17 13.19 8.86
 6 22 -17 27.39 8.91
 7 22 -17 7.39 13.52
 8 22 -17 10.23 13.32
 -4 23 -17 5.51 12.56
 -3 23 -17 9.19 8.52
 -2 23 -17 9.19 8.72
 -1 23 -17 16.01 9.05
 0 23 -17 10.51 9
 1 23 -17 0 8.57
 2 23 -17 21.37 10.52
 3 23 -17 18.28 12.56
 4 23 -17 13.48 13.34
 5 23 -17 0 11.87
 6 23 -17 24.01 11.88
 1 24 -17 11.28 11.89
 2 24 -17 20.89 11.86
 4 -17 -16 15.64 10.55
 5 -17 -16 16.88 7.7
 6 -17 -16 10.59 8.3
 7 -17 -16 6.46 6.37
 8 -17 -16 12.63 8.06
 9 -17 -16 16.51 8.27
 10 -17 -16 25.55 8.75
 11 -17 -16 23.24 8.55
 12 -17 -16 5.05 11.87
 1 -16 -16 18.3 10.54
 2 -16 -16 31.07 10.92
 3 -16 -16 11.84 7.95
 4 -16 -16 14.13 5.69
 5 -16 -16 23.84 4.8
 6 -16 -16 25 4.96
 7 -16 -16 16.2 4.91
 8 -16 -16 18.48 5.09
 9 -16 -16 34.13 4.83
 10 -16 -16 25.26 4.6
 11 -16 -16 37.52 5.87
 12 -16 -16 17.1 8.81
 13 -16 -16 16.65 8.43
 14 -16 -16 10.12 12.13
 0 -15 -16 12.6 11.61
 1 -15 -16 32.81 6.84
 2 -15 -16 28.11 5.91
 3 -15 -16 10.94 4.3
 4 -15 -16 24.1 4.48
 5 -15 -16 54.54 5.42
 6 -15 -16 30.75 4.93
 7 -15 -16 23.46 4.83
 8 -15 -16 33.97 4.49
 9 -15 -16 28.59 4.2
 10 -15 -16 19.29 4.27
 11 -15 -16 38.28 4.54
 12 -15 -16 16.44 4.49
 13 -15 -16 24.33 5.05
 14 -15 -16 43.14 7.82
 15 -15 -16 22.74 16.54
 -2 -14 -16 0 10.61
 -1 -14 -16 7.87 10.63
 0 -14 -16 12.97 5.63
 1 -14 -16 26.57 5.93
 2 -14 -16 23.66 5.57
 3 -14 -16 13.63 4.12
 4 -14 -16 40.02 4.44
 5 -14 -16 51.72 4.72
 6 -14 -16 38.96 5.01
 7 -14 -16 24.16 4.37
 8 -14 -16 43.85 5.78
 9 -14 -16 42.81 4.04
 10 -14 -16 51.39 4.47
 11 -14 -16 46.84 5.25
 12 -14 -16 39.06 4.47
 13 -14 -16 35.06 4.91
 14 -14 -16 49.43 5.23
 15 -14 -16 35.56 8.76
 16 -14 -16 17.53 14
 -3 -13 -16 22.19 11.03
 -2 -13 -16 18.18 6.59
 -1 -13 -16 9.03 4.92
 0 -13 -16 23.11 5.15
 1 -13 -16 17.09 5.86
 2 -13 -16 8.23 5.22
 3 -13 -16 24.77 4.31
 4 -13 -16 71.08 4.92
 5 -13 -16 61.25 4.77
 6 -13 -16 22.69 4.36
 7 -13 -16 38.78 4.21
 8 -13 -16 71.47 4.58
 9 -13 -16 67.01 4.6
 10 -13 -16 57.54 4.57
 11 -13 -16 56.99 4.24
 12 -13 -16 52.99 4.19
 13 -13 -16 52.28 4.46
 14 -13 -16 54.68 4.87
 15 -13 -16 27.82 4.2
 16 -13 -16 27.14 6.76
 17 -13 -16 18.43 7.92
 -5 -12 -16 1.84 10.85
 -4 -12 -16 5.78 10.81
 -3 -12 -16 15.8 8.28
 -2 -12 -16 30.84 6.99
 -1 -12 -16 31.98 5.65
 0 -12 -16 32.71 5.05
 1 -12 -16 38.54 4.63
 2 -12 -16 33.57 5.06
 3 -12 -16 48.64 4.49
 4 -12 -16 86.08 5.42
 5 -12 -16 105.69 5.2
 6 -12 -16 58.3 4.51
 7 -12 -16 61.01 4.39
 8 -12 -16 70.78 4.86
 9 -12 -16 66.25 5.1
 10 -12 -16 21.71 3.88
 11 -12 -16 41.62 3.92
 12 -12 -16 82.85 4.27
 13 -12 -16 52.81 3.89
 14 -12 -16 38.97 4.02
 15 -12 -16 38.54 4.4
 16 -12 -16 31.96 4.22
 17 -12 -16 29.89 6.47
 -6 -11 -16 7.65 10.17
 -5 -11 -16 0.72 8.05
 -4 -11 -16 26.25 18.85
 -3 -11 -16 26.39 9.02
 -2 -11 -16 43.43 7.37
 -1 -11 -16 33.62 5.72
 0 -11 -16 48.73 5.85
 1 -11 -16 58.74 4.91
 2 -11 -16 42.35 4.25
 3 -11 -16 40.54 3.75
 4 -11 -16 65.14 4.64
 5 -11 -16 73.6 4.05
 6 -11 -16 113.47 4.83
 7 -11 -16 91.93 4.68
 8 -11 -16 84.07 4.92
 9 -11 -16 45.72 4.64
 10 -11 -16 33.03 3.97
 11 -11 -16 44.76 3.62
 12 -11 -16 88.41 4.06
 13 -11 -16 125.06 4.53
 14 -11 -16 44.76 4.29
 15 -11 -16 41.58 4.21
 16 -11 -16 56.6 5.88
 17 -11 -16 56.01 5.81
 18 -11 -16 33.14 7.46
 -7 -10 -16 45.85 13.24
 -6 -10 -16 8.96 8.56
 -5 -10 -16 16.01 9.24
 -4 -10 -16 31.69 11.8
 -3 -10 -16 56.74 10.01
 -2 -10 -16 34.03 6.93
 -1 -10 -16 25.47 5.58
 0 -10 -16 44.2 5.8
 1 -10 -16 94.14 6.3
 2 -10 -16 28.74 4.51
 3 -10 -16 22.36 3.55
 4 -10 -16 33.49 3.59
 5 -10 -16 66.3 4.79
 6 -10 -16 67.19 3.98
 7 -10 -16 90.15 4.49
 8 -10 -16 147.65 4.87
 9 -10 -16 78.99 3.96
 10 -10 -16 71.82 3.76
 11 -10 -16 73.3 3.87
 12 -10 -16 116.02 4.28
 13 -10 -16 93.88 4.74
 14 -10 -16 71.75 4.53
 15 -10 -16 63.99 4.54
 16 -10 -16 57.43 4.93
 17 -10 -16 48.02 5.97
 18 -10 -16 36.31 5.36
 -8 -9 -16 0 10.3
 -7 -9 -16 14.81 12.02
 -6 -9 -16 26.99 12.86
 -5 -9 -16 22.3 9.5
 -4 -9 -16 29.01 9.53
 -3 -9 -16 25.7 7.4
 -2 -9 -16 28.82 6.88
 -1 -9 -16 47 5.89
 0 -9 -16 110.99 6.57
 1 -9 -16 110.5 5.89
 2 -9 -16 60.1 5.18
 3 -9 -16 51.55 4.23
 4 -9 -16 50.3 3.46
 5 -9 -16 89.76 3.62
 6 -9 -16 89.97 4.04
 7 -9 -16 107.45 4.56
 8 -9 -16 87.41 3.7
 9 -9 -16 142.28 4.26
 10 -9 -16 83.81 3.62
 11 -9 -16 38.1 3.49
 12 -9 -16 41.58 4.04
 13 -9 -16 67.59 4.44
 14 -9 -16 92.64 5.1
 15 -9 -16 80.96 4.8
 16 -9 -16 89.67 4.83
 17 -9 -16 55.57 4.76
 18 -9 -16 51.43 5.5
 19 -9 -16 37.42 9.26
 -8 -8 -16 24.26 12.6
 -7 -8 -16 6.52 9.21
 -6 -8 -16 23.73 9.07
 -5 -8 -16 70.28 10.49
 -4 -8 -16 34.69 9.58
 -3 -8 -16 27.33 7.93
 -2 -8 -16 33 7.53
 -1 -8 -16 56.77 5.76
 0 -8 -16 116.44 6.45
 1 -8 -16 119.59 5.82
 2 -8 -16 104.5 6.02
 3 -8 -16 62.06 4.55
 4 -8 -16 125.96 4.54
 5 -8 -16 117.31 5.05
 6 -8 -16 98.09 4.04
 7 -8 -16 92.03 3.84
 8 -8 -16 136.5 4.05
 9 -8 -16 215.12 4.82
 10 -8 -16 119.19 4.01
 11 -8 -16 48.39 3.46
 12 -8 -16 33.49 3.76
 13 -8 -16 71.86 4.44
 14 -8 -16 111.86 4.93
 15 -8 -16 111.76 4.83
 16 -8 -16 85.66 4.74
 17 -8 -16 67.7 4.16
 18 -8 -16 61.06 4.75
 19 -8 -16 31.65 5.41
 -9 -7 -16 17.73 8.52
 -8 -7 -16 9.79 9.02
 -7 -7 -16 8.03 9.56
 -6 -7 -16 53.69 18.06
 -5 -7 -16 90.53 11.88
 -4 -7 -16 62.16 12.84
 -3 -7 -16 51.52 7.64
 -2 -7 -16 10.94 5.17
 -1 -7 -16 42.66 6.7
 0 -7 -16 68.24 5.61
 1 -7 -16 126.64 5.69
 2 -7 -16 65.76 5.25
 3 -7 -16 80.04 7.06
 4 -7 -16 142.55 5.3
 5 -7 -16 97.41 4.72
 6 -7 -16 65.37 5.09
 7 -7 -16 63.34 3.57
 8 -7 -16 221.67 5.15
 9 -7 -16 292.54 6.05
 10 -7 -16 151.73 4.25
 11 -7 -16 69.49 3.56
 12 -7 -16 80.85 3.81
 13 -7 -16 119.21 4.83
 14 -7 -16 66.43 3.89
 15 -7 -16 53.01 3.73
 16 -7 -16 105.01 4.34
 17 -7 -16 94.59 4.26
 18 -7 -16 73.6 4
 19 -7 -16 58.73 5.03
 20 -7 -16 22.16 12.33
 -10 -6 -16 14.17 7.92
 -9 -6 -16 19.28 7.31
 -8 -6 -16 20.38 9.56
 -7 -6 -16 21.16 10.04
 -6 -6 -16 33.83 9.72
 -5 -6 -16 92.5 11.12
 -4 -6 -16 95.89 10.93
 -3 -6 -16 23.6 7.87
 -2 -6 -16 60.99 5.65
 -1 -6 -16 71.94 5.62
 0 -6 -16 67.37 5.33
 1 -6 -16 105.74 6.31
 2 -6 -16 98.29 6.26
 3 -6 -16 142.6 7.51
 4 -6 -16 197.02 5.88
 5 -6 -16 142.21 5.61
 6 -6 -16 41.43 4.37
 7 -6 -16 36.56 3.55
 8 -6 -16 204 5.18
 9 -6 -16 272.3 5.66
 10 -6 -16 143.71 4.46
 11 -6 -16 58.24 3.51
 12 -6 -16 115.63 5.6
 13 -6 -16 104.17 4.09
 14 -6 -16 38.25 3.48
 15 -6 -16 52.18 3.67
 16 -6 -16 90.87 4.02
 17 -6 -16 87.67 4
 18 -6 -16 116.2 4.25
 19 -6 -16 69.36 5.03
 20 -6 -16 37.6 7.04
 -10 -5 -16 11.11 8.22
 -9 -5 -16 27.87 7.5
 -8 -5 -16 33.5 12.71
 -7 -5 -16 16.44 13.9
 -6 -5 -16 23.65 14.36
 -5 -5 -16 77.02 18.77
 -4 -5 -16 88.22 10.7
 -3 -5 -16 69 9.6
 -2 -5 -16 132.54 6.36
 -1 -5 -16 120.91 6.37
 0 -5 -16 93.62 6.43
 1 -5 -16 69.92 5.55
 2 -5 -16 66.78 4.82
 3 -5 -16 194.44 6.07
 4 -5 -16 260.47 7.22
 5 -5 -16 135.15 5.27
 6 -5 -16 46.29 4.13
 7 -5 -16 56.78 3.97
 8 -5 -16 72.07 4.02
 9 -5 -16 244 6.1
 10 -5 -16 168.41 4.62
 11 -5 -16 114.63 3.79
 12 -5 -16 178.21 4.57
 13 -5 -16 230.43 4.97
 14 -5 -16 56.29 3.6
 15 -5 -16 26.24 3.61
 16 -5 -16 94.46 5.2
 17 -5 -16 104.18 4.17
 18 -5 -16 91.88 4.23
 19 -5 -16 51 4.41
 20 -5 -16 44.55 4.53
 -11 -4 -16 0.92 11.17
 -10 -4 -16 5.49 7.1
 -9 -4 -16 36.04 7.89
 -8 -4 -16 28.27 7.95
 -7 -4 -16 11.76 13.54
 -6 -4 -16 24.69 13.59
 -5 -4 -16 82.41 10.65
 -4 -4 -16 86.03 14.32
 -3 -4 -16 108.44 8.18
 -2 -4 -16 118.92 7.34
 -1 -4 -16 138.83 7.11
 0 -4 -16 90.87 5.79
 1 -4 -16 120.84 5.73
 2 -4 -16 97.04 4.56
 3 -4 -16 133.77 4.68
 4 -4 -16 252.87 5.38
 5 -4 -16 225.07 5.39
 6 -4 -16 172.71 4.81
 7 -4 -16 97.45 3.79
 8 -4 -16 168.31 4.57
 9 -4 -16 131.86 4.12
 10 -4 -16 65.76 3.97
 11 -4 -16 189.25 4.89
 12 -4 -16 332.04 5.67
 13 -4 -16 194.18 6.3
 14 -4 -16 63.4 3.61
 15 -4 -16 76.98 3.84
 16 -4 -16 64.9 3.76
 17 -4 -16 74.7 3.94
 18 -4 -16 54.22 3.88
 19 -4 -16 50.08 4.24
 20 -4 -16 39.18 5.42
 21 -4 -16 73.4 12.84
 -11 -3 -16 1.07 8.09
 -10 -3 -16 22.08 7.22
 -9 -3 -16 65.09 12.91
 -8 -3 -16 60.72 8.34
 -7 -3 -16 10.49 13.9
 -6 -3 -16 38.21 13.63
 -5 -3 -16 61.49 6.1
 -4 -3 -16 81.35 7.31
 -3 -3 -16 69.17 5.33
 -2 -3 -16 76.02 5.81
 -1 -3 -16 92.26 5.15
 0 -3 -16 118.61 6.5
 1 -3 -16 204.77 7.6
 2 -3 -16 116.39 4.11
 3 -3 -16 144.54 4.56
 4 -3 -16 147.04 3.85
 5 -3 -16 320.29 5.51
 6 -3 -16 264.17 4.76
 7 -3 -16 159.5 4.75
 8 -3 -16 165.04 3.65
 9 -3 -16 89.97 3.33
 10 -3 -16 88.94 3.49
 11 -3 -16 118.36 4.37
 12 -3 -16 225.96 6.64
 13 -3 -16 190.31 4.69
 14 -3 -16 84.3 3.54
 15 -3 -16 47.52 3.56
 16 -3 -16 113.95 4.21
 17 -3 -16 66.11 3.95
 18 -3 -16 37.97 4.91
 19 -3 -16 64.68 4.16
 20 -3 -16 85.54 5.4
 21 -3 -16 61.98 12.17
 -11 -2 -16 15.18 8.43
 -10 -2 -16 7.24 7.26
 -9 -2 -16 55.07 5.9
 -8 -2 -16 49.5 5.71
 -7 -2 -16 31.44 6.49
 -6 -2 -16 34.8 6.45
 -5 -2 -16 79.49 7.23
 -4 -2 -16 110.6 6.62
 -3 -2 -16 30.44 6.44
 -2 -2 -16 70.49 6.92
 -1 -2 -16 122.52 11.38
 0 -2 -16 178.45 7.37
 1 -2 -16 236.7 6.32
 2 -2 -16 196.29 5.39
 3 -2 -16 106.75 3.5
 4 -2 -16 66.42 3.13
 5 -2 -16 365.54 6.14
 6 -2 -16 198.36 4.18
 7 -2 -16 238.08 4.1
 8 -2 -16 283.72 4.66
 9 -2 -16 179.37 4.86
 10 -2 -16 61.82 3.84
 11 -2 -16 134.96 5.15
 12 -2 -16 169.11 5.24
 13 -2 -16 162.02 4.81
 14 -2 -16 135.07 3.92
 15 -2 -16 147.07 4.13
 16 -2 -16 134.3 4.22
 17 -2 -16 53.65 3.88
 18 -2 -16 40.36 3.88
 19 -2 -16 58.75 4.33
 20 -2 -16 59.27 4.69
 21 -2 -16 54.92 11.7
 -12 -1 -16 10.35 11.55
 -11 -1 -16 10.51 5.61
 -10 -1 -16 26.14 5.45
 -9 -1 -16 57.78 5.92
 -8 -1 -16 44.88 6.38
 -7 -1 -16 34.42 5.51
 -6 -1 -16 45.25 5.94
 -5 -1 -16 145.64 10.24
 -4 -1 -16 147.55 7.89
 -3 -1 -16 83.81 7.25
 -2 -1 -16 112.7 7.53
 -1 -1 -16 233.09 7.12
 0 -1 -16 190.38 5.36
 1 -1 -16 98.4 4.41
 2 -1 -16 202 4.6
 3 -1 -16 163.65 3.99
 4 -1 -16 187.1 4.01
 5 -1 -16 128.93 3.48
 6 -1 -16 114.88 3.91
 7 -1 -16 115.98 3.4
 8 -1 -16 119.95 3.46
 9 -1 -16 264.2 5.61
 10 -1 -16 245.39 5.82
 11 -1 -16 58.38 3.68
 12 -1 -16 135.97 6.4
 13 -1 -16 244.13 5.34
 14 -1 -16 151 4.18
 15 -1 -16 148.83 4.24
 16 -1 -16 174.56 4.58
 17 -1 -16 63.12 4.06
 18 -1 -16 22.48 4.01
 19 -1 -16 43.81 4.38
 20 -1 -16 47.91 5.67
 21 -1 -16 34.64 10.12
 -12 0 -16 6.33 6.01
 -11 0 -16 16.12 4.96
 -10 0 -16 28.18 5.63
 -9 0 -16 45.01 5.71
 -8 0 -16 50.3 5.93
 -7 0 -16 34.76 5.42
 -6 0 -16 76.99 7.16
 -5 0 -16 196.7 8.28
 -4 0 -16 89.18 7.34
 -3 0 -16 28.01 6.16
 -2 0 -16 133.59 7.82
 -1 0 -16 247.23 9.31
 0 0 -16 77.31 4.44
 1 0 -16 96.73 3.89
 2 0 -16 241.25 4.69
 3 0 -16 99.86 4.17
 4 0 -16 287.74 5.64
 5 0 -16 261.29 5.75
 6 0 -16 113.08 4.06
 7 0 -16 51.51 2.98
 8 0 -16 430.58 6.31
 9 0 -16 557.51 8.71
 10 0 -16 133.93 4.51
 11 0 -16 71.18 3.77
 12 0 -16 118.62 5.35
 13 0 -16 127.19 4.54
 14 0 -16 92.03 4.71
 15 0 -16 127 4.06
 16 0 -16 123.58 4.48
 17 0 -16 79.03 4.22
 18 0 -16 86.99 4.8
 19 0 -16 39.15 4.99
 20 0 -16 37.65 5.31
 21 0 -16 36.5 15.41
 -12 1 -16 10.51 6.18
 -11 1 -16 21.28 5.38
 -10 1 -16 28.89 5.64
 -9 1 -16 41.68 5.76
 -8 1 -16 92.32 6.46
 -7 1 -16 72.35 5.88
 -6 1 -16 51.01 4.7
 -5 1 -16 70.77 6.88
 -4 1 -16 124.97 9.72
 -3 1 -16 52.9 5.58
 -2 1 -16 78.74 6.67
 -1 1 -16 302.72 16.21
 0 1 -16 170.78 9.23
 1 1 -16 116.4 7.97
 2 1 -16 101.1 4.42
 3 1 -16 430.74 9
 4 1 -16 244.68 5.84
 5 1 -16 220.47 5.18
 6 1 -16 355.15 6.72
 7 1 -16 241.56 4.62
 8 1 -16 225.13 4.52
 9 1 -16 277.91 4.92
 10 1 -16 75.23 3.8
 11 1 -16 45.58 3.85
 12 1 -16 181.89 7.73
 13 1 -16 201.57 4.98
 14 1 -16 68.21 3.75
 15 1 -16 43.6 4.01
 16 1 -16 182.99 6.03
 17 1 -16 169.82 6.02
 18 1 -16 64.25 4.77
 19 1 -16 36.37 4.62
 20 1 -16 29.58 5.14
 21 1 -16 33.39 8.75
 -13 2 -16 6.52 10.48
 -12 2 -16 23.9 8.51
 -11 2 -16 33.19 6.23
 -10 2 -16 34.38 5.69
 -9 2 -16 39.29 5.79
 -8 2 -16 58.63 5.94
 -7 2 -16 72.61 7.65
 -6 2 -16 58.25 4.79
 -5 2 -16 87.88 6.56
 -4 2 -16 106.85 9.73
 -3 2 -16 63.4 4.94
 -2 2 -16 208.48 11.67
 -1 2 -16 243.5 9.58
 0 2 -16 154.81 8.22
 1 2 -16 125.58 7.52
 2 2 -16 256.01 6.45
 3 2 -16 153.16 5.08
 4 2 -16 161.09 4.47
 5 2 -16 175.9 4.72
 6 2 -16 102.75 3.81
 7 2 -16 229.79 4.46
 8 2 -16 470.56 7.24
 9 2 -16 184.96 4
 10 2 -16 82.2 3.56
 11 2 -16 255.76 7.3
 12 2 -16 317.84 9.6
 13 2 -16 178.46 6.06
 14 2 -16 54.1 3.78
 15 2 -16 66.56 4.28
 16 2 -16 104.86 6.07
 17 2 -16 132.43 5.91
 18 2 -16 78.33 5.14
 19 2 -16 37.24 5.41
 20 2 -16 21.26 5.71
 21 2 -16 18.06 10.27
 -13 3 -16 6.71 11.17
 -12 3 -16 21.13 8.63
 -11 3 -16 13.98 7.37
 -10 3 -16 26.96 11.26
 -9 3 -16 40.64 5.76
 -8 3 -16 49.65 5.64
 -7 3 -16 110.76 5.58
 -6 3 -16 109.31 7.33
 -5 3 -16 107.71 6.2
 -4 3 -16 55.63 5.05
 -3 3 -16 94.63 6.02
 -2 3 -16 143.34 7.85
 -1 3 -16 274.3 10.26
 0 3 -16 141.25 5.5
 1 3 -16 118.08 5.97
 2 3 -16 316.5 8.01
 3 3 -16 352.81 7.71
 4 3 -16 156.88 4.76
 5 3 -16 147.21 5.3
 6 3 -16 141.15 4.22
 7 3 -16 220.19 4.59
 8 3 -16 304.51 5.53
 9 3 -16 373.31 6.51
 10 3 -16 164.28 4.4
 11 3 -16 60.47 4.02
 12 3 -16 191.04 7.06
 13 3 -16 252.71 6.28
 14 3 -16 46.68 4.01
 15 3 -16 60.95 4.33
 16 3 -16 194.6 9.16
 17 3 -16 107.87 5.94
 18 3 -16 50.35 5.01
 19 3 -16 39.55 6.07
 20 3 -16 56.01 6.07
 21 3 -16 45.91 9.5
 -13 4 -16 21.71 8.45
 -12 4 -16 19.02 6.99
 -11 4 -16 16.34 7.23
 -10 4 -16 12.71 7.31
 -9 4 -16 78.59 8.37
 -8 4 -16 88.87 5.27
 -7 4 -16 57.07 4.87
 -6 4 -16 98.34 4.84
 -5 4 -16 146.13 6.31
 -4 4 -16 114.83 7.21
 -3 4 -16 94.79 6.26
 -2 4 -16 118.01 4.95
 -1 4 -16 216.1 6.23
 0 4 -16 121.69 5.11
 1 4 -16 218.05 7.73
 2 4 -16 285.56 7.47
 3 4 -16 240.35 6.89
 4 4 -16 175.56 5.94
 5 4 -16 309.68 7.1
 6 4 -16 77.24 3.64
 7 4 -16 239.53 4.97
 8 4 -16 126.14 3.86
 9 4 -16 118.2 4.4
 10 4 -16 66.47 3.65
 11 4 -16 150.59 7.33
 12 4 -16 266.98 7.88
 13 4 -16 108.87 5.51
 14 4 -16 59.68 4.52
 15 4 -16 125.05 7.6
 16 4 -16 166.98 6.31
 17 4 -16 88.43 6.07
 18 4 -16 68.78 6.53
 19 4 -16 43.42 7.21
 20 4 -16 58.32 12.25
 -13 5 -16 9.85 8.22
 -12 5 -16 29.37 7.72
 -11 5 -16 16.38 7.69
 -10 5 -16 53.49 8.21
 -9 5 -16 65.96 8.22
 -8 5 -16 24.38 6.65
 -7 5 -16 40.75 5.15
 -6 5 -16 82.18 5.09
 -5 5 -16 158.23 12.11
 -4 5 -16 240.37 7.43
 -3 5 -16 99.26 6.91
 -2 5 -16 39.64 3.92
 -1 5 -16 155.63 7.23
 0 5 -16 287.42 8.58
 1 5 -16 129.17 5.94
 2 5 -16 297.69 8.63
 3 5 -16 269.46 8.15
 4 5 -16 191.33 6.85
 5 5 -16 173.03 6.59
 6 5 -16 267.39 7.08
 7 5 -16 157.25 4.76
 8 5 -16 160.99 5.84
 9 5 -16 207.11 5.8
 10 5 -16 204.2 7.34
 11 5 -16 130.31 6.4
 12 5 -16 193.93 7.95
 13 5 -16 126.03 5.05
 14 5 -16 100.54 5
 15 5 -16 118.93 5.62
 16 5 -16 125.26 6.49
 17 5 -16 106.54 6.48
 18 5 -16 26.55 5.82
 19 5 -16 43.36 6.58
 20 5 -16 32.45 7.24
 -13 6 -16 11.56 8.5
 -12 6 -16 29.42 7.62
 -11 6 -16 35 7.87
 -10 6 -16 47.84 11.06
 -9 6 -16 87.77 6.95
 -8 6 -16 32.88 6.12
 -7 6 -16 17.66 6.1
 -6 6 -16 75.53 6.65
 -5 6 -16 205.86 8.02
 -4 6 -16 125.37 5.24
 -3 6 -16 57.15 4.67
 -2 6 -16 110.28 4.83
 -1 6 -16 156.64 4.89
 0 6 -16 68.09 4.47
 1 6 -16 44.96 4.57
 2 6 -16 173.36 5.98
 3 6 -16 244.25 7.72
 4 6 -16 262.76 8.07
 5 6 -16 532.4 12.44
 6 6 -16 123.46 8.4
 7 6 -16 134.87 5.13
 8 6 -16 310.11 13.72
 9 6 -16 275.76 8.53
 10 6 -16 182.18 8.52
 11 6 -16 150.46 12.07
 12 6 -16 137.58 12.85
 13 6 -16 84.9 4.88
 14 6 -16 109.92 6.05
 15 6 -16 52.49 5.62
 16 6 -16 82.07 5.94
 17 6 -16 86.25 6.54
 18 6 -16 70.56 6.99
 19 6 -16 39.57 6.39
 20 6 -16 35.86 7.28
 -13 7 -16 7.61 15.27
 -12 7 -16 31.88 7.87
 -11 7 -16 37.65 8.25
 -10 7 -16 87.61 7.1
 -9 7 -16 67.32 6.7
 -8 7 -16 46.03 6.17
 -7 7 -16 31.17 5.87
 -6 7 -16 58.7 5.98
 -5 7 -16 166.79 9.94
 -4 7 -16 139.34 5.65
 -3 7 -16 67.51 4.35
 -2 7 -16 81.86 4.44
 -1 7 -16 270.6 6.66
 0 7 -16 92.3 4.76
 1 7 -16 19.48 3.77
 2 7 -16 94.13 4.15
 3 7 -16 384.55 8.8
 4 7 -16 262.76 7.99
 5 7 -16 181.17 7.08
 6 7 -16 89.68 5.32
 7 7 -16 163.27 7.67
 8 7 -16 139.52 11.77
 9 7 -16 212.94 8.74
 10 7 -16 295.56 11.34
 11 7 -16 86.91 13.62
 12 7 -16 99.44 5.57
 13 7 -16 175.5 8.05
 14 7 -16 120.37 6.15
 15 7 -16 38.58 7.53
 16 7 -16 96.35 6.07
 17 7 -16 107.41 6.86
 18 7 -16 27.14 6.26
 19 7 -16 63.55 7.88
 20 7 -16 43.76 13.63
 -13 8 -16 2.99 8.12
 -12 8 -16 23.82 9.47
 -11 8 -16 20.9 7.5
 -10 8 -16 50.59 6.51
 -9 8 -16 59.43 6.65
 -8 8 -16 59.73 6.46
 -7 8 -16 21.75 5.7
 -6 8 -16 72.79 6.12
 -5 8 -16 123.42 6.92
 -4 8 -16 62.81 5
 -3 8 -16 172.69 5.81
 -2 8 -16 374.34 15.77
 -1 8 -16 298.73 9.55
 0 8 -16 101.08 4.43
 1 8 -16 45.28 4.42
 2 8 -16 128.67 5.41
 3 8 -16 134.44 5.25
 4 8 -16 401.45 10.93
 5 8 -16 171.75 6.54
 6 8 -16 79.4 5.14
 7 8 -16 163.14 7.66
 8 8 -16 156.28 9.36
 9 8 -16 93.65 6.73
 10 8 -16 89.26 5.99
 11 8 -16 124.97 9.98
 12 8 -16 105.73 6.09
 13 8 -16 127.8 7.27
 14 8 -16 110.16 6.57
 15 8 -16 76.73 6.35
 16 8 -16 58.43 6.05
 17 8 -16 54.46 6.06
 18 8 -16 40.69 5.78
 19 8 -16 34.44 7.09
 -13 9 -16 9.16 8.48
 -12 9 -16 16.01 7.24
 -11 9 -16 28.57 6.15
 -10 9 -16 19.11 6.2
 -9 9 -16 76.38 7.03
 -8 9 -16 75.86 6.78
 -7 9 -16 78.57 6.7
 -6 9 -16 66.86 7.64
 -5 9 -16 24.86 5.37
 -4 9 -16 63.1 6.73
 -3 9 -16 137.9 5.98
 -2 9 -16 153.33 6.87
 -1 9 -16 265.07 8.4
 0 9 -16 196.85 7.25
 1 9 -16 53.09 3.55
 2 9 -16 30.27 3.91
 3 9 -16 277.69 6.34
 4 9 -16 164.81 5.51
 5 9 -16 106.92 5.48
 6 9 -16 329.44 9.12
 7 9 -16 319.49 12.73
 8 9 -16 67.73 12.89
 9 9 -16 73.32 5.71
 10 9 -16 95.33 14.67
 11 9 -16 91.56 7.76
 12 9 -16 185.15 7.17
 13 9 -16 180.46 7.36
 14 9 -16 30.18 5.48
 15 9 -16 27.54 5.71
 16 9 -16 76.17 6.33
 17 9 -16 62.86 6.57
 18 9 -16 26.4 7.62
 19 9 -16 24.2 9.24
 -13 10 -16 12.96 8.7
 -12 10 -16 40.62 7.87
 -11 10 -16 16.26 5.87
 -10 10 -16 21.04 6.34
 -9 10 -16 89.44 7.12
 -8 10 -16 77.33 6.97
 -7 10 -16 50.67 7.54
 -6 10 -16 138.17 8.45
 -5 10 -16 47.51 6.69
 -4 10 -16 34.74 6.42
 -3 10 -16 47.66 4.89
 -2 10 -16 130.08 6.1
 -1 10 -16 162.62 8.32
 0 10 -16 127.43 7.09
 1 10 -16 169.83 6.33
 2 10 -16 145.41 6.04
 3 10 -16 68.58 3.91
 4 10 -16 19.99 3.37
 5 10 -16 180.64 7.3
 6 10 -16 240.62 7.36
 7 10 -16 279.96 12.22
 8 10 -16 307.03 12.25
 9 10 -16 94.85 13.4
 10 10 -16 78.13 15.04
 11 10 -16 115.4 6.85
 12 10 -16 138.96 7.54
 13 10 -16 32.85 5.33
 14 10 -16 65.28 5.89
 15 10 -16 91.59 8.97
 16 10 -16 38.43 10.28
 17 10 -16 52.18 8.64
 18 10 -16 10.61 9.43
 19 10 -16 21.39 11.6
 -13 11 -16 24.57 15.65
 -12 11 -16 23.57 7.06
 -11 11 -16 6.8 5.97
 -10 11 -16 18.74 6.77
 -9 11 -16 56.51 7.59
 -8 11 -16 54.76 6.54
 -7 11 -16 122.03 7.38
 -6 11 -16 58.85 5.3
 -5 11 -16 42.43 5.01
 -4 11 -16 55.15 5.71
 -3 11 -16 66.38 5.68
 -2 11 -16 85.82 7.74
 -1 11 -16 125.96 6.59
 0 11 -16 259.56 8.61
 1 11 -16 78.75 5.77
 2 11 -16 215.6 7.12
 3 11 -16 69.27 3.92
 4 11 -16 15.14 3.39
 5 11 -16 68.31 6.45
 6 11 -16 159.95 8.46
 7 11 -16 158.18 9.02
 8 11 -16 115.33 8.28
 9 11 -16 110.95 12.99
 10 11 -16 82.76 9.77
 11 11 -16 57.31 7.44
 12 11 -16 76.11 8.1
 13 11 -16 102.41 9.04
 14 11 -16 91.35 15.49
 15 11 -16 67.22 8.77
 16 11 -16 65.34 8.9
 17 11 -16 43.98 7.31
 18 11 -16 2.6 6.96
 -13 12 -16 7.02 13.01
 -12 12 -16 18.92 8.49
 -11 12 -16 18.69 5.91
 -10 12 -16 22.64 6.24
 -9 12 -16 32.17 6.33
 -8 12 -16 74.11 9.43
 -7 12 -16 40.44 5.3
 -6 12 -16 43.8 5.27
 -5 12 -16 163.49 6.78
 -4 12 -16 104.48 7.25
 -3 12 -16 51.37 9.82
 -2 12 -16 64.79 6.49
 -1 12 -16 98.69 5.82
 0 12 -16 68.65 4.69
 1 12 -16 234.02 9.61
 2 12 -16 235.89 8.6
 3 12 -16 115.84 5.83
 4 12 -16 80.92 7.26
 5 12 -16 83.23 7.74
 6 12 -16 21.19 5.28
 7 12 -16 97.14 9.98
 8 12 -16 230.08 30.13
 9 12 -16 88.28 8.66
 10 12 -16 123.94 9.78
 11 12 -16 118.09 9.72
 12 12 -16 37.76 7.29
 13 12 -16 28.23 6.01
 14 12 -16 61.97 6.69
 15 12 -16 58.52 8.68
 16 12 -16 55.57 11.63
 17 12 -16 21.69 6.63
 18 12 -16 5.95 13.29
 -13 13 -16 0 11.02
 -12 13 -16 11.81 8.57
 -11 13 -16 15.15 7.19
 -10 13 -16 14.51 6.15
 -9 13 -16 20.2 6.37
 -8 13 -16 73.52 6.77
 -7 13 -16 30.42 5.28
 -6 13 -16 49.43 5.38
 -5 13 -16 104.48 6.44
 -4 13 -16 96.1 5.75
 -3 13 -16 20.97 4.98
 -2 13 -16 17.78 7.08
 -1 13 -16 137.69 6.62
 0 13 -16 136.33 5.78
 1 13 -16 58.56 5.43
 2 13 -16 102.12 7.75
 3 13 -16 207.54 16.92
 4 13 -16 146.74 10.58
 5 13 -16 45.77 6.22
 6 13 -16 126.67 13.66
 7 13 -16 93.52 8.68
 8 13 -16 18.21 5.81
 9 13 -16 62.09 6.84
 10 13 -16 169.39 13.69
 11 13 -16 49.43 7.3
 12 13 -16 30.96 7.1
 13 13 -16 35.78 7.44
 14 13 -16 37.53 13.82
 15 13 -16 20.49 6.8
 16 13 -16 40.3 8.81
 17 13 -16 30.41 7.72
 -12 14 -16 9.72 7.87
 -11 14 -16 39.49 7.1
 -10 14 -16 15.02 5.87
 -9 14 -16 14.91 5.99
 -8 14 -16 23.41 5.18
 -7 14 -16 26.08 5.31
 -6 14 -16 76.39 8.26
 -5 14 -16 100.09 8.72
 -4 14 -16 35.42 4.93
 -3 14 -16 57.91 5.7
 -2 14 -16 128.31 10.96
 -1 14 -16 36.8 14.22
 0 14 -16 90.09 7.27
 1 14 -16 85.14 7.99
 2 14 -16 81.45 8.01
 3 14 -16 152.96 8.01
 4 14 -16 152.66 14.95
 5 14 -16 50.79 7.4
 6 14 -16 28.57 6.16
 7 14 -16 69.8 8.86
 8 14 -16 52.44 5.62
 9 14 -16 66.43 7.1
 10 14 -16 81.81 7.94
 11 14 -16 64.7 8.67
 12 14 -16 66.09 8.33
 13 14 -16 33.65 7.77
 14 14 -16 25.77 7.56
 15 14 -16 20.73 9.75
 16 14 -16 20.03 8.22
 17 14 -16 32.07 13.74
 -12 15 -16 0 11.64
 -11 15 -16 32.19 7.53
 -10 15 -16 21.74 5.86
 -9 15 -16 15.04 5.74
 -8 15 -16 16.21 5.12
 -7 15 -16 64.88 6.84
 -6 15 -16 64.08 5.77
 -5 15 -16 26.03 8.19
 -4 15 -16 43.2 7.08
 -3 15 -16 101.54 10.08
 -2 15 -16 59.54 7.06
 -1 15 -16 78.39 10.3
 0 15 -16 66.75 6.04
 1 15 -16 12.42 5.08
 2 15 -16 69.77 6.09
 3 15 -16 230.12 9.2
 4 15 -16 57.2 7.54
 5 15 -16 33.01 7.11
 6 15 -16 67.72 7.86
 7 15 -16 89.86 7.98
 8 15 -16 65.63 8.81
 9 15 -16 106.4 10.57
 10 15 -16 46.94 9.51
 11 15 -16 55.87 7.52
 12 15 -16 96.89 9.21
 13 15 -16 30.39 7.7
 14 15 -16 5.2 7.14
 15 15 -16 8.04 8.06
 16 15 -16 10.24 15.3
 -12 16 -16 0 11.91
 -11 16 -16 34.8 13.07
 -10 16 -16 10.45 8.28
 -9 16 -16 1.43 6.9
 -8 16 -16 33.08 7.45
 -7 16 -16 15.25 7.15
 -6 16 -16 45.66 7.65
 -5 16 -16 41.79 7.24
 -4 16 -16 27.38 10.97
 -3 16 -16 65.5 12.27
 -2 16 -16 86.92 7.67
 -1 16 -16 96.42 12.28
 0 16 -16 29.4 6.74
 1 16 -16 21.25 6.49
 2 16 -16 98.39 10.67
 3 16 -16 82.3 10.84
 4 16 -16 67.29 7.83
 5 16 -16 51.36 10.93
 6 16 -16 56.04 6.77
 7 16 -16 62.45 7.88
 8 16 -16 40.98 8.26
 9 16 -16 22 6.46
 10 16 -16 38.68 11.23
 11 16 -16 61.39 8.03
 12 16 -16 43.78 7.73
 13 16 -16 26.03 7.58
 14 16 -16 31.74 10.17
 15 16 -16 4.1 7.82
 -11 17 -16 3.93 12.72
 -10 17 -16 30.97 20.59
 -9 17 -16 14.71 7
 -8 17 -16 13.88 7.39
 -7 17 -16 47.3 8.11
 -6 17 -16 13.44 8.49
 -5 17 -16 25.87 7.19
 -4 17 -16 98.44 10.48
 -3 17 -16 48.29 7.34
 -2 17 -16 36.6 12.02
 -1 17 -16 68.56 7.47
 0 17 -16 70.57 7.34
 1 17 -16 33.55 7.54
 2 17 -16 83.6 17.82
 3 17 -16 83.8 10.81
 4 17 -16 37.68 9.74
 5 17 -16 32.95 6.38
 6 17 -16 77.26 7.37
 7 17 -16 53.91 12.05
 8 17 -16 39.17 6.83
 9 17 -16 12.15 6.9
 10 17 -16 12.33 7.13
 11 17 -16 28.57 7.48
 12 17 -16 25.24 6.42
 13 17 -16 23.39 7.09
 14 17 -16 8.53 7.83
 -10 18 -16 7.85 12.52
 -9 18 -16 9.06 6.6
 -8 18 -16 18.71 7.34
 -7 18 -16 19.03 7.44
 -6 18 -16 29.22 7.51
 -5 18 -16 24.85 7.2
 -4 18 -16 20.71 6.83
 -3 18 -16 44.84 7.26
 -2 18 -16 53.19 7.87
 -1 18 -16 37.3 7.15
 0 18 -16 33.16 6.91
 1 18 -16 63.44 17.87
 2 18 -16 38.11 9.89
 3 18 -16 28.02 9.78
 4 18 -16 34.88 7.67
 5 18 -16 71.13 8.45
 6 18 -16 81.08 7.36
 7 18 -16 47.22 9.72
 8 18 -16 31.35 6.89
 9 18 -16 14.19 6.06
 10 18 -16 29.96 6.2
 11 18 -16 20.45 6.85
 12 18 -16 28.43 6.78
 13 18 -16 7.59 7.53
 -10 19 -16 9.25 11.65
 -9 19 -16 8.33 7.87
 -8 19 -16 8.01 6.82
 -7 19 -16 18.12 7.34
 -6 19 -16 15.07 7.3
 -5 19 -16 25.78 6.2
 -4 19 -16 51.03 8.98
 -3 19 -16 27.91 7.27
 -2 19 -16 0.06 6.92
 -1 19 -16 20.18 6.88
 0 19 -16 60.22 10.53
 1 19 -16 12.48 9.41
 2 19 -16 26.65 9.98
 3 19 -16 36.2 11.28
 4 19 -16 32.45 9.54
 5 19 -16 16.48 7.9
 6 19 -16 33.43 12.28
 7 19 -16 40.2 10.98
 8 19 -16 16.89 8.09
 9 19 -16 30.35 6.95
 10 19 -16 52.92 11.91
 11 19 -16 1.14 6.29
 12 19 -16 19.69 7.29
 -9 20 -16 3.97 7.69
 -8 20 -16 0.93 8.24
 -7 20 -16 15.35 6.93
 -6 20 -16 12.81 8.09
 -5 20 -16 21.36 7.14
 -4 20 -16 13.49 6.98
 -3 20 -16 57.29 7.7
 -2 20 -16 23.12 10.24
 -1 20 -16 25.47 7.04
 0 20 -16 48.47 10.33
 1 20 -16 20.03 9.93
 2 20 -16 30.12 10.15
 3 20 -16 18.08 7.5
 4 20 -16 27.98 7.69
 5 20 -16 16.52 7.33
 6 20 -16 16.24 9.96
 7 20 -16 35.01 13.98
 8 20 -16 25.32 13.81
 9 20 -16 15.84 18.89
 10 20 -16 24.3 7.46
 11 20 -16 0 8.66
 -8 21 -16 10.98 10.99
 -7 21 -16 3.59 8.11
 -6 21 -16 24.29 8.72
 -5 21 -16 17.38 6.79
 -4 21 -16 17 7.27
 -3 21 -16 29.09 7.21
 -2 21 -16 6.42 6.85
 -1 21 -16 43.27 10.35
 0 21 -16 25.57 9.47
 1 21 -16 13.83 9.67
 2 21 -16 9.44 10.07
 3 21 -16 29.71 8.01
 4 21 -16 16.71 7.55
 5 21 -16 22.06 9.31
 6 21 -16 24.23 13.36
 7 21 -16 12.86 18.42
 8 21 -16 0 9.29
 9 21 -16 16.06 9.29
 10 21 -16 2 13.06
 -7 22 -16 21.21 12.09
 -6 22 -16 12.11 7.62
 -5 22 -16 0 8.28
 -4 22 -16 0 6.6
 -3 22 -16 8.38 6.68
 -2 22 -16 30.63 19.89
 -1 22 -16 6.86 9.39
 0 22 -16 17.86 9.73
 1 22 -16 22.81 9.95
 2 22 -16 14.02 6.98
 3 22 -16 14.67 7.14
 4 22 -16 16.15 7.36
 5 22 -16 14.7 9.43
 6 22 -16 16.82 8.88
 7 22 -16 14.5 10.03
 8 22 -16 28.99 13.25
 -5 23 -16 2.8 12.98
 -4 23 -16 2.57 8
 -3 23 -16 23.07 8.88
 -2 23 -16 1.94 9.15
 -1 23 -16 7.42 9.44
 0 23 -16 6.62 9.78
 1 23 -16 10.79 8.55
 2 23 -16 7.54 6.94
 3 23 -16 12.79 6.97
 4 23 -16 0 8.65
 5 23 -16 0 13.58
 6 23 -16 7.17 11.95
 7 23 -16 0 11.74
 -3 24 -16 16.15 12.64
 -2 24 -16 0.54 8.45
 -1 24 -16 0 7.9
 0 24 -16 7.85 8.12
 1 24 -16 19.07 8.61
 2 24 -16 9.99 12.51
 3 24 -16 6.92 11.25
 4 24 -16 18.64 12.79
 4 -18 -15 18.36 11.11
 5 -18 -15 18.12 10.91
 6 -18 -15 20.88 13.76
 7 -18 -15 18.82 8.75
 8 -18 -15 16.39 8.31
 9 -18 -15 18.68 8.33
 10 -18 -15 18.72 8.24
 11 -18 -15 8.1 11.95
 1 -17 -15 3.92 10.53
 2 -17 -15 0.81 10.26
 3 -17 -15 10.34 5.48
 4 -17 -15 18.01 5.01
 5 -17 -15 17.08 4.3
 6 -17 -15 18.68 4.87
 7 -17 -15 14.36 4.81
 8 -17 -15 32.56 5.35
 9 -17 -15 23.07 5.21
 10 -17 -15 23.26 4.77
 11 -17 -15 19.19 7.68
 12 -17 -15 24.49 9.23
 13 -17 -15 25.01 8.82
 0 -16 -15 17.92 7.84
 1 -16 -15 15.53 5.93
 2 -16 -15 19.86 5.32
 3 -16 -15 20.76 4.45
 4 -16 -15 19.74 4.5
 5 -16 -15 48.3 4.88
 6 -16 -15 36.1 4.57
 7 -16 -15 15.72 4.73
 8 -16 -15 29.86 4.9
 9 -16 -15 42.97 4.53
 10 -16 -15 31.99 4.51
 11 -16 -15 31.92 4.82
 12 -16 -15 27.31 5.11
 13 -16 -15 29.14 5.58
 14 -16 -15 32.42 8.86
 15 -16 -15 11.1 8.54
 -1 -15 -15 19.47 7.8
 0 -15 -15 25.63 5.19
 1 -15 -15 33.15 5.6
 2 -15 -15 22.61 4.51
 3 -15 -15 23.17 3.99
 4 -15 -15 28.19 4.25
 5 -15 -15 41.87 4.32
 6 -15 -15 41.52 4.61
 7 -15 -15 25.65 4.14
 8 -15 -15 28.13 4.53
 9 -15 -15 42.89 4.69
 10 -15 -15 63.83 4.58
 11 -15 -15 35.38 4.24
 12 -15 -15 20.18 4.42
 13 -15 -15 47.76 5.3
 14 -15 -15 49.91 5.13
 15 -15 -15 14.19 6.04
 16 -15 -15 14.23 8.53
 -3 -14 -15 1.71 10.12
 -2 -14 -15 4.98 5.09
 -1 -14 -15 20.29 5.29
 0 -14 -15 24.58 4.99
 1 -14 -15 34.16 5.26
 2 -14 -15 22.15 4.28
 3 -14 -15 16.66 4.01
 4 -14 -15 54.35 4.45
 5 -14 -15 64.69 4.49
 6 -14 -15 35.14 3.89
 7 -14 -15 32.7 4.2
 8 -14 -15 45.57 4.32
 9 -14 -15 66.55 4.83
 10 -14 -15 62.85 5.17
 11 -14 -15 44.63 4.66
 12 -14 -15 37.41 4.02
 13 -14 -15 50.92 5.02
 14 -14 -15 56.44 4.99
 15 -14 -15 43.27 4.7
 16 -14 -15 20.19 5.62
 17 -14 -15 23.43 11.33
 -5 -13 -15 5.41 10.35
 -4 -13 -15 14.04 10.64
 -3 -13 -15 18.95 6.33
 -2 -13 -15 22.25 8.94
 -1 -13 -15 28.53 5.39
 0 -13 -15 47.39 5.22
 1 -13 -15 34.94 4.69
 2 -13 -15 31.29 3.98
 3 -13 -15 68.4 4.43
 4 -13 -15 119.29 5.02
 5 -13 -15 58.39 4.07
 6 -13 -15 26.97 3.84
 7 -13 -15 58.69 4.62
 8 -13 -15 49.04 4.21
 9 -13 -15 86.22 4.99
 10 -13 -15 54.62 3.97
 11 -13 -15 33.6 3.85
 12 -13 -15 34.84 3.88
 13 -13 -15 75.41 4.53
 14 -13 -15 74.19 4.28
 15 -13 -15 34.32 4.69
 16 -13 -15 30.86 4.58
 17 -13 -15 59.5 12.39
 -6 -12 -15 1.91 10.93
 -5 -12 -15 9.46 13.89
 -4 -12 -15 13.64 8.56
 -3 -12 -15 14.07 5.43
 -2 -12 -15 28.7 5.39
 -1 -12 -15 62.73 6.13
 0 -12 -15 50.42 4.53
 1 -12 -15 25.69 3.95
 2 -12 -15 49.45 5.89
 3 -12 -15 53.54 4.2
 4 -12 -15 117.43 4.88
 5 -12 -15 82.8 4.99
 6 -12 -15 53.54 3.69
 7 -12 -15 43.71 4.03
 8 -12 -15 105.71 5.16
 9 -12 -15 88.74 4.6
 10 -12 -15 43.76 3.84
 11 -12 -15 56.71 4
 12 -12 -15 88.29 4.1
 13 -12 -15 51.73 4.16
 14 -12 -15 66.8 4.24
 15 -12 -15 49.39 4.31
 16 -12 -15 35.09 4.86
 17 -12 -15 60.73 4.98
 18 -12 -15 30.91 8.31
 -7 -11 -15 30.47 11.49
 -6 -11 -15 13.12 8.52
 -5 -11 -15 31.42 9.32
 -4 -11 -15 21.23 9.2
 -3 -11 -15 22.62 6.88
 -2 -11 -15 16.95 5.06
 -1 -11 -15 58.46 4.96
 0 -11 -15 71.34 4.69
 1 -11 -15 49.65 4.11
 2 -11 -15 49.34 3.59
 3 -11 -15 71.83 5.32
 4 -11 -15 49.38 3.77
 5 -11 -15 47.4 3.55
 6 -11 -15 91.66 3.91
 7 -11 -15 95.52 4.49
 8 -11 -15 95.87 4.53
 9 -11 -15 91.97 4.32
 10 -11 -15 85.5 3.86
 11 -11 -15 92.37 3.97
 12 -11 -15 96.13 4.54
 13 -11 -15 96.28 4.64
 14 -11 -15 57.08 4.37
 15 -11 -15 35.02 4.17
 16 -11 -15 60.14 4.48
 17 -11 -15 85.76 5.61
 18 -11 -15 38.61 5.51
 -8 -10 -15 26.85 11.87
 -7 -10 -15 13.21 8.46
 -6 -10 -15 33.73 9.88
 -5 -10 -15 24.6 9.1
 -4 -10 -15 53.56 10
 -3 -10 -15 30.88 9.98
 -2 -10 -15 47.86 5.86
 -1 -10 -15 53.8 4.78
 0 -10 -15 112.44 5.47
 1 -10 -15 97.97 4.49
 2 -10 -15 74.3 3.78
 3 -10 -15 39.21 3.4
 4 -10 -15 25.03 2.96
 5 -10 -15 94.47 3.84
 6 -10 -15 107.71 3.94
 7 -10 -15 152.93 4.38
 8 -10 -15 164.28 5.15
 9 -10 -15 77.79 3.85
 10 -10 -15 51.68 3.47
 11 -10 -15 90.72 4.11
 12 -10 -15 141.65 4.97
 13 -10 -15 72.8 4.44
 14 -10 -15 78.55 4.56
 15 -10 -15 52.21 4.72
 16 -10 -15 64.78 4.63
 17 -10 -15 64.69 4.79
 18 -10 -15 39.19 5.6
 19 -10 -15 4.53 9.06
 -9 -9 -15 19.77 10.84
 -8 -9 -15 27.78 12.84
 -7 -9 -15 4.34 12.7
 -6 -9 -15 24.6 13.62
 -5 -9 -15 54.27 14.65
 -4 -9 -15 57.42 14.68
 -3 -9 -15 51.51 7.26
 -2 -9 -15 24.74 5.58
 -1 -9 -15 56.33 5.29
 0 -9 -15 112.05 6.43
 1 -9 -15 103.35 4.36
 2 -9 -15 118 4.23
 3 -9 -15 114.74 4.56
 4 -9 -15 125.84 4.01
 5 -9 -15 87.38 3.61
 6 -9 -15 150.13 5.35
 7 -9 -15 164.58 4.78
 8 -9 -15 132.44 4.12
 9 -9 -15 140.43 4.33
 10 -9 -15 121.17 3.84
 11 -9 -15 74.32 3.9
 12 -9 -15 69.78 4.42
 13 -9 -15 100.52 5.03
 14 -9 -15 69.2 4.83
 15 -9 -15 63.47 4.83
 16 -9 -15 94.19 5.24
 17 -9 -15 76.21 4.62
 18 -9 -15 30.82 5.12
 19 -9 -15 20.11 5.06
 -8 -8 -15 11.96 12.12
 -7 -8 -15 0 12.5
 -6 -8 -15 48.35 14.08
 -5 -8 -15 81.69 15.64
 -4 -8 -15 61.28 14.78
 -3 -8 -15 24.77 7.22
 -2 -8 -15 16.1 5.17
 -1 -8 -15 97.56 5.62
 0 -8 -15 87.52 5.27
 1 -8 -15 123.53 6.02
 2 -8 -15 103.58 4.8
 3 -8 -15 159.4 5.02
 4 -8 -15 127.43 4.71
 5 -8 -15 69.02 4.32
 6 -8 -15 52.68 4.47
 7 -8 -15 82.35 4.18
 8 -8 -15 124.43 5.34
 9 -8 -15 190.26 4.84
 10 -8 -15 233.74 6.22
 11 -8 -15 122.61 4.88
 12 -8 -15 35.23 3.96
 13 -8 -15 88.81 4.48
 14 -8 -15 148.74 4.52
 15 -8 -15 127.59 5.24
 16 -8 -15 67.99 3.8
 17 -8 -15 109.5 4.39
 18 -8 -15 69.1 4.12
 19 -8 -15 31.91 4.45
 20 -8 -15 21.37 6.53
 -10 -7 -15 33.01 12.91
 -9 -7 -15 0 13.24
 -8 -7 -15 15.82 13.6
 -7 -7 -15 44.11 14.5
 -6 -7 -15 58.38 14.61
 -5 -7 -15 69.35 14.82
 -4 -7 -15 111.94 15.36
 -3 -7 -15 61.22 7.26
 -2 -7 -15 80.31 9.7
 -1 -7 -15 68.93 6.38
 0 -7 -15 129.71 8.71
 1 -7 -15 76.34 5.13
 2 -7 -15 62.07 4.47
 3 -7 -15 233.5 6.07
 4 -7 -15 211.71 5.69
 5 -7 -15 77.59 4.58
 6 -7 -15 73.07 4.09
 7 -7 -15 127.95 5.27
 8 -7 -15 65.4 5.01
 9 -7 -15 146.06 4.56
 10 -7 -15 261.35 6.73
 11 -7 -15 150.94 4.63
 12 -7 -15 124.38 4.18
 13 -7 -15 151.08 4.14
 14 -7 -15 120.34 4.02
 15 -7 -15 40.77 3.37
 16 -7 -15 77.07 3.89
 17 -7 -15 127.26 5
 18 -7 -15 79.01 4.29
 19 -7 -15 38.72 4.61
 20 -7 -15 25.71 5.15
 -11 -6 -15 5.4 11.58
 -10 -6 -15 21.8 9.25
 -9 -6 -15 16.67 13.07
 -8 -6 -15 32.4 13.6
 -7 -6 -15 27.03 14.54
 -6 -6 -15 49.15 14.46
 -5 -6 -15 125.2 16.25
 -4 -6 -15 74.77 14.24
 -3 -6 -15 89.05 7.47
 -2 -6 -15 94.35 5.8
 -1 -6 -15 86.34 6.98
 0 -6 -15 109.48 8.99
 1 -6 -15 43.07 5.11
 2 -6 -15 84.91 4.46
 3 -6 -15 261.8 6.18
 4 -6 -15 387.18 7.8
 5 -6 -15 137.33 4.49
 6 -6 -15 69.82 3.28
 7 -6 -15 125.7 3.84
 8 -6 -15 133.13 5.02
 9 -6 -15 165.64 4.91
 10 -6 -15 102.61 4.05
 11 -6 -15 192.68 5.25
 12 -6 -15 239.27 5.71
 13 -6 -15 114.51 3.82
 14 -6 -15 86.76 3.62
 15 -6 -15 57.45 3.49
 16 -6 -15 56.6 3.73
 17 -6 -15 113.36 4.22
 18 -6 -15 132.26 4.84
 19 -6 -15 62.52 4.34
 20 -6 -15 17.98 4.57
 21 -6 -15 32.59 11.45
 -11 -5 -15 2.86 11.75
 -10 -5 -15 27.35 9.69
 -9 -5 -15 0 13.24
 -8 -5 -15 29.22 13.36
 -7 -5 -15 64.66 15.18
 -6 -5 -15 53.42 14.37
 -5 -5 -15 66.77 15.21
 -4 -5 -15 34.99 13.18
 -3 -5 -15 131.49 8.39
 -2 -5 -15 101.26 7.13
 -1 -5 -15 183.37 17.3
 0 -5 -15 145.11 10.95
 1 -5 -15 15.3 5.15
 2 -5 -15 22.02 3.1
 3 -5 -15 324.56 8.09
 4 -5 -15 409.51 6.65
 5 -5 -15 112.45 3.43
 6 -5 -15 220.72 4.09
 7 -5 -15 217.9 4.3
 8 -5 -15 115.92 3.35
 9 -5 -15 110.73 3.85
 10 -5 -15 134.84 4.43
 11 -5 -15 141.51 4.45
 12 -5 -15 240.56 6.02
 13 -5 -15 350.7 5.88
 14 -5 -15 113.88 3.8
 15 -5 -15 42.41 3.48
 16 -5 -15 82.19 3.93
 17 -5 -15 136.47 4.42
 18 -5 -15 97.58 4.44
 19 -5 -15 60.83 4.04
 20 -5 -15 44.25 4.25
 21 -5 -15 40.06 11.63
 -12 -4 -15 31.44 11.95
 -11 -4 -15 41.78 12.93
 -10 -4 -15 28.42 9.33
 -9 -4 -15 20.73 9.8
 -8 -4 -15 67.64 15.05
 -7 -4 -15 34.92 14.05
 -6 -4 -15 65.1 14.35
 -5 -4 -15 29.9 13.24
 -4 -4 -15 55.1 18.6
 -3 -4 -15 106.96 9.67
 -2 -4 -15 155.54 6.88
 -1 -4 -15 205.83 6.08
 0 -4 -15 117.64 7.58
 1 -4 -15 106.63 5.02
 2 -4 -15 68.14 3.48
 3 -4 -15 228.34 5.96
 4 -4 -15 290.63 9.89
 5 -4 -15 202.71 4.41
 6 -4 -15 243.29 4.4
 7 -4 -15 218.4 4.06
 8 -4 -15 344.18 5.02
 9 -4 -15 117.57 3.66
 10 -4 -15 64.83 3.35
 11 -4 -15 149 4.29
 12 -4 -15 238.95 5.33
 13 -4 -15 158.08 4.53
 14 -4 -15 98.33 3.78
 15 -4 -15 67 3.69
 16 -4 -15 81.73 3.86
 17 -4 -15 98.3 4.11
 18 -4 -15 75.99 4.92
 19 -4 -15 46.05 4.01
 20 -4 -15 65.19 4.94
 21 -4 -15 63.9 7.49
 -12 -3 -15 0 9.92
 -11 -3 -15 12.28 8.65
 -10 -3 -15 33.73 9.56
 -9 -3 -15 83.08 10.67
 -8 -3 -15 50.65 14.15
 -7 -3 -15 76.68 9.27
 -6 -3 -15 47.59 6.42
 -5 -3 -15 35.38 6.01
 -4 -3 -15 113.41 9.72
 -3 -3 -15 95.58 6.98
 -2 -3 -15 121.45 5.6
 -1 -3 -15 231.95 6.55
 0 -3 -15 334.94 7.52
 1 -3 -15 99.92 4.05
 2 -3 -15 80.33 4.46
 3 -3 -15 223.8 4.57
 4 -3 -15 101.18 3.32
 5 -3 -15 183.52 3.96
 6 -3 -15 364.56 6.23
 7 -3 -15 579.61 7.2
 8 -3 -15 166.35 3.47
 9 -3 -15 100.62 3.02
 10 -3 -15 171.7 4.16
 11 -3 -15 75 3.94
 12 -3 -15 145.71 5.2
 13 -3 -15 245.29 5.28
 14 -3 -15 110.44 3.85
 15 -3 -15 66.15 3.63
 16 -3 -15 179.72 5.37
 17 -3 -15 106.52 4.31
 18 -3 -15 36.58 4.01
 19 -3 -15 52.75 3.98
 20 -3 -15 101.13 6.85
 21 -3 -15 59.25 7.6
 -12 -2 -15 11.93 15.14
 -11 -2 -15 34.71 9.17
 -10 -2 -15 42.41 6.26
 -9 -2 -15 50.32 6.37
 -8 -2 -15 53.4 6.32
 -7 -2 -15 117.35 9.19
 -6 -2 -15 64.4 8.08
 -5 -2 -15 137.72 6.93
 -4 -2 -15 114.85 10.17
 -3 -2 -15 119.24 12.39
 -2 -2 -15 149.78 5.72
 -1 -2 -15 225.69 5.59
 0 -2 -15 322.42 6.35
 1 -2 -15 235.56 4.81
 2 -2 -15 122.04 3.48
 3 -2 -15 49.84 2.55
 4 -2 -15 165.76 3.57
 5 -2 -15 160.54 3.47
 6 -2 -15 203.96 3.75
 7 -2 -15 339.66 4.73
 8 -2 -15 287.5 4.26
 9 -2 -15 124.4 3.18
 10 -2 -15 161.33 4.03
 11 -2 -15 265.03 5.99
 12 -2 -15 174.93 4.68
 13 -2 -15 199.39 5.02
 14 -2 -15 146.83 4.1
 15 -2 -15 180.13 4.37
 16 -2 -15 89.22 4.05
 17 -2 -15 69.07 3.95
 18 -2 -15 58.26 4.14
 19 -2 -15 45.36 4.26
 20 -2 -15 52.05 4.78
 21 -2 -15 51.56 7.66
 -13 -1 -15 15.58 11.64
 -12 -1 -15 6.85 7.92
 -11 -1 -15 28.19 6.99
 -10 -1 -15 47.94 6.62
 -9 -1 -15 13.02 5.87
 -8 -1 -15 44.36 6.21
 -7 -1 -15 44.71 8.36
 -6 -1 -15 99.53 10.64
 -5 -1 -15 136.17 7.99
 -4 -1 -15 124.64 8.92
 -3 -1 -15 97.98 11.08
 -2 -1 -15 52.9 3.85
 -1 -1 -15 212.14 7.44
 0 -1 -15 416.61 7.3
 1 -1 -15 294.59 5.15
 2 -1 -15 85.22 3.02
 3 -1 -15 238.1 4.58
 4 -1 -15 169.23 3.54
 5 -1 -15 30.28 2.13
 6 -1 -15 254.03 4.14
 7 -1 -15 349.57 4.64
 8 -1 -15 199.18 3.49
 9 -1 -15 229.6 4.35
 10 -1 -15 422.43 6.05
 11 -1 -15 75.55 3.61
 12 -1 -15 56.68 3.32
 13 -1 -15 121.02 5.05
 14 -1 -15 158.43 4.32
 15 -1 -15 184.84 4.48
 16 -1 -15 163.75 4.42
 17 -1 -15 106.03 4.42
 18 -1 -15 45.71 4.23
 19 -1 -15 51.15 4.27
 20 -1 -15 44.04 5.2
 21 -1 -15 47.88 7.7
 -13 0 -15 11.4 12.08
 -12 0 -15 12.55 5.69
 -11 0 -15 40.11 5.75
 -10 0 -15 58.48 7.38
 -9 0 -15 66.08 6.75
 -8 0 -15 43.6 6.14
 -7 0 -15 29.66 5.77
 -6 0 -15 95.43 6.4
 -5 0 -15 180.51 13.93
 -4 0 -15 71.72 5.73
 -3 0 -15 71.35 6.33
 -2 0 -15 234.42 7.09
 -1 0 -15 237.52 6.44
 0 0 -15 211.85 4.97
 1 0 -15 231.66 4.44
 2 0 -15 196.31 4.06
 3 0 -15 350.35 5.14
 4 0 -15 318.82 4.85
 5 0 -15 306.85 4.53
 6 0 -15 156.68 3.37
 7 0 -15 268.58 4.64
 8 0 -15 408.39 6.42
 9 0 -15 273.71 4.74
 10 0 -15 179.43 3.79
 11 0 -15 213.66 6.03
 12 0 -15 80.4 3.94
 13 0 -15 62.92 4.37
 14 0 -15 206.98 5.8
 15 0 -15 185.41 4.43
 16 0 -15 73.66 4.01
 17 0 -15 80.46 4.22
 18 0 -15 114.77 4.9
 19 0 -15 58.2 4.7
 20 0 -15 39.05 5.39
 21 0 -15 27.84 7.48
 -13 1 -15 9.82 12.3
 -12 1 -15 10.39 5.72
 -11 1 -15 40.74 5.77
 -10 1 -15 60.36 5.92
 -9 1 -15 43.29 6.51
 -8 1 -15 39.76 6.16
 -7 1 -15 76.17 6.37
 -6 1 -15 88.83 4.95
 -5 1 -15 80.61 6.97
 -4 1 -15 110.94 8.78
 -3 1 -15 87.82 8.81
 -2 1 -15 105.06 6.01
 -1 1 -15 149.11 5.33
 0 1 -15 266.84 7.3
 1 1 -15 63.39 3.87
 2 1 -15 241.55 4.67
 3 1 -15 629.5 9.36
 4 1 -15 354.44 6.12
 5 1 -15 104.58 3.41
 6 1 -15 243.37 4.79
 7 1 -15 176.62 3.5
 8 1 -15 242.23 4.32
 9 1 -15 294.5 4.89
 10 1 -15 357.21 5.61
 11 1 -15 247.7 5.33
 12 1 -15 131.39 4.86
 13 1 -15 161.75 5.74
 14 1 -15 64.03 3.55
 15 1 -15 67.75 3.79
 16 1 -15 162.72 5.71
 17 1 -15 221.53 6.11
 18 1 -15 95.27 4.83
 19 1 -15 67.95 5.09
 20 1 -15 37.86 5.3
 21 1 -15 30.08 11.62
 -13 2 -15 1.88 7.52
 -12 2 -15 20.04 8.81
 -11 2 -15 28.61 5.5
 -10 2 -15 26.15 5.46
 -9 2 -15 39.75 5.6
 -8 2 -15 78.4 5.92
 -7 2 -15 183.88 5.92
 -6 2 -15 112.09 5.66
 -5 2 -15 123.49 7.61
 -4 2 -15 95.84 6.77
 -3 2 -15 144.47 6.6
 -2 2 -15 126.44 5.53
 -1 2 -15 219.91 8.22
 0 2 -15 222.98 9.87
 1 2 -15 339.25 7.27
 2 2 -15 220.92 5.77
 3 2 -15 132.6 4.2
 4 2 -15 343.66 6.28
 5 2 -15 144.11 4.17
 6 2 -15 91.87 2.78
 7 2 -15 366.85 5.36
 8 2 -15 347.03 5.61
 9 2 -15 23.6 2.42
 10 2 -15 123.81 3.4
 11 2 -15 531.04 8.68
 12 2 -15 289.63 6.72
 13 2 -15 108.08 5.25
 14 2 -15 91.51 4.22
 15 2 -15 104.39 3.94
 16 2 -15 126.36 4.52
 17 2 -15 121.25 4.96
 18 2 -15 132.73 5.13
 19 2 -15 65.46 5.73
 20 2 -15 48 6.16
 21 2 -15 32.35 7.43
 -14 3 -15 10.25 10.81
 -13 3 -15 20.08 8.92
 -12 3 -15 22.48 7.47
 -11 3 -15 34.98 7.85
 -10 3 -15 60.51 6.04
 -9 3 -15 19.2 5.16
 -8 3 -15 58.06 5.65
 -7 3 -15 209.31 7.93
 -6 3 -15 199.72 8.42
 -5 3 -15 60.49 6.24
 -4 3 -15 142.74 6.65
 -3 3 -15 220.19 9.08
 -2 3 -15 123.09 6.03
 -1 3 -15 204.22 5.7
 0 3 -15 109.85 4.78
 1 3 -15 265.27 7.14
 2 3 -15 249.63 6.08
 3 3 -15 461.79 8.91
 4 3 -15 183.22 4.43
 5 3 -15 124.12 3.79
 6 3 -15 231.07 4.43
 7 3 -15 345.86 6.13
 8 3 -15 148.87 3.83
 9 3 -15 101.83 4.73
 10 3 -15 196.73 4.19
 11 3 -15 194.57 6.57
 12 3 -15 234.05 8.04
 13 3 -15 223.86 8.72
 14 3 -15 60.58 3.83
 15 3 -15 65.05 3.85
 16 3 -15 163.59 5.21
 17 3 -15 86.24 4.89
 18 3 -15 58.85 5.32
 19 3 -15 71.89 7.63
 20 3 -15 78.03 6.72
 21 3 -15 48.75 9.71
 -14 4 -15 9.55 11.19
 -13 4 -15 27.33 8.69
 -12 4 -15 32.08 9.02
 -11 4 -15 36.1 7.97
 -10 4 -15 34.62 7.72
 -9 4 -15 32.18 7.44
 -8 4 -15 40.15 4.52
 -7 4 -15 96.68 5.13
 -6 4 -15 141.14 8.68
 -5 4 -15 96.95 6.15
 -4 4 -15 147.26 6.22
 -3 4 -15 138.98 4.73
 -2 4 -15 268.02 8.9
 -1 4 -15 195.46 6.93
 0 4 -15 96.85 4.85
 1 4 -15 491.83 10.17
 2 4 -15 325.29 7.77
 3 4 -15 152.94 5.27
 4 4 -15 276.61 6.38
 5 4 -15 280.28 5.86
 6 4 -15 291.14 6.18
 7 4 -15 258.22 4.47
 8 4 -15 356.92 6.21
 9 4 -15 144.34 5.61
 10 4 -15 170.62 4.17
 11 4 -15 292.8 7.7
 12 4 -15 195.93 7.32
 13 4 -15 124.44 6.89
 14 4 -15 95.9 4.49
 15 4 -15 130.94 5.06
 16 4 -15 107.05 5.01
 17 4 -15 67.53 5.02
 18 4 -15 62.44 5.44
 19 4 -15 62.92 5.35
 20 4 -15 72.02 6.19
 21 4 -15 47.12 9
 -14 5 -15 26.27 11.36
 -13 5 -15 31.32 10.31
 -12 5 -15 27.49 7.82
 -11 5 -15 59.02 13.49
 -10 5 -15 87.56 8.82
 -9 5 -15 60.09 7
 -8 5 -15 27.78 5.61
 -7 5 -15 94.71 5.13
 -6 5 -15 74.52 6.69
 -5 5 -15 101.02 6.14
 -4 5 -15 197.99 5.95
 -3 5 -15 227.99 5.78
 -2 5 -15 47.7 3.76
 -1 5 -15 102.59 5.27
 0 5 -15 242.71 6.56
 1 5 -15 232.77 10.91
 2 5 -15 263.36 6.82
 3 5 -15 353.24 9.21
 4 5 -15 193.03 6.64
 5 5 -15 166.54 5.8
 6 5 -15 371.6 6.92
 7 5 -15 252.78 5.13
 8 5 -15 183.8 4.26
 9 5 -15 123.67 3.51
 10 5 -15 235.84 5.85
 11 5 -15 307.12 8.87
 12 5 -15 155.5 9.04
 13 5 -15 95.44 5.31
 14 5 -15 181.95 5.42
 15 5 -15 150.41 6.03
 16 5 -15 105.29 5.77
 17 5 -15 42.8 4.79
 18 5 -15 40.11 6.1
 19 5 -15 54.13 5.67
 20 5 -15 62.51 6.02
 21 5 -15 34.22 12.33
 -14 6 -15 0.99 11.01
 -13 6 -15 19.3 9.44
 -12 6 -15 34.51 7.59
 -11 6 -15 23.01 7.86
 -10 6 -15 86.98 9.18
 -9 6 -15 83.58 6.74
 -8 6 -15 52.47 5.98
 -7 6 -15 48.28 5.11
 -6 6 -15 119.18 7.54
 -5 6 -15 139.09 5.9
 -4 6 -15 83.69 4.4
 -3 6 -15 195.85 7.26
 -2 6 -15 266.75 9.95
 -1 6 -15 239.83 7.52
 0 6 -15 86.02 4.2
 1 6 -15 223.15 9.26
 2 6 -15 227.62 6.27
 3 6 -15 217.19 6.93
 4 6 -15 177.37 6.3
 5 6 -15 371.36 9.46
 6 6 -15 69.61 3.53
 7 6 -15 122.89 4.37
 8 6 -15 345.46 7.57
 9 6 -15 65.36 3.18
 10 6 -15 204.25 5.92
 11 6 -15 435.18 11.31
 12 6 -15 174.19 9.08
 13 6 -15 67.34 5.29
 14 6 -15 132.12 5.74
 15 6 -15 112.14 5.64
 16 6 -15 49.02 5.24
 17 6 -15 43.88 5.42
 18 6 -15 93.69 6.34
 19 6 -15 56.33 6.16
 20 6 -15 28.55 6.03
 -14 7 -15 5.01 11.03
 -13 7 -15 12.25 10.38
 -12 7 -15 22.68 7.77
 -11 7 -15 57.52 8.55
 -10 7 -15 70.46 6.78
 -9 7 -15 41.26 8.13
 -8 7 -15 47.47 5.98
 -7 7 -15 90.13 5.72
 -6 7 -15 151.09 8.22
 -5 7 -15 119.31 5.55
 -4 7 -15 188.43 7.14
 -3 7 -15 192.7 6.49
 -2 7 -15 252.86 5.58
 -1 7 -15 373.04 8.34
 0 7 -15 257.79 6.2
 1 7 -15 48.58 3.33
 2 7 -15 128.13 4.43
 3 7 -15 315.05 8.49
 4 7 -15 367.41 10.43
 5 7 -15 304.63 14.72
 6 7 -15 231.07 7.18
 7 7 -15 193.42 6.87
 8 7 -15 116.27 5.78
 9 7 -15 66.69 5
 10 7 -15 119.43 5.2
 11 7 -15 193.25 6.81
 12 7 -15 112.16 9.63
 13 7 -15 248.05 8.06
 14 7 -15 136.43 5.84
 15 7 -15 106.8 9.74
 16 7 -15 69.66 5.73
 17 7 -15 57.93 5.72
 18 7 -15 46.69 5.64
 19 7 -15 64.8 6.22
 20 7 -15 33.43 6.16
 -14 8 -15 7.08 11.83
 -13 8 -15 7.96 9.11
 -12 8 -15 26.17 7.45
 -11 8 -15 53.98 8.62
 -10 8 -15 67.49 6.71
 -9 8 -15 102.83 7.14
 -8 8 -15 35.59 6.13
 -7 8 -15 81.25 5.67
 -6 8 -15 141.24 12.85
 -5 8 -15 63.41 4.89
 -4 8 -15 24.41 4.78
 -3 8 -15 119.26 4.78
 -2 8 -15 325.56 9.54
 -1 8 -15 145.71 4.5
 0 8 -15 72.85 3.88
 1 8 -15 168.66 5.28
 2 8 -15 134.72 4.28
 3 8 -15 213.57 5.65
 4 8 -15 486.56 11.31
 5 8 -15 312.56 8.51
 6 8 -15 96.57 5.13
 7 8 -15 222.05 14.22
 8 8 -15 299.83 12.58
 9 8 -15 70.93 5.16
 10 8 -15 48.36 6.41
 11 8 -15 182.18 8.65
 12 8 -15 180.65 10.03
 13 8 -15 99.22 5.6
 14 8 -15 161.85 6.6
 15 8 -15 145.8 6.6
 16 8 -15 30.04 5.39
 17 8 -15 28.06 5.63
 18 8 -15 71.64 5.76
 19 8 -15 40.82 6.57
 20 8 -15 7.73 6.7
 -14 9 -15 27.37 12.78
 -13 9 -15 5.45 8.73
 -12 9 -15 19.48 10.45
 -11 9 -15 20.42 6.19
 -10 9 -15 93.82 7.11
 -9 9 -15 65.53 6.54
 -8 9 -15 80.41 10.49
 -7 9 -15 155.01 7.51
 -6 9 -15 82.55 7.11
 -5 9 -15 19.23 4.38
 -4 9 -15 41.25 5.07
 -3 9 -15 205.25 7.61
 -2 9 -15 220.35 9.5
 -1 9 -15 189.82 7.47
 0 9 -15 165.84 4.71
 1 9 -15 177.96 4.88
 2 9 -15 101.76 4.28
 3 9 -15 247.88 8.37
 4 9 -15 83.24 3.79
 5 9 -15 144.47 6.65
 6 9 -15 434.5 13.44
 7 9 -15 399.17 20.88
 8 9 -15 262.33 9.16
 9 9 -15 73.08 8.89
 10 9 -15 63.8 5.56
 11 9 -15 133.16 9.77
 12 9 -15 139.9 6.69
 13 9 -15 131.63 6.01
 14 9 -15 99.86 5.83
 15 9 -15 58.06 5.43
 16 9 -15 77.36 5.8
 17 9 -15 50.42 6.18
 18 9 -15 41.68 8.38
 19 9 -15 25.26 7.51
 -14 10 -15 2.02 11.47
 -13 10 -15 9.49 8.74
 -12 10 -15 26.58 7.97
 -11 10 -15 16.29 7.56
 -10 10 -15 32.8 6.33
 -9 10 -15 31.81 6.11
 -8 10 -15 83.67 8.31
 -7 10 -15 137.98 8.51
 -6 10 -15 163.01 7.5
 -5 10 -15 54.74 6.87
 -4 10 -15 57.2 4.78
 -3 10 -15 130.17 7.55
 -2 10 -15 181.15 13.65
 -1 10 -15 72.68 4.5
 0 10 -15 130.72 4.32
 1 10 -15 232.68 6.05
 2 10 -15 158.45 5.06
 3 10 -15 38.08 4.5
 4 10 -15 89.11 3.92
 5 10 -15 116.6 3.93
 6 10 -15 162.28 5.19
 7 10 -15 247.97 9.58
 8 10 -15 271.39 16.75
 9 10 -15 69.69 4.84
 10 10 -15 35.03 5.83
 11 10 -15 267.17 10.83
 12 10 -15 59.28 6.57
 13 10 -15 61.85 5.77
 14 10 -15 126.77 12.09
 15 10 -15 119.39 8.11
 16 10 -15 59.86 8.69
 17 10 -15 30.31 7.08
 18 10 -15 43.44 8.05
 19 10 -15 10.95 5.94
 -14 11 -15 21.04 12.78
 -13 11 -15 30.38 9.4
 -12 11 -15 21.92 6.07
 -11 11 -15 30.82 6.23
 -10 11 -15 38.72 6.39
 -9 11 -15 19.41 6.06
 -8 11 -15 33.12 6.04
 -7 11 -15 138.53 7.29
 -6 11 -15 148.62 6.52
 -5 11 -15 45.24 6.42
 -4 11 -15 48.01 4.79
 -3 11 -15 128.63 5.71
 -2 11 -15 69.77 5.36
 -1 11 -15 78.31 5.93
 0 11 -15 248.27 8.9
 1 11 -15 295.84 7.92
 2 11 -15 291.34 7.41
 3 11 -15 91.46 4.21
 4 11 -15 56.31 3.91
 5 11 -15 105.4 5.5
 6 11 -15 190.84 6.69
 7 11 -15 123 9.44
 8 11 -15 132.47 7.66
 9 11 -15 116.64 9.78
 10 11 -15 145.8 38.88
 11 11 -15 124.83 13.16
 12 11 -15 41.87 6.81
 13 11 -15 61.87 6.97
 14 11 -15 91.46 7.56
 15 11 -15 76.87 8.83
 16 11 -15 86.53 15.34
 17 11 -15 25.86 11.97
 18 11 -15 19.33 6.42
 -14 12 -15 7.9 12.1
 -13 12 -15 10.16 8.6
 -12 12 -15 36.29 7.32
 -11 12 -15 30.15 6.15
 -10 12 -15 32.6 8.16
 -9 12 -15 24.45 5.97
 -8 12 -15 30.47 5.79
 -7 12 -15 37.59 5.07
 -6 12 -15 151.15 11.01
 -5 12 -15 157.58 10.74
 -4 12 -15 110.07 7.38
 -3 12 -15 171.07 7.05
 -2 12 -15 126.43 8.4
 -1 12 -15 23.82 4.2
 0 12 -15 25.2 4.14
 1 12 -15 573.05 13.26
 2 12 -15 157.93 6.52
 3 12 -15 57.04 3.74
 4 12 -15 82.67 4.58
 5 12 -15 148.25 10.54
 6 12 -15 55.38 4.77
 7 12 -15 46.93 4.86
 8 12 -15 199.11 12.12
 9 12 -15 87.55 8.06
 10 12 -15 124.27 7.68
 11 12 -15 84.31 8.45
 12 12 -15 33.08 7.16
 13 12 -15 17.11 5.75
 14 12 -15 63.53 8.27
 15 12 -15 92.59 7.12
 16 12 -15 62.81 8.74
 17 12 -15 17.66 6.51
 18 12 -15 15.96 6.32
 -13 13 -15 0 12.45
 -12 13 -15 15.98 6.77
 -11 13 -15 33.18 6.3
 -10 13 -15 42.24 6.34
 -9 13 -15 48.42 7.47
 -8 13 -15 36.32 5.35
 -7 13 -15 43.19 7.03
 -6 13 -15 65.33 5.38
 -5 13 -15 95.54 6.82
 -4 13 -15 134.94 9.78
 -3 13 -15 89.58 7.76
 -2 13 -15 59.61 5.21
 -1 13 -15 31.24 3.94
 0 13 -15 136.71 5.14
 1 13 -15 104.56 8.65
 2 13 -15 101.83 7.04
 3 13 -15 211.11 13.5
 4 13 -15 103.79 7.75
 5 13 -15 121.74 7.38
 6 13 -15 125.69 6.02
 7 13 -15 97.6 7.56
 8 13 -15 57.95 7.37
 9 13 -15 174.56 8.86
 10 13 -15 147.96 9.53
 11 13 -15 98.59 8.02
 12 13 -15 40.91 7.07
 13 13 -15 38.87 8.39
 14 13 -15 26.83 6.36
 15 13 -15 63.51 9.58
 16 13 -15 36.98 7.04
 17 13 -15 7.66 6.42
 18 13 -15 35.44 12.75
 -13 14 -15 10.34 12.26
 -12 14 -15 30.31 6.87
 -11 14 -15 27.38 6.22
 -10 14 -15 34.84 6.22
 -9 14 -15 59.29 6.51
 -8 14 -15 31.95 5.35
 -7 14 -15 22.69 4.93
 -6 14 -15 52.07 5.33
 -5 14 -15 71.29 5.34
 -4 14 -15 46.33 7.03
 -3 14 -15 110.35 25.08
 -2 14 -15 123.38 12.71
 -1 14 -15 35.92 5.6
 0 14 -15 91.65 6.67
 1 14 -15 78.07 8.81
 2 14 -15 82.09 18.51
 3 14 -15 126.89 14.84
 4 14 -15 111.85 14.66
 5 14 -15 127.4 10.49
 6 14 -15 77.56 10.78
 7 14 -15 57.33 6.61
 8 14 -15 60.85 6.45
 9 14 -15 96.51 8.66
 10 14 -15 111.53 7.93
 11 14 -15 129.83 15.33
 12 14 -15 52.04 12.55
 13 14 -15 12.42 7.34
 14 14 -15 38.83 7.88
 15 14 -15 12.52 8.18
 16 14 -15 7.41 8.1
 17 14 -15 18.13 13.07
 -13 15 -15 0 12.01
 -12 15 -15 2.15 13.04
 -11 15 -15 15.58 6.87
 -10 15 -15 37.61 5.96
 -9 15 -15 10.69 5.13
 -8 15 -15 27.34 5.26
 -7 15 -15 107.66 6.24
 -6 15 -15 54.3 7.59
 -5 15 -15 16.67 6.6
 -4 15 -15 44.93 6.88
 -3 15 -15 185.2 12.73
 -2 15 -15 74.67 7.11
 -1 15 -15 80.12 8.94
 0 15 -15 58.72 7.56
 1 15 -15 48.02 7.15
 2 15 -15 54.85 7.08
 3 15 -15 107.79 9.48
 4 15 -15 93.58 11.61
 5 15 -15 85.89 6.85
 6 15 -15 68.34 8.81
 7 15 -15 76.79 8
 8 15 -15 65.28 6.75
 9 15 -15 93.24 11.38
 10 15 -15 39.29 6.84
 11 15 -15 103.35 14.87
 12 15 -15 101.31 8.57
 13 15 -15 48.39 7.9
 14 15 -15 21.86 8.51
 15 15 -15 13.25 7.08
 16 15 -15 14.24 7.81
 -12 16 -15 29.08 13.36
 -11 16 -15 15.64 8.27
 -10 16 -15 22.15 8.83
 -9 16 -15 22.99 7.44
 -8 16 -15 28.05 7.37
 -7 16 -15 53.1 7.89
 -6 16 -15 59.7 9.73
 -5 16 -15 13.14 6.71
 -4 16 -15 23.63 5.6
 -3 16 -15 124.73 8.27
 -2 16 -15 191.75 11.51
 -1 16 -15 64.01 6.09
 0 16 -15 51.5 5.84
 1 16 -15 107.51 6.65
 2 16 -15 79.66 7.96
 3 16 -15 44.45 9.27
 4 16 -15 90.78 6.7
 5 16 -15 95.53 7.05
 6 16 -15 61.54 6.72
 7 16 -15 81.26 8.69
 8 16 -15 71.03 10.55
 9 16 -15 20.83 7.47
 10 16 -15 11.35 7.1
 11 16 -15 61.76 7.96
 12 16 -15 35.31 7.39
 13 16 -15 30.25 8.63
 14 16 -15 31.85 7.65
 15 16 -15 16.31 7.79
 16 16 -15 0 13.15
 -12 17 -15 4.97 12.16
 -11 17 -15 15.81 14.31
 -10 17 -15 14.04 6.94
 -9 17 -15 10.08 7.08
 -8 17 -15 33.62 7.41
 -7 17 -15 41.45 7.8
 -6 17 -15 30.07 7.72
 -5 17 -15 14.46 7.14
 -4 17 -15 66.29 6.48
 -3 17 -15 76.25 8.15
 -2 17 -15 75.32 7.69
 -1 17 -15 28.08 6.79
 0 17 -15 49.84 6.97
 1 17 -15 103.58 7.8
 2 17 -15 98.94 21.54
 3 17 -15 48.7 7.23
 4 17 -15 23.39 7.04
 5 17 -15 60.16 8.95
 6 17 -15 111.96 10.8
 7 17 -15 109.78 7.9
 8 17 -15 24.67 6.78
 9 17 -15 24.89 7.04
 10 17 -15 37.12 7.3
 11 17 -15 34.06 6.64
 12 17 -15 22.27 7.2
 13 17 -15 22.36 7.14
 14 17 -15 12.8 11.67
 15 17 -15 10.13 11.71
 -11 18 -15 9.07 12.79
 -10 18 -15 14.06 6.86
 -9 18 -15 25.61 7.23
 -8 18 -15 31.93 7.55
 -7 18 -15 21.3 7.56
 -6 18 -15 36.69 7.55
 -5 18 -15 27.75 6.31
 -4 18 -15 8.9 6.55
 -3 18 -15 66.2 7.75
 -2 18 -15 53.33 7.55
 -1 18 -15 8.68 9.66
 0 18 -15 33.9 6.91
 1 18 -15 130.55 11.43
 2 18 -15 41.66 7.53
 3 18 -15 6.48 7
 4 18 -15 16.05 8.53
 5 18 -15 44.9 6.63
 6 18 -15 117.08 9.53
 7 18 -15 70.43 9.68
 8 18 -15 39.79 7.02
 9 18 -15 31.83 6.24
 10 18 -15 44.36 6.57
 11 18 -15 34.7 7.28
 12 18 -15 15.22 6.89
 13 18 -15 0 13.38
 14 18 -15 20.71 13.56
 -11 19 -15 22.83 12.28
 -10 19 -15 4.56 8.05
 -9 19 -15 21.79 7.23
 -8 19 -15 20.54 7.33
 -7 19 -15 22.71 7.76
 -6 19 -15 31.85 6.41
 -5 19 -15 20.06 6.22
 -4 19 -15 37.91 7.49
 -3 19 -15 67.49 9.37
 -2 19 -15 57.43 10.19
 -1 19 -15 35.24 7.07
 0 19 -15 34.31 9.63
 1 19 -15 49.97 10.08
 2 19 -15 43.55 7.8
 3 19 -15 15.87 7.63
 4 19 -15 14.16 7.75
 5 19 -15 10.01 7.4
 6 19 -15 39.28 8.05
 7 19 -15 10.32 7.65
 8 19 -15 3.17 7.85
 9 19 -15 45.54 5.86
 10 19 -15 33.19 5.77
 11 19 -15 12.57 6.68
 12 19 -15 12.44 7.41
 13 19 -15 12.41 11.78
 -10 20 -15 8.49 11.35
 -9 20 -15 23.34 16.76
 -8 20 -15 4.51 6.88
 -7 20 -15 23.6 7.68
 -6 20 -15 26.43 6.31
 -5 20 -15 19.24 6.08
 -4 20 -15 20.83 7.51
 -3 20 -15 30.17 7.4
 -2 20 -15 35.98 7.29
 -1 20 -15 29.6 7.01
 0 20 -15 47.24 10.52
 1 20 -15 68.82 8.22
 2 20 -15 24.52 7.75
 3 20 -15 26.38 7.69
 4 20 -15 11.32 11.21
 5 20 -15 41.58 10.5
 6 20 -15 27.43 7.46
 7 20 -15 7.43 7.19
 8 20 -15 18.9 7.24
 9 20 -15 27.32 7.32
 10 20 -15 3.07 5.32
 11 20 -15 5.7 7.01
 -9 21 -15 16.29 8
 -8 21 -15 7.94 8.62
 -7 21 -15 13.06 6.98
 -6 21 -15 11.19 6.78
 -5 21 -15 18.32 6.98
 -4 21 -15 23.19 7.33
 -3 21 -15 16.04 6.94
 -2 21 -15 33.16 10.6
 -1 21 -15 45.03 10.51
 0 21 -15 26.72 10.28
 1 21 -15 37.45 7.77
 2 21 -15 27.11 7.74
 3 21 -15 33.43 6.17
 4 21 -15 18.33 6.09
 5 21 -15 30.88 7.45
 6 21 -15 33.85 7.23
 7 21 -15 12.68 8.14
 8 21 -15 0.64 6.74
 9 21 -15 12.17 9.76
 10 21 -15 0 9.01
 -8 22 -15 10.35 11.99
 -7 22 -15 19.71 8
 -6 22 -15 22.68 8.61
 -5 22 -15 22.31 7.01
 -4 22 -15 8.54 6.89
 -3 22 -15 10.46 7.86
 -2 22 -15 32.85 10.05
 -1 22 -15 25.88 10.68
 0 22 -15 24.6 8.55
 1 22 -15 21.64 7.56
 2 22 -15 17.48 6.02
 3 22 -15 9.71 5.81
 4 22 -15 3.89 6.82
 5 22 -15 7.73 6.71
 6 22 -15 11.36 6.66
 7 22 -15 6.55 9.11
 8 22 -15 0 9.49
 9 22 -15 7.58 11.88
 -7 23 -15 18.45 12.88
 -6 23 -15 16.39 8.17
 -5 23 -15 9.76 12.34
 -4 23 -15 5.69 8.6
 -3 23 -15 23.13 9.33
 -2 23 -15 1.96 9.33
 -1 23 -15 3.81 14.75
 0 23 -15 12.41 7.34
 1 23 -15 20.84 5.85
 2 23 -15 12.67 5.7
 3 23 -15 1 5.59
 4 23 -15 22.93 10.96
 5 23 -15 0.38 9.56
 6 23 -15 2.52 8.93
 7 23 -15 2.94 12.36
 -5 24 -15 5.37 12.24
 -4 24 -15 1.32 14.21
 -3 24 -15 16.07 9.12
 -2 24 -15 1.88 8.51
 -1 24 -15 0 8.67
 0 24 -15 0 8.37
 1 24 -15 12.62 9.01
 2 24 -15 0 10.03
 3 24 -15 11.35 12.7
 4 24 -15 14.05 13.19
 5 24 -15 9.65 12.52
 0 25 -15 0.94 11.92
 1 25 -15 1.88 12.82
 5 -19 -14 6.28 7.15
 6 -19 -14 3.84 9.15
 7 -19 -14 0 7.77
 8 -19 -14 9.75 7.85
 9 -19 -14 2.16 7.83
 10 -19 -14 29.97 12.43
 2 -18 -14 32.9 11.41
 3 -18 -14 13.8 5.58
 4 -18 -14 20.11 5.6
 5 -18 -14 23.27 4.43
 6 -18 -14 15.88 4.81
 7 -18 -14 21.48 4.95
 8 -18 -14 26.37 5.02
 9 -18 -14 10.71 4.82
 10 -18 -14 7.4 5.79
 11 -18 -14 34.77 9.06
 12 -18 -14 38.69 9.45
 13 -18 -14 14.08 13.01
 0 -17 -14 0.49 7.93
 1 -17 -14 9.24 5.5
 2 -17 -14 17.05 4.19
 3 -17 -14 15.44 4.3
 4 -17 -14 15.09 4.49
 5 -17 -14 44.66 4.79
 6 -17 -14 24.17 4.72
 7 -17 -14 39.29 5
 8 -17 -14 31.52 4.9
 9 -17 -14 17.89 5.19
 10 -17 -14 12.82 5.12
 11 -17 -14 53.13 5.49
 12 -17 -14 46.17 6.49
 13 -17 -14 31.71 8.86
 14 -17 -14 13.56 8.53
 -2 -16 -14 14.85 11.66
 -1 -16 -14 19.6 6.72
 0 -16 -14 19.93 5.41
 1 -16 -14 34.69 5.68
 2 -16 -14 31.29 4.03
 3 -16 -14 21.67 3.94
 4 -16 -14 34.63 4.2
 5 -16 -14 68.74 4.56
 6 -16 -14 29.18 4.48
 7 -16 -14 42.23 4.64
 8 -16 -14 65.76 5.33
 9 -16 -14 21.9 4.49
 10 -16 -14 22.25 4.81
 11 -16 -14 46.05 4.79
 12 -16 -14 45.38 5.02
 13 -16 -14 21.57 4.7
 14 -16 -14 31.86 5.23
 15 -16 -14 37.58 8.03
 16 -16 -14 12.29 11.82
 -2 -15 -14 28.45 6.74
 -1 -15 -14 27.54 5.46
 0 -15 -14 27.66 5.1
 1 -15 -14 24.56 4.6
 2 -15 -14 36.07 4.15
 3 -15 -14 22.32 4.13
 4 -15 -14 44.09 4.99
 5 -15 -14 45.3 4.3
 6 -15 -14 56.48 4.37
 7 -15 -14 56.77 4.47
 8 -15 -14 65.83 4.86
 9 -15 -14 49.7 5.09
 10 -15 -14 49.95 5.28
 11 -15 -14 37.65 4.1
 12 -15 -14 30.99 4.69
 13 -15 -14 48.19 4.81
 14 -15 -14 49.55 5.1
 15 -15 -14 51.26 5.24
 16 -15 -14 29.98 7.01
 -5 -14 -14 20.02 11.32
 -4 -14 -14 8.07 10.5
 -3 -14 -14 13.51 5
 -2 -14 -14 24.93 6.03
 -1 -14 -14 45.61 5.34
 0 -14 -14 48.92 5.24
 1 -14 -14 36.05 4.78
 2 -14 -14 40.82 4.2
 3 -14 -14 37.91 4.21
 4 -14 -14 43.61 4.24
 5 -14 -14 73.22 4.2
 6 -14 -14 58.38 4.03
 7 -14 -14 51.9 4.32
 8 -14 -14 82.29 4.56
 9 -14 -14 83.95 5.03
 10 -14 -14 26.79 4.11
 11 -14 -14 51.66 4.32
 12 -14 -14 66.34 4.4
 13 -14 -14 39.26 4.13
 14 -14 -14 71.12 4.98
 15 -14 -14 72.82 5.08
 16 -14 -14 28.11 4.82
 17 -14 -14 28.56 7.11
 -6 -13 -14 18.7 10.78
 -5 -13 -14 8.28 8.01
 -4 -13 -14 11.22 6.44
 -3 -13 -14 21.65 5.25
 -2 -13 -14 30.76 4.33
 -1 -13 -14 64.73 4.69
 0 -13 -14 65.13 5.65
 1 -13 -14 30.4 4.64
 2 -13 -14 20.29 3.95
 3 -13 -14 84.78 4.56
 4 -13 -14 56.54 4.3
 5 -13 -14 74.91 4.12
 6 -13 -14 50.75 3.92
 7 -13 -14 50.42 4.11
 8 -13 -14 145.88 5.09
 9 -13 -14 84.36 4.66
 10 -13 -14 46.61 3.98
 11 -13 -14 50.42 3.94
 12 -13 -14 78.79 4.52
 13 -13 -14 59.65 4.27
 14 -13 -14 68.39 4.18
 15 -13 -14 52.4 4.55
 16 -13 -14 48 6.66
 17 -13 -14 48.93 5.22
 18 -13 -14 36.99 9.42
 -7 -12 -14 16.56 11.48
 -6 -12 -14 41.48 13.43
 -5 -12 -14 21.76 6.83
 -4 -12 -14 7.29 6.7
 -3 -12 -14 35.17 5.5
 -2 -12 -14 50.83 5.89
 -1 -12 -14 63.47 6.22
 0 -12 -14 41.24 4.38
 1 -12 -14 39.59 3.99
 2 -12 -14 72.14 4.27
 3 -12 -14 51.12 4.09
 4 -12 -14 76.96 4.05
 5 -12 -14 102.63 3.97
 6 -12 -14 15.04 3.42
 7 -12 -14 60.28 4.08
 8 -12 -14 223.76 5.18
 9 -12 -14 125.22 4.61
 10 -12 -14 35.66 3.99
 11 -12 -14 117.48 4.48
 12 -12 -14 105.31 4.6
 13 -12 -14 47.91 4.53
 14 -12 -14 68.85 4.44
 15 -12 -14 65.56 4.44
 16 -12 -14 48.63 4.89
 17 -12 -14 52.33 4.82
 18 -12 -14 55.72 6.13
 -7 -11 -14 23.41 12.97
 -6 -11 -14 27.45 13.1
 -5 -11 -14 19.12 11.41
 -4 -11 -14 10.29 8.33
 -3 -11 -14 20.99 5.34
 -2 -11 -14 55.45 4.56
 -1 -11 -14 89.71 4.87
 0 -11 -14 78.29 4.72
 1 -11 -14 66.98 4.12
 2 -11 -14 87.3 3.79
 3 -11 -14 92.4 4.47
 4 -11 -14 90.06 3.77
 5 -11 -14 85.8 3.73
 6 -11 -14 73.3 3.81
 7 -11 -14 144.89 4.5
 8 -11 -14 149.4 4.37
 9 -11 -14 92.36 4.2
 10 -11 -14 73.55 3.8
 11 -11 -14 81.91 4.04
 12 -11 -14 100.53 4.8
 13 -11 -14 91.61 4.79
 14 -11 -14 54.09 4.29
 15 -11 -14 56.5 4.39
 16 -11 -14 67.75 4.55
 17 -11 -14 48.49 4.68
 18 -11 -14 43.44 5.54
 19 -11 -14 37.59 9.94
 -8 -10 -14 8.26 13.34
 -7 -10 -14 16.2 13.35
 -6 -10 -14 35.35 13.64
 -5 -10 -14 43.24 14.09
 -4 -10 -14 24.18 13.9
 -3 -10 -14 49.78 5.65
 -2 -10 -14 84.72 5.05
 -1 -10 -14 63.34 4.43
 0 -10 -14 55.54 3.96
 1 -10 -14 197.2 5.36
 2 -10 -14 163.51 4.92
 3 -10 -14 97.23 3.71
 4 -10 -14 96.76 3.69
 5 -10 -14 108.42 4.44
 6 -10 -14 130.45 4.6
 7 -10 -14 176.88 4.63
 8 -10 -14 179.52 4.55
 9 -10 -14 73.91 3.62
 10 -10 -14 80.45 3.81
 11 -10 -14 145.34 4.73
 12 -10 -14 176.7 5.76
 13 -10 -14 44.8 4.28
 14 -10 -14 59.55 4.28
 15 -10 -14 115.48 6.25
 16 -10 -14 91.18 4.83
 17 -10 -14 59.02 4.77
 18 -10 -14 61.94 5.44
 19 -10 -14 41.04 6.24
 -9 -9 -14 10.32 12.34
 -8 -9 -14 9.83 12.63
 -7 -9 -14 42.77 13.38
 -6 -9 -14 96.53 15.64
 -5 -9 -14 71 14.7
 -4 -9 -14 37.55 13.2
 -3 -9 -14 52.16 6.1
 -2 -9 -14 30.05 4.27
 -1 -9 -14 28.28 3.91
 0 -9 -14 113.07 5.14
 1 -9 -14 180.25 5.28
 2 -9 -14 167.99 4.73
 3 -9 -14 96.38 4.26
 4 -9 -14 56.04 3.51
 5 -9 -14 37.74 3.35
 6 -9 -14 158.35 5.06
 7 -9 -14 157.25 4.76
 8 -9 -14 112.38 4.06
 9 -9 -14 209.61 5.25
 10 -9 -14 101.52 3.92
 11 -9 -14 136.9 4.57
 12 -9 -14 130.47 5.55
 13 -9 -14 76.57 4.29
 14 -9 -14 61.78 4.29
 15 -9 -14 119.05 4.59
 16 -9 -14 126.12 5.28
 17 -9 -14 64.13 3.94
 18 -9 -14 40.82 4.07
 19 -9 -14 63.32 5.02
 20 -9 -14 64.27 7.37
 -9 -8 -14 38.07 13.31
 -8 -8 -14 9.21 13.53
 -7 -8 -14 22.25 13.38
 -6 -8 -14 67.74 15.34
 -5 -8 -14 88.33 15.45
 -4 -8 -14 66.97 13.9
 -3 -8 -14 50.03 5.42
 -2 -8 -14 73.88 5.65
 -1 -8 -14 67.97 4.44
 0 -8 -14 111.17 5.22
 1 -8 -14 99.13 5.43
 2 -8 -14 148.28 6
 3 -8 -14 223.59 5.4
 4 -8 -14 132.58 4.43
 5 -8 -14 131.34 3.81
 6 -8 -14 89.03 3.3
 7 -8 -14 70.75 3.26
 8 -8 -14 182.58 5.13
 9 -8 -14 203.42 5.42
 10 -8 -14 196.31 5.05
 11 -8 -14 202.21 5.69
 12 -8 -14 115.05 4.64
 13 -8 -14 70.61 3.42
 14 -8 -14 104.35 3.84
 15 -8 -14 153.37 4.43
 16 -8 -14 84.34 4.09
 17 -8 -14 47.88 3.85
 18 -8 -14 63.47 4.31
 19 -8 -14 80.29 5.15
 20 -8 -14 67.72 5.73
 -11 -7 -14 9.26 12.14
 -10 -7 -14 36.2 13.13
 -9 -7 -14 25.17 13.55
 -8 -7 -14 22.37 13.42
 -7 -7 -14 26.04 14.9
 -6 -7 -14 84.1 15.75
 -5 -7 -14 100.09 15.17
 -4 -7 -14 82.28 14.36
 -3 -7 -14 157.27 7.48
 -2 -7 -14 68.06 6.06
 -1 -7 -14 73.04 5.87
 0 -7 -14 81.75 7.55
 1 -7 -14 63.63 3.74
 2 -7 -14 202.15 5.16
 3 -7 -14 352.6 5.76
 4 -7 -14 256.16 4.63
 5 -7 -14 150.14 3.46
 6 -7 -14 164.78 3.55
 7 -7 -14 150.74 3.77
 8 -7 -14 117.19 3.65
 9 -7 -14 182.2 4.91
 10 -7 -14 281.15 7.72
 11 -7 -14 212.62 4.67
 12 -7 -14 117.44 4.08
 13 -7 -14 142.19 4.01
 14 -7 -14 86.83 3.71
 15 -7 -14 76.35 3.6
 16 -7 -14 100.43 4.24
 17 -7 -14 59.85 3.95
 18 -7 -14 64.84 4.5
 19 -7 -14 82.43 4.61
 20 -7 -14 66.33 4.86
 21 -7 -14 19.4 10.46
 -11 -6 -14 32.28 12.3
 -10 -6 -14 35.87 9.65
 -9 -6 -14 59.61 14.88
 -8 -6 -14 13.07 14.09
 -7 -6 -14 20.1 13.63
 -6 -6 -14 67.06 14.56
 -5 -6 -14 73.74 14.07
 -4 -6 -14 34.13 8.43
 -3 -6 -14 150.83 8.21
 -2 -6 -14 205.17 9.35
 -1 -6 -14 74.3 7.98
 0 -6 -14 48.85 6.81
 1 -6 -14 96.11 3.71
 2 -6 -14 167.57 4.12
 3 -6 -14 172.97 3.75
 4 -6 -14 280.68 5.22
 5 -6 -14 249.18 4.61
 6 -6 -14 121.68 3.45
 7 -6 -14 159.97 3.66
 8 -6 -14 230.08 4.35
 9 -6 -14 140.45 3.61
 10 -6 -14 133.47 4.02
 11 -6 -14 244.14 5.3
 12 -6 -14 321.66 6.21
 13 -6 -14 129.38 5.29
 14 -6 -14 106.17 3.81
 15 -6 -14 127.52 4.02
 16 -6 -14 83.71 3.88
 17 -6 -14 81.45 3.99
 18 -6 -14 78.77 4.34
 19 -6 -14 70.68 4.47
 20 -6 -14 54.27 4.5
 21 -6 -14 37.99 9.21
 -12 -5 -14 22.21 11.61
 -11 -5 -14 13.16 10.14
 -10 -5 -14 27.91 10.84
 -9 -5 -14 49.46 14.35
 -8 -5 -14 48.61 14.82
 -7 -5 -14 57.27 14.84
 -6 -5 -14 108.93 15.15
 -5 -5 -14 32.69 12.99
 -4 -5 -14 53.39 8.77
 -3 -5 -14 155.99 8.48
 -2 -5 -14 376.85 14.87
 -1 -5 -14 246.03 11.07
 0 -5 -14 143.1 4.88
 1 -5 -14 64.68 3.2
 2 -5 -14 132.42 3.28
 3 -5 -14 296.23 4.79
 4 -5 -14 280.44 5.23
 5 -5 -14 155.16 3.65
 6 -5 -14 268.51 4.76
 7 -5 -14 353.88 5.14
 8 -5 -14 95.94 2.95
 9 -5 -14 141.33 4.05
 10 -5 -14 103.12 3.5
 11 -5 -14 146.52 4.01
 12 -5 -14 314.46 6.34
 13 -5 -14 239.76 5.49
 14 -5 -14 103.22 3.64
 15 -5 -14 64.61 3.55
 16 -5 -14 113.87 4.11
 17 -5 -14 83.57 3.93
 18 -5 -14 67.37 4.17
 19 -5 -14 84.59 4.2
 20 -5 -14 73.27 4.08
 21 -5 -14 47 7.41
 -12 -4 -14 12.65 11.39
 -11 -4 -14 36.64 11.14
 -10 -4 -14 38.38 10.09
 -9 -4 -14 35.15 14.14
 -8 -4 -14 49.13 14.19
 -7 -4 -14 97.33 15.69
 -6 -4 -14 76.27 14.17
 -5 -4 -14 46.38 8.4
 -4 -4 -14 23.75 7.91
 -3 -4 -14 149.96 6.32
 -2 -4 -14 332.75 8.09
 -1 -4 -14 133.91 5.85
 0 -4 -14 55.09 3.38
 1 -4 -14 268.65 5.55
 2 -4 -14 215.9 4.2
 3 -4 -14 108.09 3.18
 4 -4 -14 210.24 4.15
 5 -4 -14 253.46 4.22
 6 -4 -14 263.31 4.23
 7 -4 -14 388.36 5.63
 8 -4 -14 317.69 5.04
 9 -4 -14 97.17 3.07
 10 -4 -14 33.52 2.43
 11 -4 -14 216.58 4.5
 12 -4 -14 291.14 5.93
 13 -4 -14 132.66 4.2
 14 -4 -14 221.11 4.72
 15 -4 -14 158.22 4.35
 16 -4 -14 110.2 4.09
 17 -4 -14 58.46 3.74
 18 -4 -14 54.02 4.14
 19 -4 -14 63.65 3.98
 20 -4 -14 67.5 4.36
 21 -4 -14 72.8 5.15
 -13 -3 -14 5.45 11.54
 -12 -3 -14 33.79 9.44
 -11 -3 -14 34.41 9.9
 -10 -3 -14 40.11 9.99
 -9 -3 -14 65.76 15.55
 -8 -3 -14 76.48 7.27
 -7 -3 -14 117.72 7.74
 -6 -3 -14 109.99 6.43
 -5 -3 -14 104.95 7.27
 -4 -3 -14 51.14 5.95
 -3 -3 -14 147.59 7.8
 -2 -3 -14 239.16 6.05
 -1 -3 -14 108.89 4.3
 0 -3 -14 156.35 5.15
 1 -3 -14 253.65 4.96
 2 -3 -14 391.51 6.61
 3 -3 -14 137.61 3.77
 4 -3 -14 75.65 2.6
 5 -3 -14 103.4 2.65
 6 -3 -14 423.16 5.44
 7 -3 -14 445.72 6.12
 8 -3 -14 128.9 3.27
 9 -3 -14 246.62 4.24
 10 -3 -14 140.93 3.3
 11 -3 -14 125.45 3.63
 12 -3 -14 263.55 5.56
 13 -3 -14 271.47 5.93
 14 -3 -14 155.32 4.48
 15 -3 -14 146.87 4.21
 16 -3 -14 231.73 5.06
 17 -3 -14 70.27 3.96
 18 -3 -14 23.3 3.8
 19 -3 -14 61.13 3.95
 20 -3 -14 103.82 7.05
 21 -3 -14 45.53 5.29
 -13 -2 -14 19.04 11.82
 -12 -2 -14 20.19 8.96
 -11 -2 -14 20.02 6.58
 -10 -2 -14 45.55 6.3
 -9 -2 -14 54.36 6.28
 -8 -2 -14 101.15 7.82
 -7 -2 -14 53.97 8.71
 -6 -2 -14 204.73 10.63
 -5 -2 -14 176.52 7.4
 -4 -2 -14 63.38 5.73
 -3 -2 -14 160.96 12.35
 -2 -2 -14 273.64 6.04
 -1 -2 -14 161.84 4.7
 0 -2 -14 60 3.14
 1 -2 -14 396.92 6.43
 2 -2 -14 405.53 5.97
 3 -2 -14 83.46 2.76
 4 -2 -14 85.66 3.02
 5 -2 -14 143.22 2.95
 6 -2 -14 323.25 5.27
 7 -2 -14 404.39 5.1
 8 -2 -14 428.81 5.54
 9 -2 -14 181.94 3.65
 10 -2 -14 124.11 3.37
 11 -2 -14 148.81 3.46
 12 -2 -14 104.01 3.74
 13 -2 -14 83.56 3.96
 14 -2 -14 171.41 4.8
 15 -2 -14 257.83 5.14
 16 -2 -14 176.96 4.76
 17 -2 -14 89.15 4.28
 18 -2 -14 40.85 3.94
 19 -2 -14 50.81 4.56
 20 -2 -14 53.28 4.6
 21 -2 -14 52.69 5.22
 22 -2 -14 33.41 12.64
 -13 -1 -14 33.48 12.59
 -12 -1 -14 15.32 7.1
 -11 -1 -14 49.81 6.57
 -10 -1 -14 34.29 6.3
 -9 -1 -14 34.39 6.08
 -8 -1 -14 50.44 9.13
 -7 -1 -14 65.96 6.92
 -6 -1 -14 122.8 7.78
 -5 -1 -14 118.65 7.34
 -4 -1 -14 125.3 8.58
 -3 -1 -14 88.48 4.68
 -2 -1 -14 96.22 3.94
 -1 -1 -14 184.97 4.79
 0 -1 -14 230.01 4.94
 1 -1 -14 318.99 5.23
 2 -1 -14 352.82 5.09
 3 -1 -14 579.25 7.21
 4 -1 -14 317.4 4.54
 5 -1 -14 278.5 3.91
 6 -1 -14 610.06 6.3
 7 -1 -14 403.79 4.72
 8 -1 -14 199.72 3.3
 9 -1 -14 434.6 6.12
 10 -1 -14 351.84 5.21
 11 -1 -14 89.34 2.71
 12 -1 -14 58.95 3.43
 13 -1 -14 54.7 3.62
 14 -1 -14 165.05 4.97
 15 -1 -14 197.33 4.75
 16 -1 -14 244.64 5.6
 17 -1 -14 88.98 4
 18 -1 -14 52.97 4.3
 19 -1 -14 70.45 4.52
 20 -1 -14 42.78 5.16
 21 -1 -14 26.38 5.85
 22 -1 -14 22.68 12.29
 -14 0 -14 17.4 11.01
 -13 0 -14 10.99 8.03
 -12 0 -14 28.5 7.24
 -11 0 -14 55.23 6.64
 -10 0 -14 33.83 6.24
 -9 0 -14 44.69 6.39
 -8 0 -14 53.97 6.85
 -7 0 -14 63.78 5.75
 -6 0 -14 139.34 8.01
 -5 0 -14 251.4 11.73
 -4 0 -14 101.76 6.41
 -3 0 -14 75.9 5.01
 -2 0 -14 344.7 9.55
 -1 0 -14 200.09 4.66
 0 0 -14 151.6 4.65
 1 0 -14 184.59 3.77
 2 0 -14 363 5.3
 3 0 -14 170.78 3.31
 4 0 -14 325.37 4.53
 5 0 -14 218.93 3.36
 6 0 -14 109.42 2.31
 7 0 -14 163.6 2.89
 8 0 -14 441.19 5.62
 9 0 -14 441.76 5.66
 10 0 -14 422.31 5.83
 11 0 -14 318.72 4.81
 12 0 -14 139.18 4.2
 13 0 -14 63.4 3.67
 14 0 -14 175.99 4.99
 15 0 -14 223.03 4.52
 16 0 -14 96.34 3.98
 17 0 -14 95.61 4.37
 18 0 -14 143.4 4.83
 19 0 -14 112.07 4.91
 20 0 -14 46.8 5.04
 21 0 -14 21.43 5.8
 -14 1 -14 14.2 11.35
 -13 1 -14 25.86 13.01
 -12 1 -14 40.82 7.29
 -11 1 -14 44.19 6.41
 -10 1 -14 114.49 7.58
 -9 1 -14 45.16 6.26
 -8 1 -14 57.45 6.23
 -7 1 -14 171.02 6.83
 -6 1 -14 168.58 8.45
 -5 1 -14 170.29 13.41
 -4 1 -14 156.42 6.88
 -3 1 -14 215.88 8.35
 -2 1 -14 288.84 8.45
 -1 1 -14 276.91 7
 0 1 -14 80.81 2.98
 1 1 -14 61.19 2.44
 2 1 -14 419.86 6.13
 3 1 -14 456.33 5.93
 4 1 -14 193.68 3.58
 5 1 -14 160.57 3.05
 6 1 -14 298.59 4.21
 7 1 -14 149.81 2.88
 8 1 -14 287 4.26
 9 1 -14 543.82 7
 10 1 -14 373.16 5.36
 11 1 -14 186.56 3.66
 12 1 -14 227.23 4.78
 13 1 -14 146.46 4.27
 14 1 -14 115.26 5.02
 15 1 -14 108.24 3.89
 16 1 -14 133.46 5.29
 17 1 -14 113.52 4.51
 18 1 -14 110.32 4.91
 19 1 -14 114.39 6.19
 20 1 -14 59.07 4.84
 21 1 -14 27.84 5.94
 -14 2 -14 12.65 12.05
 -13 2 -14 17.72 8.71
 -12 2 -14 33.51 7.78
 -11 2 -14 64.81 7.55
 -10 2 -14 69.37 6.77
 -9 2 -14 64.63 6.59
 -8 2 -14 89.79 7.78
 -7 2 -14 111.18 6.17
 -6 2 -14 132.02 8.68
 -5 2 -14 130.72 7.66
 -4 2 -14 74.74 4.65
 -3 2 -14 172.06 7.12
 -2 2 -14 533.6 14.05
 -1 2 -14 291.1 10.4
 0 2 -14 112.77 3.22
 1 2 -14 424.53 6.92
 2 2 -14 551.04 9.88
 3 2 -14 170.59 4.1
 4 2 -14 333.04 5.96
 5 2 -14 563.08 7.66
 6 2 -14 257.93 4.17
 7 2 -14 216.27 3.52
 8 2 -14 135.27 3.02
 9 2 -14 157.64 3.34
 10 2 -14 111.4 3.7
 11 2 -14 338.84 5.12
 12 2 -14 540.56 8.72
 13 2 -14 107.37 4.33
 14 2 -14 162.97 5.2
 15 2 -14 106.77 3.91
 16 2 -14 74.8 4.05
 17 2 -14 81.78 4.54
 18 2 -14 94.41 4.77
 19 2 -14 120.49 6.1
 20 2 -14 47.32 5.67
 21 2 -14 28.99 7
 -14 3 -14 29.9 12.45
 -13 3 -14 32.3 10.05
 -12 3 -14 54.76 8.23
 -11 3 -14 76.25 8.44
 -10 3 -14 54.65 6.53
 -9 3 -14 35.01 5.92
 -8 3 -14 81.27 5.6
 -7 3 -14 116.26 6.27
 -6 3 -14 81.08 5.62
 -5 3 -14 75.95 4.46
 -4 3 -14 186.3 6.94
 -3 3 -14 147.69 4.58
 -2 3 -14 418.97 9.34
 -1 3 -14 296.68 7.33
 0 3 -14 76.85 3.52
 1 3 -14 133.02 3.89
 2 3 -14 562.46 10.01
 3 3 -14 320.07 6.23
 4 3 -14 99.05 3.24
 5 3 -14 277.06 4.94
 6 3 -14 555.61 6.93
 7 3 -14 336.68 4.52
 8 3 -14 127.24 2.93
 9 3 -14 358.38 5.08
 10 3 -14 257.45 4.44
 11 3 -14 332.38 5.84
 12 3 -14 306.38 5.35
 13 3 -14 146.31 7.1
 14 3 -14 104.29 4.81
 15 3 -14 131.04 5.28
 16 3 -14 135.65 4.99
 17 3 -14 64.87 4.34
 18 3 -14 44.46 5.25
 19 3 -14 111.35 6.04
 20 3 -14 67.14 5.89
 21 3 -14 22.63 7.17
 -15 4 -14 6.38 10.71
 -14 4 -14 24.5 13.44
 -13 4 -14 16.56 13.12
 -12 4 -14 68.97 10.45
 -11 4 -14 62.6 8.47
 -10 4 -14 33.87 7.73
 -9 4 -14 78.66 7.96
 -8 4 -14 102.8 6.06
 -7 4 -14 143.56 6.59
 -6 4 -14 100.49 5.38
 -5 4 -14 139.94 5.09
 -4 4 -14 81.07 3.86
 -3 4 -14 140.02 6.43
 -2 4 -14 398.24 11.67
 -1 4 -14 170.33 6.09
 0 4 -14 40.32 2.96
 1 4 -14 318.37 6.11
 2 4 -14 717.4 13.26
 3 4 -14 193.18 5.58
 4 4 -14 171.16 4.03
 5 4 -14 469.78 7.04
 6 4 -14 612.46 7.44
 7 4 -14 287.03 4.2
 8 4 -14 159.7 3.31
 9 4 -14 285.54 4.56
 10 4 -14 328.97 5.6
 11 4 -14 219.36 4.69
 12 4 -14 146.76 5.34
 13 4 -14 94.76 7.33
 14 4 -14 149.27 4.63
 15 4 -14 164.92 4.73
 16 4 -14 139.48 5.18
 17 4 -14 38.97 4.71
 18 4 -14 49.85 7.56
 19 4 -14 84.62 5.72
 20 4 -14 68.4 6.36
 21 4 -14 55.14 7.36
 -15 5 -14 14.96 11.77
 -14 5 -14 1.04 12.09
 -13 5 -14 21.25 14.45
 -12 5 -14 51.89 7.92
 -11 5 -14 58.09 8.3
 -10 5 -14 152.42 9.6
 -9 5 -14 85.85 6.4
 -8 5 -14 119.01 5.91
 -7 5 -14 107.27 7.75
 -6 5 -14 75.63 4.59
 -5 5 -14 100.51 6.31
 -4 5 -14 308.18 7.01
 -3 5 -14 241.21 7.04
 -2 5 -14 74.21 3.87
 -1 5 -14 230.06 6.64
 0 5 -14 163.49 4.61
 1 5 -14 294.09 5.73
 2 5 -14 444.97 9.26
 3 5 -14 147.85 5.52
 4 5 -14 90.51 3.65
 5 5 -14 371.39 7.47
 6 5 -14 477.76 7.12
 7 5 -14 237.29 3.75
 8 5 -14 99.92 3.29
 9 5 -14 277.26 4.93
 10 5 -14 349.25 6.15
 11 5 -14 94.79 4.09
 12 5 -14 145.11 5.33
 13 5 -14 123.39 8.15
 14 5 -14 151.72 4.69
 15 5 -14 145.79 5.47
 16 5 -14 145.61 6.13
 17 5 -14 46.76 4.84
 18 5 -14 26.52 5.57
 19 5 -14 101.95 6.21
 20 5 -14 84.31 7.34
 21 5 -14 24.46 8.79
 -15 6 -14 17.13 12.09
 -14 6 -14 12.67 12.22
 -13 6 -14 26.63 9.33
 -12 6 -14 34.02 7.98
 -11 6 -14 34.24 8.02
 -10 6 -14 79.23 8.31
 -9 6 -14 106.05 6.83
 -8 6 -14 72.41 8.83
 -7 6 -14 50.05 6.08
 -6 6 -14 181.44 7.62
 -5 6 -14 162.45 5.35
 -4 6 -14 276.84 8.7
 -3 6 -14 343.01 8.12
 -2 6 -14 321.69 10.94
 -1 6 -14 168.3 4.85
 0 6 -14 92.06 3.67
 1 6 -14 288.57 6.33
 2 6 -14 416.29 8.84
 3 6 -14 100.4 4.26
 4 6 -14 216.9 6.67
 5 6 -14 374.77 7.31
 6 6 -14 325.53 5.7
 7 6 -14 185.86 5.23
 8 6 -14 178.98 4.29
 9 6 -14 285.19 5.63
 10 6 -14 266.32 5.45
 11 6 -14 231.18 6.31
 12 6 -14 131.39 7.4
 13 6 -14 115.83 7.97
 14 6 -14 141.47 6.66
 15 6 -14 224.72 7.77
 16 6 -14 89.95 5.19
 17 6 -14 59.56 5.19
 18 6 -14 55.65 5.3
 19 6 -14 63.41 6.54
 20 6 -14 22.27 5.96
 -15 7 -14 21.21 12.64
 -14 7 -14 4.27 13.16
 -13 7 -14 10.72 9.14
 -12 7 -14 36.29 8.35
 -11 7 -14 60.88 8.38
 -10 7 -14 49.72 8.58
 -9 7 -14 70.41 6.35
 -8 7 -14 123.61 6.7
 -7 7 -14 167.66 8.22
 -6 7 -14 105.7 6.23
 -5 7 -14 69.57 6.84
 -4 7 -14 215.63 5.78
 -3 7 -14 109.84 3.8
 -2 7 -14 239.99 5.53
 -1 7 -14 436.77 8.41
 0 7 -14 152.62 4.01
 1 7 -14 89.69 3.4
 2 7 -14 251.96 11.12
 3 7 -14 320.01 7.45
 4 7 -14 134.28 5.33
 5 7 -14 277.99 7.69
 6 7 -14 654.87 11.94
 7 7 -14 203.24 7.98
 8 7 -14 102.84 4.5
 9 7 -14 302.99 8.06
 10 7 -14 240.42 5.73
 11 7 -14 70.29 4.86
 12 7 -14 131.84 9.68
 13 7 -14 134.33 9.6
 14 7 -14 131.41 5.64
 15 7 -14 96.88 5.84
 16 7 -14 95.4 6.8
 17 7 -14 50.57 5.5
 18 7 -14 59.61 5.72
 19 7 -14 70.96 6.18
 20 7 -14 24.6 6.08
 -15 8 -14 0 11.52
 -14 8 -14 16.12 12.69
 -13 8 -14 10.64 9.47
 -12 8 -14 71.41 8.68
 -11 8 -14 54.64 8.86
 -10 8 -14 66.9 6.5
 -9 8 -14 75.9 9.02
 -8 8 -14 120.71 6.14
 -7 8 -14 132.94 7.72
 -6 8 -14 90.47 6.01
 -5 8 -14 28.58 4.69
 -4 8 -14 48.49 4.13
 -3 8 -14 84.67 3.47
 -2 8 -14 323.8 6.73
 -1 8 -14 291.03 4.93
 0 8 -14 206.87 4.02
 1 8 -14 131.35 3.76
 2 8 -14 242.89 7.54
 3 8 -14 243.36 7.01
 4 8 -14 213.87 6.61
 5 8 -14 438.03 9.95
 6 8 -14 175.68 6.09
 7 8 -14 242.94 7.79
 8 8 -14 344.28 9.94
 9 8 -14 293.89 8.07
 10 8 -14 185.91 5.64
 11 8 -14 131.55 5.41
 12 8 -14 210.08 11.7
 13 8 -14 54.68 6.23
 14 8 -14 144.01 6.21
 15 8 -14 100.68 5.93
 16 8 -14 62.82 6.53
 17 8 -14 56.12 5.7
 18 8 -14 51.46 5.99
 19 8 -14 45.98 6.72
 20 8 -14 15.17 7.24
 -15 9 -14 12.7 12.63
 -14 9 -14 28.08 13.74
 -13 9 -14 23.6 9.5
 -12 9 -14 47.7 8.27
 -11 9 -14 29.96 6.27
 -10 9 -14 36.69 6.12
 -9 9 -14 38.73 5.92
 -8 9 -14 144.79 6.52
 -7 9 -14 228.93 11.16
 -6 9 -14 154.44 6.1
 -5 9 -14 41.36 4.97
 -4 9 -14 36.52 4.14
 -3 9 -14 127.06 5.95
 -2 9 -14 236.34 6.92
 -1 9 -14 312.79 6.32
 0 9 -14 206.07 6.02
 1 9 -14 163.13 5.5
 2 9 -14 521.05 12.75
 3 9 -14 140.56 5.29
 4 9 -14 12.63 2.95
 5 9 -14 130.75 4.76
 6 9 -14 351.28 9.16
 7 9 -14 239.56 7.45
 8 9 -14 142.62 8.04
 9 9 -14 183.13 8.55
 10 9 -14 118.11 6.64
 11 9 -14 157.8 11.52
 12 9 -14 157.98 7.48
 13 9 -14 188.51 6.07
 14 9 -14 75.52 5.37
 15 9 -14 76.86 5.59
 16 9 -14 75.04 6.16
 17 9 -14 48.31 7.3
 18 9 -14 19.81 8.49
 19 9 -14 39.9 8.01
 -15 10 -14 19.5 12.96
 -14 10 -14 4.32 12.56
 -13 10 -14 21.5 17.37
 -12 10 -14 46.01 6.3
 -11 10 -14 42.5 6.49
 -10 10 -14 11.11 5.78
 -9 10 -14 45.37 6.03
 -8 10 -14 131.98 9.23
 -7 10 -14 180.98 8.25
 -6 10 -14 121.8 6.76
 -5 10 -14 137.71 7.28
 -4 10 -14 112.04 5.97
 -3 10 -14 134.62 6.19
 -2 10 -14 205.82 5.23
 -1 10 -14 124.44 5.4
 0 10 -14 123.97 5.55
 1 10 -14 319.3 8.2
 2 10 -14 586.68 17.77
 3 10 -14 68.03 3.5
 4 10 -14 27.3 2.76
 5 10 -14 117.28 3.65
 6 10 -14 137.74 4.86
 7 10 -14 227.51 7.52
 8 10 -14 89.49 6.71
 9 10 -14 117.49 5.76
 10 10 -14 210.84 6.94
 11 10 -14 184.54 8.7
 12 10 -14 129.72 6.53
 13 10 -14 80.68 6.87
 14 10 -14 130.29 7.13
 15 10 -14 63.97 7.1
 16 10 -14 81.19 7.83
 17 10 -14 45.01 8.43
 18 10 -14 35.2 6.83
 19 10 -14 32.82 7.49
 -15 11 -14 0 12.02
 -14 11 -14 35.41 14.02
 -13 11 -14 31.05 9.42
 -12 11 -14 77.82 6.96
 -11 11 -14 47.58 9.39
 -10 11 -14 23.59 5.99
 -9 11 -14 30.53 5.89
 -8 11 -14 84.04 6.53
 -7 11 -14 138.49 6.28
 -6 11 -14 152.49 10.68
 -5 11 -14 113.3 5.49
 -4 11 -14 128.82 8.79
 -3 11 -14 74.99 4.68
 -2 11 -14 36.08 3.24
 -1 11 -14 134.25 4.07
 0 11 -14 106.27 4.46
 1 11 -14 289.73 6.18
 2 11 -14 356.51 7.06
 3 11 -14 238.73 5.61
 4 11 -14 100.16 3.73
 5 11 -14 89.61 4.1
 6 11 -14 241.5 6.64
 7 11 -14 178.18 7.67
 8 11 -14 61.98 4.64
 9 11 -14 164.65 7.2
 10 11 -14 244.25 9.39
 11 11 -14 37.03 5.41
 12 11 -14 28.55 5.33
 13 11 -14 60.63 6.03
 14 11 -14 88.62 6.65
 15 11 -14 69.78 6.62
 16 11 -14 68.83 7.64
 17 11 -14 52.09 7.56
 18 11 -14 11.87 6.34
 19 11 -14 32.19 9.68
 -14 12 -14 16.98 12.64
 -13 12 -14 19.7 6.64
 -12 12 -14 48.69 8.28
 -11 12 -14 47.65 6.58
 -10 12 -14 20.64 6.32
 -9 12 -14 52.49 6.16
 -8 12 -14 42.58 5.83
 -7 12 -14 41.27 6.46
 -6 12 -14 124.5 9.28
 -5 12 -14 145.15 12.24
 -4 12 -14 131.37 5.75
 -3 12 -14 122.21 4.93
 -2 12 -14 170.75 4.97
 -1 12 -14 22.89 3.21
 0 12 -14 73.12 4.11
 1 12 -14 308.89 8.06
 2 12 -14 262.31 8.92
 3 12 -14 153.25 4.42
 4 12 -14 163.79 4.86
 5 12 -14 158.01 5.58
 6 12 -14 119.85 5.57
 7 12 -14 59.46 5.57
 8 12 -14 40.69 4.82
 9 12 -14 184.01 14.52
 10 12 -14 203.74 10.35
 11 12 -14 113.13 6.33
 12 12 -14 22.61 5.41
 13 12 -14 38.04 5.25
 14 12 -14 101.97 6.47
 15 12 -14 62.67 6.11
 16 12 -14 39.74 6.89
 17 12 -14 19.75 6.53
 18 12 -14 33.02 7.66
 -14 13 -14 9.38 12.8
 -13 13 -14 2.39 10.08
 -12 13 -14 37.58 7.09
 -11 13 -14 65.41 7.17
 -10 13 -14 48.2 6.38
 -9 13 -14 45.21 6.21
 -8 13 -14 39.23 5.12
 -7 13 -14 61.37 5.3
 -6 13 -14 77.42 5.31
 -5 13 -14 103.38 7.22
 -4 13 -14 261.14 11.58
 -3 13 -14 167.93 5.63
 -2 13 -14 36.56 3.42
 -1 13 -14 28.7 3.62
 0 13 -14 104.01 6.01
 1 13 -14 64.14 4.2
 2 13 -14 126.11 5.44
 3 13 -14 138.5 5.03
 4 13 -14 180.73 8.38
 5 13 -14 198.19 6.81
 6 13 -14 142.47 8.87
 7 13 -14 51.36 5.45
 8 13 -14 39.41 8.91
 9 13 -14 243.23 9.77
 10 13 -14 214.06 11.9
 11 13 -14 144.77 6.64
 12 13 -14 55.44 5.72
 13 13 -14 33.49 5.82
 14 13 -14 61.18 5
 15 13 -14 21.26 4.9
 16 13 -14 24.56 6.12
 17 13 -14 39.06 6.13
 18 13 -14 42.72 14.58
 -14 14 -14 0 12.16
 -13 14 -14 16.48 13.31
 -12 14 -14 33.39 7.22
 -11 14 -14 34.98 6.25
 -10 14 -14 53.4 6.59
 -9 14 -14 46.26 5.39
 -8 14 -14 54.31 5.44
 -7 14 -14 16.43 5.15
 -6 14 -14 73.55 6.15
 -5 14 -14 93.46 7.91
 -4 14 -14 76.01 18.25
 -3 14 -14 114.91 7.04
 -2 14 -14 89.59 6.74
 -1 14 -14 133.59 7.81
 0 14 -14 66.64 6.71
 1 14 -14 71.64 6.98
 2 14 -14 71.08 4.35
 3 14 -14 103.85 7.16
 4 14 -14 172.51 7.74
 5 14 -14 222.05 15.72
 6 14 -14 96.32 6.34
 7 14 -14 26.68 8.15
 8 14 -14 75.35 8.44
 9 14 -14 30.18 6.3
 10 14 -14 88.38 7.69
 11 14 -14 80.25 5.78
 12 14 -14 41.26 6.2
 13 14 -14 64.93 5.46
 14 14 -14 70.45 5.55
 15 14 -14 12.4 5.73
 16 14 -14 3.2 5
 17 14 -14 37.41 19.62
 -14 15 -14 0 12.17
 -13 15 -14 12.83 12.4
 -12 15 -14 29.12 9.01
 -11 15 -14 56.2 7.63
 -10 15 -14 30.26 5.86
 -9 15 -14 25.59 5.16
 -8 15 -14 61.84 8.74
 -7 15 -14 50.95 7.34
 -6 15 -14 30.84 6.89
 -5 15 -14 71.85 7.67
 -4 15 -14 159.75 10.74
 -3 15 -14 143.22 13.45
 -2 15 -14 247.37 15.86
 -1 15 -14 230.52 11.18
 0 15 -14 66.16 11.95
 1 15 -14 51.9 11.67
 2 15 -14 80.91 10.91
 3 15 -14 71.93 13.03
 4 15 -14 118.48 14.51
 5 15 -14 163.31 11.1
 6 15 -14 95.87 7.14
 7 15 -14 50.71 7.71
 8 15 -14 20.26 5.82
 9 15 -14 28.78 5.3
 10 15 -14 66.65 6
 11 15 -14 53.98 9.54
 12 15 -14 45.84 5.75
 13 15 -14 80.92 6.37
 14 15 -14 55.39 7.21
 15 15 -14 14.3 5.98
 16 15 -14 17.73 10.68
 -13 16 -14 11.39 13.14
 -12 16 -14 26.28 11.29
 -11 16 -14 42.4 9.38
 -10 16 -14 18.99 6.94
 -9 16 -14 31.93 7.32
 -8 16 -14 64.14 9.14
 -7 16 -14 50.85 7.78
 -6 16 -14 52.33 7.57
 -5 16 -14 31.02 5.72
 -4 16 -14 62.89 6.14
 -3 16 -14 53.53 6.66
 -2 16 -14 118.22 9.72
 -1 16 -14 69.51 10.32
 0 16 -14 91.38 10.05
 1 16 -14 85.84 14.95
 2 16 -14 41.13 12.57
 3 16 -14 46.64 12.84
 4 16 -14 79.21 6.52
 5 16 -14 85.97 7.98
 6 16 -14 105.41 6.05
 7 16 -14 165.97 10.58
 8 16 -14 70.75 6.64
 9 16 -14 54.88 6.08
 10 16 -14 29.88 5.97
 11 16 -14 24.13 6.07
 12 16 -14 31.15 6.18
 13 16 -14 27.75 6.01
 14 16 -14 44.57 6.94
 15 16 -14 19.67 7.08
 16 16 -14 19.65 13.29
 -13 17 -14 15.85 11.9
 -12 17 -14 14.88 13.63
 -11 17 -14 37.62 9.42
 -10 17 -14 34.54 7.31
 -9 17 -14 39.13 7.79
 -8 17 -14 85.87 9.76
 -7 17 -14 61.67 7.86
 -6 17 -14 7.99 5.68
 -5 17 -14 33.53 6.06
 -4 17 -14 42.73 6.02
 -3 17 -14 72.83 6.41
 -2 17 -14 27.96 6.51
 -1 17 -14 44.39 6.73
 0 17 -14 92.44 7.49
 1 17 -14 61.16 7.34
 2 17 -14 54.81 7.25
 3 17 -14 59.52 7.43
 4 17 -14 34.3 6.66
 5 17 -14 35.38 5.21
 6 17 -14 160.63 7.97
 7 17 -14 123.28 6.72
 8 17 -14 34.23 5.72
 9 17 -14 46.12 5.96
 10 17 -14 42.73 5.6
 11 17 -14 28.58 6.16
 12 17 -14 22.16 6.11
 13 17 -14 26.71 6.03
 14 17 -14 14.06 6.86
 15 17 -14 25.21 13.81
 -12 18 -14 8.13 12.68
 -11 18 -14 15.19 9.86
 -10 18 -14 6.16 6.79
 -9 18 -14 38.98 7.75
 -8 18 -14 32.7 7.92
 -7 18 -14 35.82 7.61
 -6 18 -14 35.62 6.3
 -5 18 -14 37.24 6.29
 -4 18 -14 54.88 7.46
 -3 18 -14 103.97 8.32
 -2 18 -14 21.32 6.68
 -1 18 -14 36.38 6.52
 0 18 -14 103.01 5.74
 1 18 -14 136.02 7.3
 2 18 -14 78.71 9.62
 3 18 -14 11.41 5.46
 4 18 -14 20.02 5.63
 5 18 -14 32.52 5.31
 6 18 -14 89.61 6.97
 7 18 -14 32.01 6.8
 8 18 -14 14.68 5.03
 9 18 -14 44.84 5.52
 10 18 -14 43.92 10.19
 11 18 -14 41.05 6.14
 12 18 -14 16.45 5.75
 13 18 -14 2.94 6.86
 14 18 -14 21.08 10.06
 -12 19 -14 15.36 12.08
 -11 19 -14 10.41 7.65
 -10 19 -14 15.61 6.97
 -9 19 -14 6.72 8.51
 -8 19 -14 30.57 7.74
 -7 19 -14 22.6 6.29
 -6 19 -14 26.2 6.32
 -5 19 -14 34.89 6.35
 -4 19 -14 83.31 7.07
 -3 19 -14 33.29 7.15
 -2 19 -14 27.97 5.67
 -1 19 -14 59.38 5.97
 0 19 -14 48.1 7.76
 1 19 -14 63.91 6.45
 2 19 -14 83.99 8.02
 3 19 -14 54.31 9.26
 4 19 -14 9.87 5.81
 5 19 -14 55.53 7.66
 6 19 -14 54.97 6.74
 7 19 -14 22.08 6.25
 8 19 -14 14.57 6.15
 9 19 -14 61.05 9.1
 10 19 -14 21.22 8.71
 11 19 -14 9.22 6.42
 12 19 -14 6.04 6.29
 13 19 -14 1.86 6.92
 -11 20 -14 3.86 11.98
 -10 20 -14 19.03 8.82
 -9 20 -14 16.9 7.07
 -8 20 -14 16.99 7.4
 -7 20 -14 42.13 6.43
 -6 20 -14 15.42 6.35
 -5 20 -14 26.66 6.49
 -4 20 -14 33.63 7.63
 -3 20 -14 38.54 7.66
 -2 20 -14 15.22 5.61
 -1 20 -14 21.51 5.82
 0 20 -14 30.51 6.2
 1 20 -14 36.05 6.26
 2 20 -14 67.39 7.24
 3 20 -14 31.68 10.31
 4 20 -14 67.54 6.71
 5 20 -14 27.21 7.37
 6 20 -14 28.24 7.58
 7 20 -14 6.24 7.14
 8 20 -14 28.83 7.64
 9 20 -14 25.04 5.87
 10 20 -14 29.58 5.88
 11 20 -14 13.36 7.42
 12 20 -14 0 11.76
 -10 21 -14 25.16 8.66
 -9 21 -14 14.85 13
 -8 21 -14 9.45 7.01
 -7 21 -14 20.07 6.12
 -6 21 -14 12.63 7.22
 -5 21 -14 17.3 7.14
 -4 21 -14 35.38 10.02
 -3 21 -14 15.82 7.14
 -2 21 -14 23.8 6.71
 -1 21 -14 26.25 6.13
 0 21 -14 29.78 6.62
 1 21 -14 31.13 6.17
 2 21 -14 22.61 6.24
 3 21 -14 27.93 8.51
 4 21 -14 28.32 7.25
 5 21 -14 17.44 7.35
 6 21 -14 22.67 7.51
 7 21 -14 10.03 9.17
 8 21 -14 4.9 6.99
 9 21 -14 17.29 7.09
 10 21 -14 14.36 12.34
 -9 22 -14 6.7 11.94
 -8 22 -14 0.92 12.57
 -7 22 -14 12.93 6.91
 -6 22 -14 13.13 6.7
 -5 22 -14 17.71 7.18
 -4 22 -14 12.95 7.01
 -3 22 -14 27.87 7.13
 -2 22 -14 18.35 5.92
 -1 22 -14 35.57 6.5
 0 22 -14 31.63 6.22
 1 22 -14 26.27 6.17
 2 22 -14 10.89 6.07
 3 22 -14 46.3 7.12
 4 22 -14 20.68 7.18
 5 22 -14 22.77 7.34
 6 22 -14 24.86 7.56
 7 22 -14 0 8.19
 8 22 -14 4.19 9.23
 9 22 -14 6.64 8.69
 -8 23 -14 0.87 10.82
 -7 23 -14 24.2 8.75
 -6 23 -14 7.96 8.76
 -5 23 -14 7.8 8.78
 -4 23 -14 13.83 7.37
 -3 23 -14 18.35 9.85
 -2 23 -14 7.58 7.29
 -1 23 -14 13.19 5.86
 0 23 -14 14.47 6.03
 1 23 -14 11 6.01
 2 23 -14 16.54 6.03
 3 23 -14 30.77 7.44
 4 23 -14 11.41 6.83
 5 23 -14 6.38 6.78
 6 23 -14 24.53 9.06
 7 23 -14 0 8.88
 -6 24 -14 0 11.73
 -5 24 -14 9.71 10.41
 -4 24 -14 10.29 8.88
 -3 24 -14 5.19 8.91
 -2 24 -14 6.05 6.81
 -1 24 -14 9.48 7.07
 0 24 -14 5.07 7.14
 1 24 -14 13.6 6.97
 2 24 -14 11.02 8.47
 3 24 -14 6.55 8.83
 4 24 -14 24.06 9.06
 5 24 -14 6.78 12.73
 6 24 -14 0 11.99
 -3 25 -14 0.03 8.59
 -2 25 -14 6.25 8.59
 -1 25 -14 13.68 8.96
 0 25 -14 6.22 8.16
 1 25 -14 5.81 12.61
 2 25 -14 2.89 11.99
 3 25 -14 6.54 11.12
 6 -20 -13 13.59 11.79
 7 -20 -13 23.51 12.7
 8 -20 -13 2.89 12.23
 9 -20 -13 1.95 12.21
 2 -19 -13 26.17 9.95
 3 -19 -13 11.31 6.15
 4 -19 -13 6.51 6.48
 5 -19 -13 12.19 5.57
 6 -19 -13 12.34 4.82
 7 -19 -13 9.7 4.79
 8 -19 -13 14.39 4.85
 9 -19 -13 29.61 6.04
 10 -19 -13 30.08 12.27
 11 -19 -13 11.24 8.39
 12 -19 -13 31.37 9.15
 0 -18 -13 4.63 7.96
 1 -18 -13 13.8 6.33
 2 -18 -13 25.08 5.82
 3 -18 -13 21.29 4.47
 4 -18 -13 14.8 4.37
 5 -18 -13 30.51 5
 6 -18 -13 21.36 5.01
 7 -18 -13 31.51 5.24
 8 -18 -13 31 5.31
 9 -18 -13 20.1 5.11
 10 -18 -13 8.99 5.07
 11 -18 -13 42.27 5.82
 12 -18 -13 48.21 6.08
 13 -18 -13 27.46 8.47
 14 -18 -13 8.98 8.16
 -2 -17 -13 17.85 11.46
 -1 -17 -13 35.24 6.86
 0 -17 -13 13.05 5.15
 1 -17 -13 26.2 5.39
 2 -17 -13 41.97 4.43
 3 -17 -13 30.52 4.1
 4 -17 -13 13.44 4.07
 5 -17 -13 27.57 4.17
 6 -17 -13 49.21 4.38
 7 -17 -13 55.27 5.52
 8 -17 -13 20.67 5.08
 9 -17 -13 11.53 4.82
 10 -17 -13 30.72 5.34
 11 -17 -13 17.55 4.58
 12 -17 -13 43.94 5.55
 13 -17 -13 39.06 6.01
 14 -17 -13 18.2 5.56
 15 -17 -13 10.15 8.14
 -3 -16 -13 13.43 12.25
 -2 -16 -13 17.1 6.67
 -1 -16 -13 23.92 5.36
 0 -16 -13 33.24 4.96
 1 -16 -13 28.37 4.88
 2 -16 -13 39.84 4.24
 3 -16 -13 18.96 4.08
 4 -16 -13 32.11 4.21
 5 -16 -13 38.78 4.22
 6 -16 -13 71.63 4.54
 7 -16 -13 65.87 4.92
 8 -16 -13 54.99 5.28
 9 -16 -13 31.28 4.86
 10 -16 -13 21.32 4.55
 11 -16 -13 61.97 4.86
 12 -16 -13 39.89 4.68
 13 -16 -13 46.2 4.73
 14 -16 -13 42.21 4.9
 15 -16 -13 66.76 5.26
 16 -16 -13 19.9 9.17
 -5 -15 -13 8.31 10.41
 -4 -15 -13 13.98 7.89
 -3 -15 -13 25.32 6.81
 -2 -15 -13 28.18 5.54
 -1 -15 -13 25.64 5.05
 0 -15 -13 41.69 5.27
 1 -15 -13 36.21 4.07
 2 -15 -13 61.91 5.5
 3 -15 -13 55.57 4.38
 4 -15 -13 26.5 4.13
 5 -15 -13 35.94 4.22
 6 -15 -13 102.08 4.88
 7 -15 -13 62.05 4.41
 8 -15 -13 63.92 5.07
 9 -15 -13 83.65 5.13
 10 -15 -13 83.41 4.7
 11 -15 -13 61.58 4.44
 12 -15 -13 41.41 4.53
 13 -15 -13 34.76 4.33
 14 -15 -13 51.71 4.68
 15 -15 -13 82.56 6.14
 16 -15 -13 59.84 5.71
 17 -15 -13 19.01 6.84
 -6 -14 -13 8.15 11.07
 -5 -14 -13 5.63 6.29
 -4 -14 -13 31.58 6.07
 -3 -14 -13 15.01 4.7
 -2 -14 -13 23.89 4.31
 -1 -14 -13 54.1 5.29
 0 -14 -13 29.54 5.53
 1 -14 -13 36.75 4.77
 2 -14 -13 83.95 4.96
 3 -14 -13 59.35 4.31
 4 -14 -13 13.1 3.93
 5 -14 -13 66.71 4.04
 6 -14 -13 78.99 4.43
 7 -14 -13 54.74 4.73
 8 -14 -13 109.58 4.53
 9 -14 -13 95.69 4.7
 10 -14 -13 85.08 4.64
 11 -14 -13 74.88 4.23
 12 -14 -13 53.1 4.42
 13 -14 -13 12.81 4.11
 14 -14 -13 77.02 4.77
 15 -14 -13 80.38 4.73
 16 -14 -13 57.71 5.18
 17 -14 -13 38.34 5.69
 -6 -13 -13 6.75 12.31
 -5 -13 -13 24.96 6.85
 -4 -13 -13 30.47 6.41
 -3 -13 -13 14.33 4.83
 -2 -13 -13 30.63 4.35
 -1 -13 -13 74.7 4.76
 0 -13 -13 42.1 4.66
 1 -13 -13 15.62 3.75
 2 -13 -13 115.79 4.77
 3 -13 -13 150.09 5.1
 4 -13 -13 67.41 4.21
 5 -13 -13 77.17 4.96
 6 -13 -13 113.38 4.58
 7 -13 -13 70.9 4.14
 8 -13 -13 83.56 4.1
 9 -13 -13 99.69 4.68
 10 -13 -13 85.68 4.24
 11 -13 -13 77.4 4.46
 12 -13 -13 53.72 4.49
 13 -13 -13 85.45 4.68
 14 -13 -13 40.54 4.37
 15 -13 -13 63.78 4.63
 16 -13 -13 65.29 5
 17 -13 -13 63.87 5.31
 18 -13 -13 40.83 5.92
 -7 -12 -13 43.16 13.26
 -6 -12 -13 39.38 15.98
 -5 -12 -13 12.95 6.74
 -4 -12 -13 17.15 5.88
 -3 -12 -13 24.83 4.89
 -2 -12 -13 112.11 5.49
 -1 -12 -13 111.36 5.03
 0 -12 -13 53.88 4.04
 1 -12 -13 31.34 3.35
 2 -12 -13 126 4.68
 3 -12 -13 116.53 4.27
 4 -12 -13 79.19 3.89
 5 -12 -13 78.43 3.63
 6 -12 -13 71.95 3.74
 7 -12 -13 117.12 4.29
 8 -12 -13 122.32 4.31
 9 -12 -13 76.05 4.03
 10 -12 -13 91.81 4.47
 11 -12 -13 131.08 4.56
 12 -12 -13 115.19 4.81
 13 -12 -13 56.84 4.43
 14 -12 -13 67.09 4.61
 15 -12 -13 55.4 4.37
 16 -12 -13 72.34 4.83
 17 -12 -13 55.04 4.97
 18 -12 -13 48.11 5.76
 19 -12 -13 48.75 9.48
 -8 -11 -13 19.82 12.54
 -7 -11 -13 42.26 14.45
 -6 -11 -13 34.45 8.59
 -5 -11 -13 11.55 6.92
 -4 -11 -13 23.28 6.09
 -3 -11 -13 53.29 4.72
 -2 -11 -13 72.21 5.58
 -1 -11 -13 99.02 5.12
 0 -11 -13 49.32 3.87
 1 -11 -13 59.08 3.88
 2 -11 -13 70.74 3.92
 3 -11 -13 204.1 5.19
 4 -11 -13 96.36 4.32
 5 -11 -13 62.98 4.67
 6 -11 -13 188.87 5.6
 7 -11 -13 191.56 5.95
 8 -11 -13 93.79 3.69
 9 -11 -13 85.01 4.89
 10 -11 -13 164.56 4.7
 11 -11 -13 94.71 4.2
 12 -11 -13 134.35 5.04
 13 -11 -13 108.58 4.91
 14 -11 -13 42.83 4.21
 15 -11 -13 63.7 4.85
 16 -11 -13 95.21 5.07
 17 -11 -13 74.64 6.99
 18 -11 -13 48.85 5.8
 19 -11 -13 57.74 6.33
 -9 -10 -13 52.58 14.07
 -8 -10 -13 22.06 12.8
 -7 -10 -13 46.27 14.57
 -6 -10 -13 52.55 8.91
 -5 -10 -13 26.86 8.56
 -4 -10 -13 34.5 6.02
 -3 -10 -13 72.81 4.83
 -2 -10 -13 116.37 6.04
 -1 -10 -13 53.23 4.39
 0 -10 -13 105.82 4.9
 1 -10 -13 161.11 4.7
 2 -10 -13 164.71 4.73
 3 -10 -13 163.47 5.23
 4 -10 -13 55.39 4.51
 5 -10 -13 65.86 4.95
 6 -10 -13 124.06 3.87
 7 -10 -13 212.46 5.74
 8 -10 -13 106.76 4.61
 9 -10 -13 87.37 3.92
 10 -10 -13 91.84 6.57
 11 -10 -13 177.98 5.97
 12 -10 -13 139.12 4.97
 13 -10 -13 66.75 6.89
 14 -10 -13 76.97 4.42
 15 -10 -13 98.72 4.82
 16 -10 -13 114.96 4.91
 17 -10 -13 80.3 4.36
 18 -10 -13 63.46 4.98
 19 -10 -13 41.19 5.5
 20 -10 -13 40.75 9.19
 -10 -9 -13 16.69 12.51
 -9 -9 -13 42.14 13.52
 -8 -9 -13 20.62 13.44
 -7 -9 -13 38.14 13.75
 -6 -9 -13 70.66 9.42
 -5 -9 -13 41.22 7.02
 -4 -9 -13 72.63 7.35
 -3 -9 -13 137.87 5.4
 -2 -9 -13 82.41 4.62
 -1 -9 -13 63.1 4.32
 0 -9 -13 148.84 5.58
 1 -9 -13 83.74 5.8
 2 -9 -13 207.11 5.52
 3 -9 -13 119.53 4.69
 4 -9 -13 55.06 3.18
 5 -9 -13 93.83 3.33
 6 -9 -13 314.08 5.26
 7 -9 -13 162.86 4.38
 8 -9 -13 68.27 4.65
 9 -9 -13 164.29 5.26
 10 -9 -13 209.77 7.77
 11 -9 -13 193.26 5.54
 12 -9 -13 114.99 4.64
 13 -9 -13 132.44 5.01
 14 -9 -13 102.28 4.05
 15 -9 -13 99.37 4.38
 16 -9 -13 88.05 3.88
 17 -9 -13 67.34 4.15
 18 -9 -13 37.67 4.08
 19 -9 -13 52.85 4.72
 20 -9 -13 91.8 5.96
 -11 -8 -13 18.72 11.53
 -10 -8 -13 13.17 13.62
 -9 -8 -13 45.95 13.84
 -8 -8 -13 33.95 14.7
 -7 -8 -13 12.83 12.77
 -6 -8 -13 67.42 14.31
 -5 -8 -13 105.95 9.58
 -4 -8 -13 75.96 7.56
 -3 -8 -13 158.54 5.51
 -2 -8 -13 41.71 4.25
 -1 -8 -13 120.51 6.57
 0 -8 -13 72.12 6.51
 1 -8 -13 127.15 4.45
 2 -8 -13 180.55 4.06
 3 -8 -13 272.38 5.16
 4 -8 -13 263.27 5.02
 5 -8 -13 296.59 4.85
 6 -8 -13 181.35 3.63
 7 -8 -13 112.3 3.73
 8 -8 -13 178.28 5.52
 9 -8 -13 127.31 4.34
 10 -8 -13 370.14 9.37
 11 -8 -13 243.71 5.89
 12 -8 -13 62.54 3.57
 13 -8 -13 39.86 3.16
 14 -8 -13 128.5 4
 15 -8 -13 135.93 4.19
 16 -8 -13 68.07 3.8
 17 -8 -13 72.89 4.24
 18 -8 -13 69.47 4.19
 19 -8 -13 64.44 4.34
 20 -8 -13 72.39 4.94
 21 -8 -13 24.08 11.25
 -12 -7 -13 12.43 10.82
 -11 -7 -13 47.19 9.66
 -10 -7 -13 38.61 13.83
 -9 -7 -13 11.73 13
 -8 -7 -13 0 13.27
 -7 -7 -13 26.76 13.11
 -6 -7 -13 41.76 13.7
 -5 -7 -13 55.22 13.52
 -4 -7 -13 142.12 8.57
 -3 -7 -13 87.62 6.27
 -2 -7 -13 102.46 8.07
 -1 -7 -13 202.78 7.13
 0 -7 -13 155.72 7.48
 1 -7 -13 74.82 3.74
 2 -7 -13 129.23 3.16
 3 -7 -13 322.7 6.18
 4 -7 -13 229.12 4.37
 5 -7 -13 182.89 3.93
 6 -7 -13 224.03 4.07
 7 -7 -13 303.85 4.86
 8 -7 -13 57.02 2.96
 9 -7 -13 116.06 5.18
 10 -7 -13 361.64 6.07
 11 -7 -13 227.5 5.05
 12 -7 -13 45.45 3.1
 13 -7 -13 179.8 4.63
 14 -7 -13 216.39 4.52
 15 -7 -13 147.38 3.96
 16 -7 -13 108.36 4.08
 17 -7 -13 84.12 4.28
 18 -7 -13 76.39 4.3
 19 -7 -13 89.24 4.58
 20 -7 -13 65.92 4.62
 21 -7 -13 15.13 6.99
 -12 -6 -13 0.94 11.69
 -11 -6 -13 35.58 9.96
 -10 -6 -13 27.79 13.87
 -9 -6 -13 55.53 14.85
 -8 -6 -13 27.43 14.46
 -7 -6 -13 22.12 12.82
 -6 -6 -13 68.34 14.32
 -5 -6 -13 49.02 8.47
 -4 -6 -13 111.77 14.27
 -3 -6 -13 160.82 10.32
 -2 -6 -13 395.76 12.63
 -1 -6 -13 192.25 6.03
 0 -6 -13 128.03 3.66
 1 -6 -13 145.33 3.52
 2 -6 -13 105.94 2.87
 3 -6 -13 140.52 3.32
 4 -6 -13 278.65 5.02
 5 -6 -13 312.25 5.27
 6 -6 -13 286.4 4.39
 7 -6 -13 302.26 4.97
 8 -6 -13 126.02 3.29
 9 -6 -13 101.25 2.76
 10 -6 -13 298.99 4.89
 11 -6 -13 304.1 7.26
 12 -6 -13 195.97 4.72
 13 -6 -13 152.83 4.33
 14 -6 -13 225.15 4.91
 15 -6 -13 126.71 3.72
 16 -6 -13 87.65 3.69
 17 -6 -13 106.4 4.19
 18 -6 -13 102.9 4.49
 19 -6 -13 86.66 5.91
 20 -6 -13 63.28 4.64
 21 -6 -13 44.97 5.27
 -13 -5 -13 16.79 11.35
 -12 -5 -13 17.58 8.99
 -11 -5 -13 22.66 9.81
 -10 -5 -13 19.8 14.05
 -9 -5 -13 44.13 14.86
 -8 -5 -13 67.04 15
 -7 -5 -13 140.1 16.42
 -6 -5 -13 58.49 12.82
 -5 -5 -13 68.47 8.53
 -4 -5 -13 27.96 6.29
 -3 -5 -13 159.92 9.1
 -2 -5 -13 177.12 6.66
 -1 -5 -13 214.94 4.67
 0 -5 -13 176.51 5.16
 1 -5 -13 84.27 2.85
 2 -5 -13 117.45 2.78
 3 -5 -13 417.89 5.56
 4 -5 -13 158.83 2.99
 5 -5 -13 161.5 2.91
 6 -5 -13 571.07 6.67
 7 -5 -13 510.89 6.38
 8 -5 -13 144.98 3.2
 9 -5 -13 84.1 2.7
 10 -5 -13 282.59 4.72
 11 -5 -13 179.9 3.83
 12 -5 -13 135.11 4.51
 13 -5 -13 233.18 5.13
 14 -5 -13 129.43 4.07
 15 -5 -13 67.95 3.37
 16 -5 -13 144.44 5.46
 17 -5 -13 147.99 4.65
 18 -5 -13 97.52 4.52
 19 -5 -13 84.23 4.16
 20 -5 -13 95.16 4.07
 21 -5 -13 40.99 4.57
 -13 -4 -13 9.31 11.25
 -12 -4 -13 4.39 8.77
 -11 -4 -13 45.33 9.73
 -10 -4 -13 26.61 13.16
 -9 -4 -13 30.52 13.73
 -8 -4 -13 125.22 16.32
 -7 -4 -13 192.41 17.56
 -6 -4 -13 141.56 10.29
 -5 -4 -13 36.94 14.33
 -4 -4 -13 29.03 4
 -3 -4 -13 217.42 6.22
 -2 -4 -13 255.38 6.13
 -1 -4 -13 201.67 4.64
 0 -4 -13 312.27 5.14
 1 -4 -13 262.09 4.09
 2 -4 -13 253.51 3.93
 3 -4 -13 211.19 3.81
 4 -4 -13 91.98 2.46
 5 -4 -13 137.01 2.85
 6 -4 -13 343.99 4.63
 7 -4 -13 610.93 6.76
 8 -4 -13 325.45 4.41
 9 -4 -13 47.23 2.23
 10 -4 -13 207.91 4.01
 11 -4 -13 358.7 5.32
 12 -4 -13 156.06 4.15
 13 -4 -13 140.37 4.2
 14 -4 -13 330.65 5.79
 15 -4 -13 228.41 4.81
 16 -4 -13 68.65 3.48
 17 -4 -13 80.75 4.24
 18 -4 -13 79.27 4.39
 19 -4 -13 43.65 3.82
 20 -4 -13 78.73 3.87
 21 -4 -13 73.27 4.56
 22 -4 -13 24.17 12.66
 -13 -3 -13 32.99 9.11
 -12 -3 -13 18.39 9.12
 -11 -3 -13 33.1 9.54
 -10 -3 -13 14.08 9.32
 -9 -3 -13 24.03 7.08
 -8 -3 -13 113.81 10.27
 -7 -3 -13 124.05 7.76
 -6 -3 -13 141.18 7.66
 -5 -3 -13 38.92 5.6
 -4 -3 -13 160.7 6.29
 -3 -3 -13 290.41 6.22
 -2 -3 -13 173.43 4.98
 -1 -3 -13 150.12 4.53
 0 -3 -13 375.61 6.1
 1 -3 -13 390.76 5.95
 2 -3 -13 408.23 5.53
 3 -3 -13 164.36 3.44
 4 -3 -13 26.09 1.95
 5 -3 -13 161.2 2.97
 6 -3 -13 431.05 5.17
 7 -3 -13 467.21 5.52
 8 -3 -13 154.7 3.1
 9 -3 -13 264.62 4.09
 10 -3 -13 441.83 5.94
 11 -3 -13 187.95 3.81
 12 -3 -13 108.11 3.7
 13 -3 -13 101.34 3.84
 14 -3 -13 136.64 4.08
 15 -3 -13 205.12 4.83
 16 -3 -13 134.31 4.12
 17 -3 -13 100.47 4.37
 18 -3 -13 33.74 3.73
 19 -3 -13 48.61 3.62
 20 -3 -13 89.67 4.41
 21 -3 -13 58.21 4.44
 22 -3 -13 51.23 12.93
 -14 -2 -13 34.32 12.03
 -13 -2 -13 25.45 8.69
 -12 -2 -13 34.8 9.11
 -11 -2 -13 49.09 8.1
 -10 -2 -13 14.97 8.77
 -9 -2 -13 45.84 7.35
 -8 -2 -13 77.32 7.08
 -7 -2 -13 104.32 9.28
 -6 -2 -13 108.98 7.13
 -5 -2 -13 298.13 19.75
 -4 -2 -13 95.04 5.05
 -3 -2 -13 254.36 7.54
 -2 -2 -13 89.78 3.61
 -1 -2 -13 98.16 3.5
 0 -2 -13 181.96 3.92
 1 -2 -13 876.08 11.45
 2 -2 -13 813.68 9.74
 3 -2 -13 182.88 3.36
 4 -2 -13 113.03 2.82
 5 -2 -13 231.79 3.44
 6 -2 -13 435.33 4.97
 7 -2 -13 444.45 5.53
 8 -2 -13 411.09 5.28
 9 -2 -13 198.25 3.29
 10 -2 -13 353.25 4.96
 11 -2 -13 272.24 4.71
 12 -2 -13 115.47 3.3
 13 -2 -13 74.01 4.1
 14 -2 -13 190.3 4.63
 15 -2 -13 259.57 5.26
 16 -2 -13 149.43 4.21
 17 -2 -13 140.85 4.29
 18 -2 -13 93.25 4.16
 19 -2 -13 48.42 3.83
 20 -2 -13 71.07 4.19
 21 -2 -13 73.11 5.79
 22 -2 -13 17.29 11.13
 -14 -1 -13 31 12.73
 -13 -1 -13 30.93 9.18
 -12 -1 -13 46.33 8.06
 -11 -1 -13 90.5 7.1
 -10 -1 -13 65.51 7.42
 -9 -1 -13 46.38 8.08
 -8 -1 -13 72.26 6.94
 -7 -1 -13 144.49 7.95
 -6 -1 -13 140.36 12.48
 -5 -1 -13 95.83 6.25
 -4 -1 -13 249.48 9.78
 -3 -1 -13 149.62 4.77
 -2 -1 -13 69.32 3.29
 -1 -1 -13 104.08 3.55
 0 -1 -13 256.13 4.43
 1 -1 -13 448.08 7.09
 2 -1 -13 581.86 7.53
 3 -1 -13 587.12 7.09
 4 -1 -13 154.79 2.81
 5 -1 -13 238.28 3.66
 6 -1 -13 280.8 3.72
 7 -1 -13 179.06 2.96
 8 -1 -13 80.61 2.24
 9 -1 -13 430.85 5.31
 10 -1 -13 698.57 7.66
 11 -1 -13 392.6 5.59
 12 -1 -13 99.14 2.98
 13 -1 -13 95.17 4.03
 14 -1 -13 160.26 4.68
 15 -1 -13 164.02 4.52
 16 -1 -13 162.4 4.09
 17 -1 -13 148.61 5.8
 18 -1 -13 144.06 4.84
 19 -1 -13 62.48 4.16
 20 -1 -13 58.87 4.35
 21 -1 -13 30.1 5.31
 22 -1 -13 43.35 11.99
 -14 0 -13 19.4 11.36
 -13 0 -13 13.61 8.42
 -12 0 -13 52.22 8.87
 -11 0 -13 69.3 7.03
 -10 0 -13 68.93 6.74
 -9 0 -13 35.56 6.8
 -8 0 -13 124.88 6.79
 -7 0 -13 113.37 9.29
 -6 0 -13 191.07 9.42
 -5 0 -13 311.09 20.39
 -4 0 -13 287.78 8.34
 -3 0 -13 200.25 7.05
 -2 0 -13 148.9 4.48
 -1 0 -13 227.58 5.49
 0 0 -13 262.06 4.41
 1 0 -13 325.46 5.05
 2 0 -13 267.7 5.47
 3 0 -13 446.03 5.47
 4 0 -13 491.68 5.49
 5 0 -13 222.56 3.03
 6 0 -13 109.4 2.22
 7 0 -13 124.68 2.55
 8 0 -13 191.63 3.34
 9 0 -13 226.71 3.46
 10 0 -13 589.24 6.5
 11 0 -13 416.19 5.78
 12 0 -13 83.25 3
 13 0 -13 148.47 4.92
 14 0 -13 211.39 7.85
 15 0 -13 222.61 5.78
 16 0 -13 64.3 4.33
 17 0 -13 107.47 4.69
 18 0 -13 168.55 6.6
 19 0 -13 80.02 4.58
 20 0 -13 59.55 4.85
 21 0 -13 25.99 4.55
 22 0 -13 29.26 12.24
 -15 1 -13 7.15 10.29
 -14 1 -13 21 12.47
 -13 1 -13 13.95 8.82
 -12 1 -13 17.26 6.23
 -11 1 -13 120.84 7.63
 -10 1 -13 103.55 7.26
 -9 1 -13 40.99 5.99
 -8 1 -13 122.81 6.76
 -7 1 -13 241.15 11.55
 -6 1 -13 74.37 5.63
 -5 1 -13 129.88 6.25
 -4 1 -13 349.33 9.36
 -3 1 -13 356.66 9.31
 -2 1 -13 154.72 6.17
 -1 1 -13 290.75 5.76
 0 1 -13 257.53 4.29
 1 1 -13 55.77 2.26
 2 1 -13 243.86 3.78
 3 1 -13 1263.53 12.85
 4 1 -13 667.32 6.92
 5 1 -13 272.88 3.39
 6 1 -13 448.78 4.99
 7 1 -13 306.49 4.05
 8 1 -13 123.91 2.59
 9 1 -13 110.76 2.57
 10 1 -13 548.01 6.33
 11 1 -13 282.83 4.55
 12 1 -13 215.15 3.8
 13 1 -13 218.17 4.36
 14 1 -13 126.92 4.55
 15 1 -13 110.82 4.34
 16 1 -13 58.3 3.76
 17 1 -13 87.67 6.23
 18 1 -13 163.62 6.09
 19 1 -13 106.72 7.02
 20 1 -13 59.02 5.42
 21 1 -13 23.43 5.2
 22 1 -13 46.47 12.83
 -15 2 -13 0.93 10.99
 -14 2 -13 24.55 13.06
 -13 2 -13 30.08 10.17
 -12 2 -13 32.68 7.73
 -11 2 -13 103.37 10.04
 -10 2 -13 62.65 6.6
 -9 2 -13 24.84 5.61
 -8 2 -13 47.6 6.28
 -7 2 -13 135.66 6.56
 -6 2 -13 146.18 5.62
 -5 2 -13 40.25 4.55
 -4 2 -13 161.16 6.31
 -3 2 -13 376.21 9.66
 -2 2 -13 404 8.89
 -1 2 -13 155.03 4.87
 0 2 -13 213.49 4.65
 1 2 -13 320.62 5.66
 2 2 -13 225.72 4.13
 3 2 -13 420.73 5.33
 4 2 -13 624.92 7.68
 5 2 -13 472.33 5.51
 6 2 -13 475.64 5.58
 7 2 -13 462.05 5.51
 8 2 -13 211.06 3.39
 9 2 -13 94.28 2.42
 10 2 -13 213.04 3.39
 11 2 -13 326.34 4.71
 12 2 -13 334.16 5.06
 13 2 -13 177.99 4.37
 14 2 -13 107.13 5.08
 15 2 -13 133.67 4.37
 16 2 -13 92.51 4.15
 17 2 -13 120.39 4.8
 18 2 -13 206.61 6.18
 19 2 -13 112.86 6.23
 20 2 -13 45.03 5.21
 21 2 -13 23.69 5.67
 -15 3 -13 22.87 11.8
 -14 3 -13 25.04 13.14
 -13 3 -13 25.29 9.05
 -12 3 -13 34.57 7.84
 -11 3 -13 81.42 8.33
 -10 3 -13 50.36 6.19
 -9 3 -13 28.84 5.58
 -8 3 -13 103.04 9.92
 -7 3 -13 255.66 12.42
 -6 3 -13 143.6 5.49
 -5 3 -13 60.3 3.86
 -4 3 -13 249.27 8.3
 -3 3 -13 379.2 12.67
 -2 3 -13 240.68 6.88
 -1 3 -13 326.72 10.88
 0 3 -13 470.68 8.9
 1 3 -13 236.97 4.8
 2 3 -13 246.05 5
 3 3 -13 296.09 6.14
 4 3 -13 135.55 3.19
 5 3 -13 346.35 4.54
 6 3 -13 625.18 6.86
 7 3 -13 477.62 5.64
 8 3 -13 202.57 3.46
 9 3 -13 175.33 3.14
 10 3 -13 218.83 3.75
 11 3 -13 191.72 3.74
 12 3 -13 351.59 5.51
 13 3 -13 334.47 7.35
 14 3 -13 147.7 6.3
 15 3 -13 201.01 5
 16 3 -13 98.98 4.45
 17 3 -13 48.21 4.39
 18 3 -13 105.02 5.92
 19 3 -13 70.15 5.6
 20 3 -13 66.38 6.22
 21 3 -13 35.29 7.42
 -15 4 -13 25.37 12.08
 -14 4 -13 19.17 13.48
 -13 4 -13 27.17 9.3
 -12 4 -13 77.37 8.58
 -11 4 -13 66.74 8.06
 -10 4 -13 81.84 8.01
 -9 4 -13 113.65 8.1
 -8 4 -13 153.1 11.64
 -7 4 -13 180.76 7.28
 -6 4 -13 100.32 4.96
 -5 4 -13 120.61 5.82
 -4 4 -13 166.32 5.19
 -3 4 -13 569.4 14.3
 -2 4 -13 241.95 5.78
 -1 4 -13 215.58 5.78
 0 4 -13 201.59 5.57
 1 4 -13 253.64 5.5
 2 4 -13 386.05 8.12
 3 4 -13 174.37 4.19
 4 4 -13 309.44 5.05
 5 4 -13 350.57 5.28
 6 4 -13 734.5 7.81
 7 4 -13 383.33 4.95
 8 4 -13 187.44 4.64
 9 4 -13 172.01 3.28
 10 4 -13 358.71 5.45
 11 4 -13 263.13 4.51
 12 4 -13 127.78 3.86
 13 4 -13 155.26 7.04
 14 4 -13 172.73 6.29
 15 4 -13 189.98 7
 16 4 -13 45.88 4.22
 17 4 -13 40.55 4.68
 18 4 -13 90.2 6.14
 19 4 -13 73.21 5.19
 20 4 -13 44.29 6.11
 21 4 -13 50.28 7.77
 -15 5 -13 14.96 11.57
 -14 5 -13 24.87 13.27
 -13 5 -13 42.68 11.86
 -12 5 -13 40.64 7.91
 -11 5 -13 56.2 8.12
 -10 5 -13 93.77 11.57
 -9 5 -13 54.26 5.56
 -8 5 -13 134.32 7.29
 -7 5 -13 116.51 9.22
 -6 5 -13 99.77 5.42
 -5 5 -13 122.48 3.92
 -4 5 -13 457.71 12.15
 -3 5 -13 423.98 14.96
 -2 5 -13 80.37 3.35
 -1 5 -13 207.69 5.01
 0 5 -13 360.71 7.46
 1 5 -13 458.07 8.59
 2 5 -13 359.17 8.68
 3 5 -13 204.84 5.5
 4 5 -13 205.21 4.47
 5 5 -13 393.69 5.99
 6 5 -13 527.61 7.27
 7 5 -13 319.65 4.55
 8 5 -13 103.65 2.96
 9 5 -13 332.95 5.34
 10 5 -13 483.29 7.49
 11 5 -13 62.17 2.87
 12 5 -13 73.7 3.75
 13 5 -13 199.67 8.55
 14 5 -13 270.34 7.6
 15 5 -13 271.21 6.45
 16 5 -13 120.86 5.09
 17 5 -13 63.84 4.9
 18 5 -13 28.02 5.39
 19 5 -13 78.18 5.92
 20 5 -13 45.39 6.7
 21 5 -13 22.05 6.94
 -15 6 -13 5.07 11.62
 -14 6 -13 25.8 9.52
 -13 6 -13 67.86 10.29
 -12 6 -13 14.72 7.46
 -11 6 -13 63.75 8.11
 -10 6 -13 107.75 6.78
 -9 6 -13 165.09 7.41
 -8 6 -13 121.44 7.17
 -7 6 -13 91.46 6.89
 -6 6 -13 52.27 3.78
 -5 6 -13 87.14 3.72
 -4 6 -13 259.82 5.47
 -3 6 -13 425.18 13.52
 -2 6 -13 246.55 5.31
 -1 6 -13 164.23 5.16
 0 6 -13 450.5 7
 1 6 -13 372.29 11.22
 2 6 -13 182.08 5.15
 3 6 -13 119.02 5.77
 4 6 -13 423.08 9.72
 5 6 -13 498.96 9.21
 6 6 -13 206.43 4.09
 7 6 -13 174.48 3.53
 8 6 -13 141.46 3.4
 9 6 -13 248.04 4.62
 10 6 -13 332.69 6.07
 11 6 -13 212.91 4.63
 12 6 -13 110.25 4.44
 13 6 -13 123.07 10.12
 14 6 -13 202.42 5.79
 15 6 -13 200.25 5.6
 16 6 -13 126.94 5.45
 17 6 -13 39.45 5.45
 18 6 -13 79.29 5.98
 19 6 -13 41.08 6.11
 20 6 -13 19.12 5.43
 21 6 -13 14.26 8.3
 -15 7 -13 3.08 12.6
 -14 7 -13 17.54 18.26
 -13 7 -13 14.93 9.58
 -12 7 -13 36.05 7.99
 -11 7 -13 72.35 8.28
 -10 7 -13 101.61 6.73
 -9 7 -13 98.3 6.47
 -8 7 -13 127.11 10.19
 -7 7 -13 135.52 7.75
 -6 7 -13 74.24 6.06
 -5 7 -13 69.66 3.62
 -4 7 -13 146.69 4.82
 -3 7 -13 221.46 7.26
 -2 7 -13 115.81 4.88
 -1 7 -13 253.84 4.56
 0 7 -13 493.12 7.17
 1 7 -13 292.57 5.23
 2 7 -13 156.11 4.35
 3 7 -13 307.27 7.03
 4 7 -13 310.76 7.45
 5 7 -13 464.26 11.57
 6 7 -13 609.85 10.91
 7 7 -13 344.22 7.02
 8 7 -13 204.93 5.6
 9 7 -13 231.25 5.08
 10 7 -13 344.25 6.12
 11 7 -13 136.36 5.23
 12 7 -13 45.1 5.95
 13 7 -13 132.89 6.9
 14 7 -13 104.06 4.46
 15 7 -13 82.38 4.68
 16 7 -13 98.2 5.61
 17 7 -13 93.45 5.63
 18 7 -13 92.2 6.73
 19 7 -13 71.6 6.32
 20 7 -13 8.99 6
 -15 8 -13 19.71 12.2
 -14 8 -13 25.24 9.87
 -13 8 -13 19.52 9.57
 -12 8 -13 50.01 8.1
 -11 8 -13 58.68 6.35
 -10 8 -13 71.46 6.29
 -9 8 -13 82.72 5.56
 -8 8 -13 184.16 8.46
 -7 8 -13 190.78 8.87
 -6 8 -13 163.18 7.34
 -5 8 -13 100.24 4.44
 -4 8 -13 128.87 4.61
 -3 8 -13 233.61 4.97
 -2 8 -13 150.5 3.86
 -1 8 -13 259.18 4.43
 0 8 -13 461.44 6.52
 1 8 -13 225.69 4.64
 2 8 -13 159.6 4.49
 3 8 -13 318.16 9.14
 4 8 -13 551.75 10.47
 5 8 -13 254.21 6.27
 6 8 -13 103.24 4.54
 7 8 -13 234.61 6.8
 8 8 -13 322 7.01
 9 8 -13 139.13 4.17
 10 8 -13 210.4 5.17
 11 8 -13 221.86 7.95
 12 8 -13 65.96 6.43
 13 8 -13 177.85 7.66
 14 8 -13 190.02 5.75
 15 8 -13 119.58 5.53
 16 8 -13 56.73 5.3
 17 8 -13 94.23 5.51
 18 8 -13 110.73 7.97
 19 8 -13 46.7 8.37
 20 8 -13 32.73 7.17
 -15 9 -13 30.2 13.15
 -14 9 -13 20.25 13.83
 -13 9 -13 57.06 10.48
 -12 9 -13 41.38 7.8
 -11 9 -13 34.8 6.13
 -10 9 -13 28.42 5.83
 -9 9 -13 71.35 5.49
 -8 9 -13 130.55 9.45
 -7 9 -13 212.03 7.77
 -6 9 -13 193.93 8.91
 -5 9 -13 90.93 4.36
 -4 9 -13 144.86 5.36
 -3 9 -13 310.44 7.01
 -2 9 -13 150.37 4.89
 -1 9 -13 173.19 5.59
 0 9 -13 313.99 7.86
 1 9 -13 337.59 8.38
 2 9 -13 173.29 4.56
 3 9 -13 159.56 4.3
 4 9 -13 184.58 7.41
 5 9 -13 88.04 4.1
 6 9 -13 74.62 4.48
 7 9 -13 282.67 12.57
 8 9 -13 361.89 6.99
 9 9 -13 124.46 4.32
 10 9 -13 193.59 7.82
 11 9 -13 200.02 6.13
 12 9 -13 149.74 8.47
 13 9 -13 140.35 5.93
 14 9 -13 96.81 5.11
 15 9 -13 106.42 6.49
 16 9 -13 92.78 6.73
 17 9 -13 33.39 7.11
 18 9 -13 57.74 11.97
 19 9 -13 34.83 8.12
 20 9 -13 9.7 8.7
 -15 10 -13 18.75 13.16
 -14 10 -13 29.28 14.49
 -13 10 -13 56.02 10.42
 -12 10 -13 67.25 6.74
 -11 10 -13 25.38 6.01
 -10 10 -13 21.82 5.73
 -9 10 -13 69.69 5.47
 -8 10 -13 133.44 6.15
 -7 10 -13 154.36 7.8
 -6 10 -13 124.33 6.75
 -5 10 -13 86.35 4.92
 -4 10 -13 224.01 10.75
 -3 10 -13 304.89 6.33
 -2 10 -13 196.61 6.09
 -1 10 -13 35.94 3.11
 0 10 -13 148.5 4.44
 1 10 -13 625.36 17.4
 2 10 -13 251.51 8.02
 3 10 -13 113.04 4.15
 4 10 -13 162.35 3.9
 5 10 -13 222.19 6.16
 6 10 -13 174.09 5.6
 7 10 -13 395.11 11.25
 8 10 -13 277.12 6.48
 9 10 -13 86.27 4.04
 10 10 -13 194.29 7.44
 11 10 -13 191.72 9.07
 12 10 -13 104.09 6.92
 13 10 -13 37.75 5.93
 14 10 -13 58.61 6.05
 15 10 -13 66.69 6.95
 16 10 -13 58 6.38
 17 10 -13 64.62 7.29
 18 10 -13 39.13 8.06
 19 10 -13 36.62 7.8
 -15 11 -13 25.89 13.07
 -14 11 -13 24.72 13.76
 -13 11 -13 50.03 7.4
 -12 11 -13 87.61 8.88
 -11 11 -13 47.48 6.97
 -10 11 -13 42.71 6.53
 -9 11 -13 51.22 5.85
 -8 11 -13 71.6 5.36
 -7 11 -13 147.76 9.34
 -6 11 -13 67.35 4.77
 -5 11 -13 96.83 5.87
 -4 11 -13 122.5 5.52
 -3 11 -13 190.43 5.85
 -2 11 -13 74.47 3.29
 -1 11 -13 39 3.05
 0 11 -13 260.19 7.2
 1 11 -13 274.57 5.84
 2 11 -13 281.51 7.49
 3 11 -13 179.95 4.36
 4 11 -13 235.96 5.86
 5 11 -13 147.85 7.52
 6 11 -13 188.78 6.73
 7 11 -13 159.08 6.43
 8 11 -13 159.75 7.3
 9 11 -13 165.1 6.93
 10 11 -13 208.76 6.46
 11 11 -13 141.46 8.89
 12 11 -13 97.45 6.15
 13 11 -13 62.57 5.97
 14 11 -13 59.99 6.91
 15 11 -13 52.82 7.32
 16 11 -13 51.03 7.82
 17 11 -13 43.88 6.15
 18 11 -13 35.77 7.82
 19 11 -13 16.58 9.61
 -15 12 -13 10.23 12.55
 -14 12 -13 12.26 13.44
 -13 12 -13 54.53 7.42
 -12 12 -13 72.44 6.83
 -11 12 -13 47.57 6.29
 -10 12 -13 60.88 6.41
 -9 12 -13 82.22 6.49
 -8 12 -13 40.88 5.38
 -7 12 -13 16.88 5.86
 -6 12 -13 108.58 5.41
 -5 12 -13 189.97 7.37
 -4 12 -13 102.12 4.52
 -3 12 -13 169.21 4.53
 -2 12 -13 168.39 4.42
 -1 12 -13 65.3 3.26
 0 12 -13 167.19 5.15
 1 12 -13 241.77 9.76
 2 12 -13 291.35 6.91
 3 12 -13 155.04 8.3
 4 12 -13 118.62 4.21
 5 12 -13 195.72 5.95
 6 12 -13 76.34 3.88
 7 12 -13 69.65 4.17
 8 12 -13 109.16 5.01
 9 12 -13 159.24 7.47
 10 12 -13 213.51 11.47
 11 12 -13 172.11 6.24
 12 12 -13 65.41 5.01
 13 12 -13 52.78 6.82
 14 12 -13 116.85 6.54
 15 12 -13 46.04 5.76
 16 12 -13 37.9 5.97
 17 12 -13 27.75 6.6
 18 12 -13 38.24 9.57
 -15 13 -13 0 11.99
 -14 13 -13 16.49 13.75
 -13 13 -13 16.24 8.03
 -12 13 -13 12.22 6.62
 -11 13 -13 54.97 6.7
 -10 13 -13 98.33 7.28
 -9 13 -13 94.88 6.82
 -8 13 -13 91.1 5.72
 -7 13 -13 64.1 6.73
 -6 13 -13 52.56 7.21
 -5 13 -13 124.74 7.62
 -4 13 -13 243.61 6.91
 -3 13 -13 259.89 6.07
 -2 13 -13 56.46 3.27
 -1 13 -13 136.93 4.42
 0 13 -13 94.14 5.99
 1 13 -13 70.71 4.15
 2 13 -13 121.09 5.48
 3 13 -13 86.91 3.77
 4 13 -13 192.06 5.22
 5 13 -13 254.46 6.5
 6 13 -13 57.69 4.08
 7 13 -13 28.49 3.8
 8 13 -13 91.17 6.39
 9 13 -13 108.34 6.2
 10 13 -13 137.81 5.58
 11 13 -13 138.86 6.45
 12 13 -13 63.47 7.06
 13 13 -13 49.61 4.7
 14 13 -13 99.49 5.45
 15 13 -13 33.98 5.05
 16 13 -13 9.06 4.69
 17 13 -13 24.09 4.84
 18 13 -13 8.11 13.18
 -15 14 -13 12.72 12.68
 -14 14 -13 0 13.61
 -13 14 -13 15.41 10.33
 -12 14 -13 20.02 7.1
 -11 14 -13 44.73 6.41
 -10 14 -13 78.94 6.69
 -9 14 -13 93.01 5.99
 -8 14 -13 63.69 5.37
 -7 14 -13 46.63 4.87
 -6 14 -13 53.39 7.32
 -5 14 -13 50.89 7.28
 -4 14 -13 93.35 6.62
 -3 14 -13 151.19 9.21
 -2 14 -13 124.88 6.29
 -1 14 -13 145.79 10.3
 0 14 -13 135.2 5.52
 1 14 -13 84.44 5.53
 2 14 -13 71.2 4.16
 3 14 -13 80.87 4.36
 4 14 -13 444.59 9.36
 5 14 -13 232.89 7.21
 6 14 -13 18.91 7.39
 7 14 -13 94.04 10.26
 8 14 -13 150.23 6.51
 9 14 -13 17.53 4.6
 10 14 -13 37.62 4.98
 11 14 -13 117.4 6.1
 12 14 -13 75.48 5.4
 13 14 -13 54.46 5.33
 14 14 -13 77.27 6.34
 15 14 -13 20.5 5.45
 16 14 -13 11.09 5.18
 17 14 -13 34.35 9.23
 -14 15 -13 15.74 13.17
 -13 15 -13 21.14 8.5
 -12 15 -13 16.4 8.66
 -11 15 -13 19.04 6.76
 -10 15 -13 35.68 5.2
 -9 15 -13 44.63 7.45
 -8 15 -13 67.11 8.56
 -7 15 -13 78.52 10.5
 -6 15 -13 33.28 9.68
 -5 15 -13 47.91 8.01
 -4 15 -13 25.67 9.58
 -3 15 -13 75.05 8.64
 -2 15 -13 259.03 8.39
 -1 15 -13 211.19 15.3
 0 15 -13 108.56 5.28
 1 15 -13 76.79 4.26
 2 15 -13 34.97 4.41
 3 15 -13 51.54 4.98
 4 15 -13 192.52 15.44
 5 15 -13 194.34 11.49
 6 15 -13 71.21 6.86
 7 15 -13 89.64 5.97
 8 15 -13 91.41 5.92
 9 15 -13 41.79 4.93
 10 15 -13 24.56 5.07
 11 15 -13 55.2 5.67
 12 15 -13 65.68 5.48
 13 15 -13 70.4 5.99
 14 15 -13 47.15 5.24
 15 15 -13 5.86 5.22
 16 15 -13 20.78 6.81
 17 15 -13 30.71 12.71
 -14 16 -13 24.34 12.92
 -13 16 -13 9.87 8.22
 -12 16 -13 29.11 9.22
 -11 16 -13 26.06 9.15
 -10 16 -13 33.16 7.21
 -9 16 -13 40.8 7.54
 -8 16 -13 96.06 8.61
 -7 16 -13 95.08 8.29
 -6 16 -13 116.61 8.38
 -5 16 -13 54.75 5.9
 -4 16 -13 7.95 8.68
 -3 16 -13 59.86 9.24
 -2 16 -13 49.33 6.5
 -1 16 -13 73.06 7.98
 0 16 -13 106.33 13.8
 1 16 -13 114.16 14.3
 2 16 -13 27.35 11.67
 3 16 -13 54.06 12.99
 4 16 -13 103.69 6.94
 5 16 -13 102.44 6.02
 6 16 -13 115.9 7.4
 7 16 -13 116.06 7.24
 8 16 -13 190.88 7.03
 9 16 -13 73.88 5.78
 10 16 -13 13.78 5.22
 11 16 -13 22.36 5.54
 12 16 -13 44.42 5.99
 13 16 -13 60.48 6.04
 14 16 -13 22.58 5.5
 15 16 -13 28.96 7.34
 16 16 -13 12.73 13.63
 -13 17 -13 23.16 13.73
 -12 17 -13 20.33 15.47
 -11 17 -13 13.53 6.95
 -10 17 -13 19.63 6.98
 -9 17 -13 57.49 9.69
 -8 17 -13 66.42 8.19
 -7 17 -13 56.6 9.38
 -6 17 -13 67.65 6.42
 -5 17 -13 61.29 7.19
 -4 17 -13 71.69 6.39
 -3 17 -13 85.85 5.49
 -2 17 -13 55.2 7.24
 -1 17 -13 33.39 4.26
 0 17 -13 180.11 8.03
 1 17 -13 87.21 6.17
 2 17 -13 108.07 7.48
 3 17 -13 80.36 6.36
 4 17 -13 42.65 5.04
 5 17 -13 40.1 5.14
 6 17 -13 63.84 5.86
 7 17 -13 75.97 6.59
 8 17 -13 112.07 8.34
 9 17 -13 48.32 5.16
 10 17 -13 20.41 5.05
 11 17 -13 13.43 5.42
 12 17 -13 45.52 5.77
 13 17 -13 21.92 5.53
 14 17 -13 26.52 6.07
 15 17 -13 29.8 10.4
 -13 18 -13 22.17 12.79
 -12 18 -13 8.6 8.47
 -11 18 -13 4.91 6.7
 -10 18 -13 23.07 7.29
 -9 18 -13 30.31 7.71
 -8 18 -13 28.1 7.56
 -7 18 -13 38.23 6.82
 -6 18 -13 52.07 7.62
 -5 18 -13 59.93 6.52
 -4 18 -13 106.34 8.25
 -3 18 -13 71.31 5.48
 -2 18 -13 17.68 4.62
 -1 18 -13 44.75 4.93
 0 18 -13 118.98 5.97
 1 18 -13 122.67 8.73
 2 18 -13 83.03 7.92
 3 18 -13 44.65 6.08
 4 18 -13 15.2 5.6
 5 18 -13 49.02 6.33
 6 18 -13 30.31 6.19
 7 18 -13 39.51 5.28
 8 18 -13 55.07 5.55
 9 18 -13 46.18 6.28
 10 18 -13 35.62 5.57
 11 18 -13 38.11 5.67
 12 18 -13 18.58 5.43
 13 18 -13 1.12 5.48
 14 18 -13 9.83 12.62
 -12 19 -13 0 12.55
 -11 19 -13 4.36 6.65
 -10 19 -13 21.12 8.29
 -9 19 -13 26.69 9.39
 -8 19 -13 10.06 6.14
 -7 19 -13 32.96 6.91
 -6 19 -13 25.84 6.14
 -5 19 -13 52.92 6.55
 -4 19 -13 52.92 6.57
 -3 19 -13 31.81 5.16
 -2 19 -13 19.34 4.91
 -1 19 -13 50.71 5.21
 0 19 -13 66.13 6.63
 1 19 -13 39.4 6.09
 2 19 -13 79.84 8.71
 3 19 -13 32.64 7.57
 4 19 -13 56.64 6.54
 5 19 -13 60.92 8.04
 6 19 -13 27.39 8.95
 7 19 -13 18.35 8.34
 8 19 -13 48.58 6.05
 9 19 -13 66.35 6.49
 10 19 -13 50.31 6.41
 11 19 -13 19.8 5.99
 12 19 -13 4.85 5.51
 13 19 -13 16.89 9.56
 -12 20 -13 12.56 12.06
 -11 20 -13 11.69 8.03
 -10 20 -13 24.86 7.14
 -9 20 -13 22.94 7.56
 -8 20 -13 12.42 6.3
 -7 20 -13 22.37 6.38
 -6 20 -13 32.7 6.56
 -5 20 -13 47.7 6.68
 -4 20 -13 30.66 7.45
 -3 20 -13 23.88 5.18
 -2 20 -13 41.25 5.39
 -1 20 -13 38.2 6.23
 0 20 -13 44.52 6.37
 1 20 -13 24.97 6.11
 2 20 -13 25.55 6.98
 3 20 -13 53.6 6.58
 4 20 -13 83.02 8.41
 5 20 -13 37.7 7.74
 6 20 -13 25.71 8.38
 7 20 -13 17.5 7.76
 8 20 -13 27.83 7.78
 9 20 -13 28.07 5.89
 10 20 -13 34.47 5.9
 11 20 -13 14.36 5.42
 12 20 -13 7.12 9.01
 -11 21 -13 0 11.75
 -10 21 -13 4.26 8.86
 -9 21 -13 22.9 7.04
 -8 21 -13 15.86 6.13
 -7 21 -13 4 5.97
 -6 21 -13 32.61 7.78
 -5 21 -13 47.25 7.99
 -4 21 -13 31.5 7.44
 -3 21 -13 34.13 5.39
 -2 21 -13 13.59 5.12
 -1 21 -13 35.86 6.36
 0 21 -13 40.59 6.65
 1 21 -13 48.35 6.62
 2 21 -13 7.48 6.28
 3 21 -13 50.67 6.82
 4 21 -13 33.35 7.71
 5 21 -13 17.3 9.17
 6 21 -13 17.82 7.72
 7 21 -13 11.49 7.86
 8 21 -13 12.12 7.27
 9 21 -13 13.53 6.26
 10 21 -13 18.14 7.17
 -9 22 -13 0 11.91
 -8 22 -13 14.4 6.94
 -7 22 -13 8.75 7.04
 -6 22 -13 7.12 6.97
 -5 22 -13 38.94 7.59
 -4 22 -13 21.18 6.13
 -3 22 -13 50.81 5.92
 -2 22 -13 34.23 6.44
 -1 22 -13 20.79 6.38
 0 22 -13 23.53 6.46
 1 22 -13 23.43 6.75
 2 22 -13 18.32 6.32
 3 22 -13 26.91 7.68
 4 22 -13 39.82 7.76
 5 22 -13 9.64 7.34
 6 22 -13 7.1 7.08
 7 22 -13 10.07 7.12
 8 22 -13 16.07 8.37
 9 22 -13 0 8.86
 -8 23 -13 25.56 13.07
 -7 23 -13 17.49 8.92
 -6 23 -13 21.86 9.01
 -5 23 -13 13.06 9.1
 -4 23 -13 18.57 7.38
 -3 23 -13 23.92 7.55
 -2 23 -13 22.59 6.47
 -1 23 -13 16.95 6.19
 0 23 -13 27.39 6.27
 1 23 -13 15.14 6.88
 2 23 -13 13.45 6.38
 3 23 -13 18.86 7.41
 4 23 -13 8.37 7.2
 5 23 -13 14.71 7.22
 6 23 -13 19.88 7.11
 7 23 -13 5.27 8.82
 8 23 -13 17.28 11.45
 -7 24 -13 0.9 11.48
 -6 24 -13 21.98 8.45
 -5 24 -13 4.43 8.81
 -4 24 -13 11.83 7.12
 -3 24 -13 23.4 7.62
 -2 24 -13 15.79 6.3
 -1 24 -13 10.62 5.89
 0 24 -13 15.34 6.01
 1 24 -13 15.15 6.54
 2 24 -13 7.05 9.15
 3 24 -13 12.24 7.15
 4 24 -13 5.49 8.85
 5 24 -13 5.58 9.21
 6 24 -13 4.51 11.37
 -5 25 -13 9.59 12.48
 -4 25 -13 6.68 8.75
 -3 25 -13 0 8.37
 -2 25 -13 10.73 8.96
 -1 25 -13 8.68 14.04
 0 25 -13 7.51 8.44
 1 25 -13 9.84 11.94
 2 25 -13 0 11.75
 3 25 -13 23.46 11.52
 3 -20 -12 19.92 7.31
 4 -20 -12 25.56 7.23
 5 -20 -12 11.96 6.53
 6 -20 -12 5.41 6.6
 7 -20 -12 16.3 6.69
 8 -20 -12 3.47 6.22
 9 -20 -12 19.56 8.08
 10 -20 -12 20.89 8.46
 11 -20 -12 8.36 8.36
 0 -19 -12 8.92 10.24
 1 -19 -12 0 5.14
 2 -19 -12 8.75 4.48
 3 -19 -12 26.24 4.41
 4 -19 -12 41.95 4.59
 5 -19 -12 28.79 4.58
 6 -19 -12 17.97 4.96
 7 -19 -12 17.96 5.06
 8 -19 -12 11.65 4.94
 9 -19 -12 15.36 5.09
 10 -19 -12 24.56 5.01
 11 -19 -12 19.11 5.02
 12 -19 -12 30.13 8.8
 13 -19 -12 35.62 8.95
 -1 -18 -12 27.22 6.64
 0 -18 -12 11.54 5.04
 1 -18 -12 24.7 4.3
 2 -18 -12 23.53 4.49
 3 -18 -12 27.36 4.09
 4 -18 -12 35.98 4.57
 5 -18 -12 34.2 4.18
 6 -18 -12 39.65 5.28
 7 -18 -12 48.67 4.65
 8 -18 -12 44.31 5.26
 9 -18 -12 11.81 4.81
 10 -18 -12 8.37 5.11
 11 -18 -12 45.59 6
 12 -18 -12 40.18 6.2
 13 -18 -12 18.39 5.69
 14 -18 -12 27.09 8.83
 15 -18 -12 21.58 9.77
 -3 -17 -12 19.77 11.77
 -2 -17 -12 31.81 6.62
 -1 -17 -12 34.69 5.33
 0 -17 -12 22.25 4.85
 1 -17 -12 19.06 3.89
 2 -17 -12 33.05 4.42
 3 -17 -12 32.61 4.36
 4 -17 -12 20.38 4.35
 5 -17 -12 46.58 4.62
 6 -17 -12 116.13 5.66
 7 -17 -12 98.25 5.27
 8 -17 -12 32.07 5.08
 9 -17 -12 17.04 5.36
 10 -17 -12 25.16 4.97
 11 -17 -12 20.89 4.64
 12 -17 -12 42.62 5.15
 13 -17 -12 43.5 5.51
 14 -17 -12 20.46 5.02
 15 -17 -12 19.7 4.88
 16 -17 -12 0.88 11.62
 -4 -16 -12 17.75 8.12
 -3 -16 -12 21 6.41
 -2 -16 -12 24.26 5.46
 -1 -16 -12 27.65 5.16
 0 -16 -12 45.73 4.81
 1 -16 -12 51.12 4.53
 2 -16 -12 70.2 4.82
 3 -16 -12 15.54 4.3
 4 -16 -12 13.47 4.24
 5 -16 -12 31.6 4.44
 6 -16 -12 63.62 5.79
 7 -16 -12 76.12 4.91
 8 -16 -12 76.85 6.13
 9 -16 -12 73.36 4.95
 10 -16 -12 53.62 4.78
 11 -16 -12 76.3 5.08
 12 -16 -12 55.27 4.83
 13 -16 -12 38.59 4.65
 14 -16 -12 70.18 5.99
 15 -16 -12 71.76 5.41
 16 -16 -12 37.96 5.76
 -5 -15 -12 7.7 6.27
 -4 -15 -12 18.82 5.71
 -3 -15 -12 21.33 6.55
 -2 -15 -12 21.12 4.96
 -1 -15 -12 52.69 5.42
 0 -15 -12 61.66 4.93
 1 -15 -12 64.57 4.66
 2 -15 -12 54.38 4.55
 3 -15 -12 40.23 4.42
 4 -15 -12 18.52 4.14
 5 -15 -12 34.7 4.25
 6 -15 -12 76.15 4.73
 7 -15 -12 85.24 4.78
 8 -15 -12 84.69 4.56
 9 -15 -12 104.37 5.69
 10 -15 -12 105.34 4.84
 11 -15 -12 58.23 4.34
 12 -15 -12 30.87 4.82
 13 -15 -12 14.66 4.09
 14 -15 -12 69.18 4.96
 15 -15 -12 84.86 5.54
 16 -15 -12 63.85 6.01
 17 -15 -12 20.57 6.56
 -6 -14 -12 16.16 6.88
 -5 -14 -12 31.1 5.91
 -4 -14 -12 33.15 6.2
 -3 -14 -12 32.69 4.91
 -2 -14 -12 17.76 4.15
 -1 -14 -12 26.42 4.99
 0 -14 -12 41.52 4.63
 1 -14 -12 94.04 4.84
 2 -14 -12 137.79 5.37
 3 -14 -12 77.06 4.61
 4 -14 -12 102.31 4.83
 5 -14 -12 76.71 4.25
 6 -14 -12 64.09 4.31
 7 -14 -12 75.79 4.32
 8 -14 -12 97.15 4.22
 9 -14 -12 69.92 4.33
 10 -14 -12 97.23 4.7
 11 -14 -12 145.99 5.14
 12 -14 -12 28.03 5.07
 13 -14 -12 9.79 4.45
 14 -14 -12 58.97 4.45
 15 -14 -12 89.67 4.87
 16 -14 -12 51.35 4.76
 17 -14 -12 34.27 5.26
 18 -14 -12 61.9 9.88
 -7 -13 -12 38.84 13.33
 -6 -13 -12 31.9 6.96
 -5 -13 -12 19.44 5.96
 -4 -13 -12 37.63 6.23
 -3 -13 -12 41.02 4.75
 -2 -13 -12 55.79 4.85
 -1 -13 -12 52.4 4.78
 0 -13 -12 70.76 4.44
 1 -13 -12 81.06 4.49
 2 -13 -12 106.99 4.81
 3 -13 -12 153.08 5.24
 4 -13 -12 126.39 4.59
 5 -13 -12 61.18 3.88
 6 -13 -12 79.24 4.3
 7 -13 -12 83.8 3.91
 8 -13 -12 108.37 4.45
 9 -13 -12 97.22 4.13
 10 -13 -12 121.28 4.66
 11 -13 -12 132.39 5.41
 12 -13 -12 83.61 4.48
 13 -13 -12 75.04 4.55
 14 -13 -12 56.43 4.52
 15 -13 -12 70.24 5.54
 16 -13 -12 52.83 4.44
 17 -13 -12 55.87 5.28
 18 -13 -12 53.37 5.67
 19 -13 -12 48.81 9.36
 -8 -12 -12 0 13.59
 -7 -12 -12 4.25 12.68
 -6 -12 -12 54.04 8.64
 -5 -12 -12 29.25 6.12
 -4 -12 -12 25.7 6.07
 -3 -12 -12 72.98 4.93
 -2 -12 -12 130.43 5.55
 -1 -12 -12 52.7 4.55
 0 -12 -12 35.13 3.43
 1 -12 -12 131.69 5.04
 2 -12 -12 88.92 4.41
 3 -12 -12 109.8 5.85
 4 -12 -12 133.08 6.52
 5 -12 -12 115.44 5.28
 6 -12 -12 73.79 4.49
 7 -12 -12 87.28 4.3
 8 -12 -12 130.86 4.02
 9 -12 -12 81.63 4.08
 10 -12 -12 108.62 4.67
 11 -12 -12 196.2 5.34
 12 -12 -12 212.8 5.75
 13 -12 -12 69.23 4.26
 14 -12 -12 65.35 4.34
 15 -12 -12 55.1 4.38
 16 -12 -12 70.81 4.56
 17 -12 -12 53.28 5.5
 18 -12 -12 73.02 7.85
 19 -12 -12 78.5 6.82
 -9 -11 -12 10.46 12.08
 -8 -11 -12 32.7 12.99
 -7 -11 -12 44.34 13.49
 -6 -11 -12 51.49 7.35
 -5 -11 -12 19.29 5.8
 -4 -11 -12 26.64 4.68
 -3 -11 -12 115.48 5.36
 -2 -11 -12 78.94 4.77
 -1 -11 -12 46.32 4.27
 0 -11 -12 80.89 3.9
 1 -11 -12 143.67 4.5
 2 -11 -12 179.35 6.38
 3 -11 -12 153.61 4.67
 4 -11 -12 86.65 4.55
 5 -11 -12 100.3 4.68
 6 -11 -12 201.73 5.09
 7 -11 -12 143.42 4.89
 8 -11 -12 92.05 4.72
 9 -11 -12 165.81 5.93
 10 -11 -12 101.88 4.34
 11 -11 -12 159.12 4.94
 12 -11 -12 136.13 4.65
 13 -11 -12 107.23 4.54
 14 -11 -12 77.88 4.34
 15 -11 -12 86.76 4.66
 16 -11 -12 87.82 4.96
 17 -11 -12 63.38 4.66
 18 -11 -12 53.26 4.87
 19 -11 -12 76.3 6.01
 20 -11 -12 65.33 9.64
 -10 -10 -12 17.81 12.21
 -9 -10 -12 1.1 12.71
 -8 -10 -12 41.33 14.08
 -7 -10 -12 39.14 14.39
 -6 -10 -12 68.65 7.78
 -5 -10 -12 19.91 5.76
 -4 -10 -12 47.9 4.84
 -3 -10 -12 137.88 5.73
 -2 -10 -12 116.54 5.09
 -1 -10 -12 63.59 4.93
 0 -10 -12 71.69 5.5
 1 -10 -12 108.08 7.77
 2 -10 -12 208.19 5.92
 3 -10 -12 125.63 4.39
 4 -10 -12 120.14 4.25
 5 -10 -12 178.15 4.93
 6 -10 -12 172.95 4.3
 7 -10 -12 175.77 4.76
 8 -10 -12 149.65 4.83
 9 -10 -12 92.77 4.92
 10 -10 -12 80.82 5.29
 11 -10 -12 301.97 6.64
 12 -10 -12 163.35 4.83
 13 -10 -12 99.47 4.8
 14 -10 -12 114.26 4.73
 15 -10 -12 92.39 5.79
 16 -10 -12 72.8 4.85
 17 -10 -12 41.74 4.47
 18 -10 -12 62.44 5.06
 19 -10 -12 50.08 5.78
 20 -10 -12 47.13 5.4
 -10 -9 -12 46.33 14.22
 -9 -9 -12 22.05 13.98
 -8 -9 -12 26.99 14.05
 -7 -9 -12 46.45 14.57
 -6 -9 -12 76.11 9.46
 -5 -9 -12 59.57 6.73
 -4 -9 -12 123.98 5.58
 -3 -9 -12 173.27 6.03
 -2 -9 -12 54.56 5.08
 -1 -9 -12 88.93 6.39
 0 -9 -12 72.89 6.22
 1 -9 -12 223.59 4.99
 2 -9 -12 285.63 8.66
 3 -9 -12 156.95 3.58
 4 -9 -12 93.94 3.25
 5 -9 -12 221.41 4.14
 6 -9 -12 327.58 5.79
 7 -9 -12 211.21 4.76
 8 -9 -12 154.97 4.4
 9 -9 -12 93.44 3.7
 10 -9 -12 206.29 6.17
 11 -9 -12 206.48 5.61
 12 -9 -12 142.34 4.71
 13 -9 -12 105.25 4.24
 14 -9 -12 128.6 4.46
 15 -9 -12 99.66 3.95
 16 -9 -12 86.04 3.81
 17 -9 -12 68.83 4.15
 18 -9 -12 41.29 3.88
 19 -9 -12 77.53 4.58
 20 -9 -12 64.6 4.59
 21 -9 -12 32.89 11.14
 -12 -8 -12 22.3 11.58
 -11 -8 -12 21.67 13.11
 -10 -8 -12 31.27 14.08
 -9 -8 -12 50.94 15.1
 -8 -8 -12 27.19 13.26
 -7 -8 -12 39.32 13.19
 -6 -8 -12 64 7.25
 -5 -8 -12 74.26 6.07
 -4 -8 -12 84.46 5.99
 -3 -8 -12 144.12 6.95
 -2 -8 -12 174.57 8.13
 -1 -8 -12 60.97 4.9
 0 -8 -12 97 3.74
 1 -8 -12 266.79 7.17
 2 -8 -12 163.22 3.68
 3 -8 -12 47.55 2.73
 4 -8 -12 251.88 4.04
 5 -8 -12 418.65 5.36
 6 -8 -12 145.85 3.02
 7 -8 -12 214.65 3.91
 8 -8 -12 207.3 4.58
 9 -8 -12 169.32 5.46
 10 -8 -12 147.23 4.4
 11 -8 -12 189.86 4.33
 12 -8 -12 96.77 3.79
 13 -8 -12 78.76 3.63
 14 -8 -12 252.79 4.98
 15 -8 -12 182.63 4.69
 16 -8 -12 74.93 3.81
 17 -8 -12 65.74 4.12
 18 -8 -12 69.9 4.24
 19 -8 -12 77.29 4.53
 20 -8 -12 45.48 4.5
 21 -8 -12 32.85 7.86
 -12 -7 -12 7.94 8.49
 -11 -7 -12 35.23 14.74
 -10 -7 -12 48.43 14.56
 -9 -7 -12 52.48 15.07
 -8 -7 -12 37.65 14.2
 -7 -7 -12 31.9 12.67
 -6 -7 -12 68.37 6.91
 -5 -7 -12 81.63 6.93
 -4 -7 -12 146.21 8.38
 -3 -7 -12 166.72 7.66
 -2 -7 -12 317.03 7.91
 -1 -7 -12 163.98 4.44
 0 -7 -12 263.91 5.08
 1 -7 -12 131.77 3.27
 2 -7 -12 104.63 3.03
 3 -7 -12 197.24 3.59
 4 -7 -12 423.19 5.15
 5 -7 -12 489.07 6.97
 6 -7 -12 175.57 3.31
 7 -7 -12 177.74 3.82
 8 -7 -12 156.95 3.28
 9 -7 -12 252.81 4.88
 10 -7 -12 161.56 3.51
 11 -7 -12 300.2 6.1
 12 -7 -12 138.28 4.47
 13 -7 -12 168.46 4.19
 14 -7 -12 271.62 5.55
 15 -7 -12 185.3 4.55
 16 -7 -12 95.16 3.9
 17 -7 -12 53.71 4.09
 18 -7 -12 110.07 4.64
 19 -7 -12 130.77 5.6
 20 -7 -12 56.13 4.67
 21 -7 -12 25.7 5.11
 -13 -6 -12 0 11.38
 -12 -6 -12 37.2 9.04
 -11 -6 -12 23.17 13.39
 -10 -6 -12 38.05 13.87
 -9 -6 -12 96.14 16.23
 -8 -6 -12 91.55 15.6
 -7 -6 -12 100.14 15.18
 -6 -6 -12 84.07 8.83
 -5 -6 -12 112.93 9.6
 -4 -6 -12 18.27 3.89
 -3 -6 -12 226.74 6.51
 -2 -6 -12 178.77 4.94
 -1 -6 -12 183.17 5.28
 0 -6 -12 117.32 3.56
 1 -6 -12 244.26 3.92
 2 -6 -12 107.5 2.62
 3 -6 -12 119.86 2.82
 4 -6 -12 373.63 4.53
 5 -6 -12 393.34 4.68
 6 -6 -12 215.2 3.52
 7 -6 -12 117.09 2.55
 8 -6 -12 478.65 5.6
 9 -6 -12 219.19 3.75
 10 -6 -12 134.55 3.14
 11 -6 -12 286.86 5.13
 12 -6 -12 181.38 4.58
 13 -6 -12 139.9 4.21
 14 -6 -12 314.55 7.12
 15 -6 -12 190.37 4.61
 16 -6 -12 74.15 4.32
 17 -6 -12 86.26 4.68
 18 -6 -12 125.57 4.75
 19 -6 -12 90.56 4.46
 20 -6 -12 32.08 3.8
 21 -6 -12 46.12 4.42
 -13 -5 -12 18.18 8.73
 -12 -5 -12 26.22 9.39
 -11 -5 -12 26.97 11.19
 -10 -5 -12 16.55 13.77
 -9 -5 -12 60.77 15.4
 -8 -5 -12 116.54 15.43
 -7 -5 -12 136.99 15.61
 -6 -5 -12 144.68 11.2
 -5 -5 -12 50.76 7.58
 -4 -5 -12 29.05 4.17
 -3 -5 -12 144.06 4.49
 -2 -5 -12 255.28 5.19
 -1 -5 -12 295.51 6.07
 0 -5 -12 261.26 4.93
 1 -5 -12 221.23 3.63
 2 -5 -12 211.23 3.73
 3 -5 -12 192.63 3.38
 4 -5 -12 231.88 3.41
 5 -5 -12 584.7 6.18
 6 -5 -12 424.4 4.86
 7 -5 -12 290.04 4.11
 8 -5 -12 350.27 4.36
 9 -5 -12 235.36 4.04
 10 -5 -12 76.22 2.5
 11 -5 -12 186.82 3.85
 12 -5 -12 233.71 4.68
 13 -5 -12 318.11 8.2
 14 -5 -12 160.68 4.85
 15 -5 -12 95.67 3.82
 16 -5 -12 134.52 4.09
 17 -5 -12 94.57 4.06
 18 -5 -12 112.66 4.63
 19 -5 -12 78.67 4.14
 20 -5 -12 73.06 3.96
 21 -5 -12 32.45 4.35
 22 -5 -12 44.57 12.44
 -14 -4 -12 0 10.74
 -13 -4 -12 20.8 8.54
 -12 -4 -12 20.5 9.21
 -11 -4 -12 39.77 10.32
 -10 -4 -12 10.46 13.5
 -9 -4 -12 50.12 14.17
 -8 -4 -12 94.22 14.35
 -7 -4 -12 153.57 10.24
 -6 -4 -12 246.6 14.54
 -5 -4 -12 78.35 5.56
 -4 -4 -12 112.44 5.9
 -3 -4 -12 199.93 4.55
 -2 -4 -12 413.71 6.89
 -1 -4 -12 254.17 4.69
 0 -4 -12 310.8 4.76
 1 -4 -12 574.23 6.72
 2 -4 -12 329.85 4.55
 3 -4 -12 83.09 2.25
 4 -4 -12 132.72 2.46
 5 -4 -12 399.5 4.46
 6 -4 -12 266.44 3.82
 7 -4 -12 489.72 5.61
 8 -4 -12 595.53 6.34
 9 -4 -12 167.08 3.05
 10 -4 -12 107.82 2.75
 11 -4 -12 242.66 4.18
 12 -4 -12 163.98 3.63
 13 -4 -12 158.7 4.68
 14 -4 -12 295.64 5.4
 15 -4 -12 210.54 4.76
 16 -4 -12 116.8 4.14
 17 -4 -12 109.05 4.46
 18 -4 -12 105.53 4.32
 19 -4 -12 76.25 4.11
 20 -4 -12 51.85 3.76
 21 -4 -12 42.82 4.12
 22 -4 -12 25.18 12.4
 -14 -3 -12 21.01 11.51
 -13 -3 -12 48.69 12.54
 -12 -3 -12 61.37 26.44
 -11 -3 -12 22.62 9.4
 -10 -3 -12 18.4 6.21
 -9 -3 -12 49.67 6.44
 -8 -3 -12 44.19 7.89
 -7 -3 -12 167.55 6.87
 -6 -3 -12 122.37 8.23
 -5 -3 -12 158.3 7
 -4 -3 -12 99.41 4.14
 -3 -3 -12 278.99 6.5
 -2 -3 -12 124.49 4.17
 -1 -3 -12 159.16 3.81
 0 -3 -12 264.5 4.2
 1 -3 -12 668.47 7.25
 2 -3 -12 534.02 6.34
 3 -3 -12 149.47 2.75
 4 -3 -12 215.96 3.46
 5 -3 -12 258.61 3.69
 6 -3 -12 549.3 6.03
 7 -3 -12 344.55 4.2
 8 -3 -12 393.06 4.66
 9 -3 -12 548.62 6.22
 10 -3 -12 433.87 5.18
 11 -3 -12 215.85 3.94
 12 -3 -12 104.62 2.96
 13 -3 -12 107.5 3.46
 14 -3 -12 259.15 5.03
 15 -3 -12 245.03 5.24
 16 -3 -12 173.59 4.57
 17 -3 -12 96.66 4.04
 18 -3 -12 93.14 4.19
 19 -3 -12 81.22 4.29
 20 -3 -12 62.58 4
 21 -3 -12 44.33 4.11
 22 -3 -12 43.43 12.69
 -14 -2 -12 10.6 8.01
 -13 -2 -12 51.5 9.34
 -12 -2 -12 63.09 7.84
 -11 -2 -12 20.96 5.9
 -10 -2 -12 36.3 6.02
 -9 -2 -12 107.11 9.15
 -8 -2 -12 158.23 25.75
 -7 -2 -12 70.6 6.24
 -6 -2 -12 136.12 6.91
 -5 -2 -12 296.85 11.98
 -4 -2 -12 218.39 7.52
 -3 -2 -12 194.55 4.75
 -2 -2 -12 163.24 4.53
 -1 -2 -12 28.74 2.73
 0 -2 -12 298.12 4.87
 1 -2 -12 834.79 9.31
 2 -2 -12 538.76 6.86
 3 -2 -12 251.61 3.7
 4 -2 -12 123.15 2.6
 5 -2 -12 280.29 3.68
 6 -2 -12 318.76 4.06
 7 -2 -12 233.13 3.26
 8 -2 -12 422.17 4.86
 9 -2 -12 607.42 6.49
 10 -2 -12 431.14 4.97
 11 -2 -12 298.05 4.67
 12 -2 -12 88.3 2.92
 13 -2 -12 52.32 2.8
 14 -2 -12 173.14 4.47
 15 -2 -12 212.53 4.71
 16 -2 -12 147.47 4.28
 17 -2 -12 164.52 4.47
 18 -2 -12 145.94 4.22
 19 -2 -12 97.49 4.08
 20 -2 -12 81.07 4.18
 21 -2 -12 69.37 5.27
 22 -2 -12 15.59 8.19
 -15 -1 -12 14.1 11.03
 -14 -1 -12 16.93 8.11
 -13 -1 -12 63 9.76
 -12 -1 -12 33.08 7.45
 -11 -1 -12 53.06 6.43
 -10 -1 -12 94.2 8.48
 -9 -1 -12 108.99 7.74
 -8 -1 -12 157.67 10.2
 -7 -1 -12 87.03 7.54
 -6 -1 -12 134.37 6.82
 -5 -1 -12 277.66 12.1
 -4 -1 -12 442.18 9.36
 -3 -1 -12 373.52 7.46
 -2 -1 -12 147.79 4.32
 -1 -1 -12 49.07 2.47
 0 -1 -12 305.74 4.99
 1 -1 -12 293.24 4.38
 2 -1 -12 274.99 4.24
 3 -1 -12 376.39 4.75
 4 -1 -12 272.03 3.69
 5 -1 -12 591.25 6.06
 6 -1 -12 285.89 3.75
 7 -1 -12 67.2 1.79
 8 -1 -12 181.94 2.93
 9 -1 -12 643.49 6.99
 10 -1 -12 394.53 5
 11 -1 -12 433.77 5.23
 12 -1 -12 216.08 3.87
 13 -1 -12 77.79 3.02
 14 -1 -12 116.75 3.92
 15 -1 -12 168.01 4.69
 16 -1 -12 178.13 4.72
 17 -1 -12 109.57 3.94
 18 -1 -12 139.31 5.58
 19 -1 -12 111.72 4.55
 20 -1 -12 48.72 4.06
 21 -1 -12 23.87 4.78
 22 -1 -12 26.04 12.77
 -15 0 -12 0 11.13
 -14 0 -12 18.76 8.2
 -13 0 -12 33.38 8.88
 -12 0 -12 53.23 8.43
 -11 0 -12 93.56 7.17
 -10 0 -12 70.03 7.27
 -9 0 -12 113.91 7.65
 -8 0 -12 47.06 7.75
 -7 0 -12 91.69 7.66
 -6 0 -12 151.49 7.13
 -5 0 -12 345.22 19.63
 -4 0 -12 145.22 5.78
 -3 0 -12 367.83 8.09
 -2 0 -12 227.13 5.28
 -1 0 -12 317.57 5.42
 0 0 -12 407.22 5.74
 1 0 -12 441.71 5.55
 2 0 -12 500.07 6.12
 3 0 -12 185.18 2.98
 4 0 -12 1025.57 9.55
 5 0 -12 1047.56 9.48
 6 0 -12 335.85 4.02
 7 0 -12 34.67 1.68
 8 0 -12 332.1 4.26
 9 0 -12 567.34 6.13
 10 0 -12 381.22 4.56
 11 0 -12 280.42 4.27
 12 0 -12 353.78 6.5
 13 0 -12 195.68 3.77
 14 0 -12 137.33 4.84
 15 0 -12 85.14 4.12
 16 0 -12 50.95 3.41
 17 0 -12 78.63 3.88
 18 0 -12 138.61 5.07
 19 0 -12 141.21 5.57
 20 0 -12 42.97 4.82
 21 0 -12 22.27 5.44
 22 0 -12 32.75 15.87
 -15 1 -12 5.67 11.16
 -14 1 -12 43.15 13.53
 -13 1 -12 29.53 9.23
 -12 1 -12 59.23 6.7
 -11 1 -12 75.82 6.78
 -10 1 -12 79.32 6.41
 -9 1 -12 82.68 6.18
 -8 1 -12 169.05 30.33
 -7 1 -12 70.4 5.31
 -6 1 -12 45.24 3.82
 -5 1 -12 185.41 6.82
 -4 1 -12 370.79 13.78
 -3 1 -12 242.46 9.55
 -2 1 -12 434.64 10.71
 -1 1 -12 521.79 6.87
 0 1 -12 408.01 6.07
 1 1 -12 170.46 3.23
 2 1 -12 256.25 3.69
 3 1 -12 424.36 5.09
 4 1 -12 472.59 4.82
 5 1 -12 649.31 6.09
 6 1 -12 309.21 3.91
 7 1 -12 251 3.62
 8 1 -12 220.08 3.19
 9 1 -12 577.64 6.18
 10 1 -12 215.8 3.34
 11 1 -12 161.37 3.22
 12 1 -12 361.06 5.1
 13 1 -12 357.97 5.56
 14 1 -12 162.31 4.15
 15 1 -12 66.56 4.56
 16 1 -12 129.97 4.32
 17 1 -12 72.18 4.04
 18 1 -12 140.68 7.68
 19 1 -12 165.6 6.15
 20 1 -12 53.76 5.4
 21 1 -12 45.81 5.71
 22 1 -12 30.92 8.37
 -16 2 -12 10.31 10.44
 -15 2 -12 4.86 11.36
 -14 2 -12 9.45 12.53
 -13 2 -12 50.73 9.73
 -12 2 -12 53.72 6.67
 -11 2 -12 55.71 6.37
 -10 2 -12 89.27 6.5
 -9 2 -12 154.91 21.9
 -8 2 -12 197.26 10.39
 -7 2 -12 146.77 5.82
 -6 2 -12 120.52 4.96
 -5 2 -12 154.48 6.07
 -4 2 -12 135.35 5.55
 -3 2 -12 416.66 9.95
 -2 2 -12 539.87 10.55
 -1 2 -12 306.54 5.15
 0 2 -12 288.89 4.9
 1 2 -12 483.85 6.74
 2 2 -12 296.04 4.57
 3 2 -12 471.4 5.68
 4 2 -12 521.83 5.53
 5 2 -12 393.17 4.41
 6 2 -12 578.83 5.92
 7 2 -12 332.68 4.26
 8 2 -12 226.81 3.21
 9 2 -12 292.29 4.5
 10 2 -12 106.23 2.53
 11 2 -12 243.84 3.79
 12 2 -12 462.8 5.93
 13 2 -12 451.67 7.09
 14 2 -12 167.62 4.89
 15 2 -12 106.95 4.93
 16 2 -12 120.57 4.58
 17 2 -12 75.84 4.38
 18 2 -12 136.69 6.59
 19 2 -12 87.46 7.57
 20 2 -12 67.96 6
 21 2 -12 67.86 6.78
 22 2 -12 30.89 11.92
 -16 3 -12 9.76 10.74
 -15 3 -12 19.96 12.47
 -14 3 -12 13.88 12.98
 -13 3 -12 38.03 9.98
 -12 3 -12 78.88 8.27
 -11 3 -12 80.55 8.01
 -10 3 -12 65.1 6.06
 -9 3 -12 124.14 14.19
 -8 3 -12 233.86 7.68
 -7 3 -12 303.96 7.75
 -6 3 -12 155.59 4.96
 -5 3 -12 220.33 5.82
 -4 3 -12 117.12 5.9
 -3 3 -12 321.58 9.76
 -2 3 -12 410.17 14.93
 -1 3 -12 324.84 9.74
 0 3 -12 491.62 7.26
 1 3 -12 511.03 7.41
 2 3 -12 365.01 5.41
 3 3 -12 446.99 6.38
 4 3 -12 278.31 3.91
 5 3 -12 365.22 4.42
 6 3 -12 552.42 6.11
 7 3 -12 306.61 4.02
 8 3 -12 383.16 4.62
 9 3 -12 316.03 4.02
 10 3 -12 98.74 2.53
 11 3 -12 105.42 2.71
 12 3 -12 467.21 6.47
 13 3 -12 429.26 9.86
 14 3 -12 98.74 5.34
 15 3 -12 125.22 4.42
 16 3 -12 125.96 4.64
 17 3 -12 75.73 5
 18 3 -12 47.92 4.83
 19 3 -12 70.05 5.59
 20 3 -12 75.55 5.9
 21 3 -12 48.96 6.28
 -16 4 -12 37.48 12.24
 -15 4 -12 9.17 11.79
 -14 4 -12 29.24 13.86
 -13 4 -12 98.94 11.1
 -12 4 -12 88.66 8.71
 -11 4 -12 44.2 7.74
 -10 4 -12 54.83 7.04
 -9 4 -12 91.57 12.95
 -8 4 -12 183.18 7.18
 -7 4 -12 187.87 6.04
 -6 4 -12 266.93 8.21
 -5 4 -12 243.42 5.44
 -4 4 -12 185.87 5.14
 -3 4 -12 251.09 9.35
 -2 4 -12 204.96 5.02
 -1 4 -12 190.68 5.18
 0 4 -12 388.61 7.81
 1 4 -12 401.91 7.3
 2 4 -12 206.13 4.17
 3 4 -12 308.56 4.86
 4 4 -12 156.97 3.09
 5 4 -12 641.53 6.81
 6 4 -12 746.4 7.78
 7 4 -12 519.07 6.05
 8 4 -12 426.04 5.11
 9 4 -12 294.47 4.88
 10 4 -12 183.66 3.4
 11 4 -12 179.72 3.47
 12 4 -12 238.75 5.09
 13 4 -12 221.28 5.05
 14 4 -12 174.09 9.74
 15 4 -12 188.81 4.81
 16 4 -12 134.18 5.84
 17 4 -12 117.96 6.19
 18 4 -12 54.36 4.92
 19 4 -12 58.46 6.39
 20 4 -12 56.34 6.23
 21 4 -12 44.64 7.63
 -16 5 -12 12.16 11.02
 -15 5 -12 25.92 12.37
 -14 5 -12 34.51 9.7
 -13 5 -12 84.08 10.8
 -12 5 -12 56.22 8.22
 -11 5 -12 36.58 7.43
 -10 5 -12 76.56 7.64
 -9 5 -12 173.6 15.25
 -8 5 -12 128.13 7.48
 -7 5 -12 59.63 4.19
 -6 5 -12 185.03 5.39
 -5 5 -12 295.13 9.69
 -4 5 -12 304.13 6.05
 -3 5 -12 89.35 3.38
 -2 5 -12 262.62 6.68
 -1 5 -12 286.55 5.33
 0 5 -12 562.78 10.6
 1 5 -12 860.54 13.44
 2 5 -12 587.21 9.58
 3 5 -12 303.82 5.48
 4 5 -12 121.89 3.16
 5 5 -12 405.62 6.29
 6 5 -12 378.4 4.81
 7 5 -12 336.95 4.58
 8 5 -12 243.27 4.4
 9 5 -12 469.91 6.73
 10 5 -12 267.48 4.19
 11 5 -12 25.1 2.33
 12 5 -12 93.48 3.12
 13 5 -12 182.02 6.33
 14 5 -12 287.96 7.51
 15 5 -12 165.96 4.85
 16 5 -12 199.77 5.37
 17 5 -12 62.23 4.78
 18 5 -12 41.08 5.04
 19 5 -12 63.51 5.27
 20 5 -12 26.67 6.46
 21 5 -12 29.82 7.35
 -16 6 -12 9.53 11.61
 -15 6 -12 9.5 12.62
 -14 6 -12 51.93 10.25
 -13 6 -12 62.9 12.92
 -12 6 -12 58.93 7.95
 -11 6 -12 53.73 7.63
 -10 6 -12 101.78 6.45
 -9 6 -12 249.35 11.24
 -8 6 -12 86.88 10.58
 -7 6 -12 53.98 4.76
 -6 6 -12 49.42 3.01
 -5 6 -12 424.49 10.91
 -4 6 -12 300.28 5.63
 -3 6 -12 154.72 3.94
 -2 6 -12 306.21 5.39
 -1 6 -12 233.04 5.12
 0 6 -12 433.34 8.17
 1 6 -12 286.94 5.66
 2 6 -12 403.77 8.15
 3 6 -12 216.41 6.58
 4 6 -12 507.56 9.53
 5 6 -12 512.4 7.03
 6 6 -12 200.07 3.35
 7 6 -12 233.81 5.35
 8 6 -12 419.06 6.06
 9 6 -12 637.5 7.72
 10 6 -12 308.56 6
 11 6 -12 109.91 3.32
 12 6 -12 89.41 3.62
 13 6 -12 244.55 8.17
 14 6 -12 102.8 5.23
 15 6 -12 116.16 5.1
 16 6 -12 138.29 4.82
 17 6 -12 83.81 4.98
 18 6 -12 85.03 6.05
 19 6 -12 62.11 7.33
 20 6 -12 34.51 5.65
 21 6 -12 23.68 8.65
 -16 7 -12 11.62 11.28
 -15 7 -12 33.12 13.37
 -14 7 -12 44.13 13.14
 -13 7 -12 41.7 9.9
 -12 7 -12 67.74 8.05
 -11 7 -12 54.62 7.49
 -10 7 -12 98.75 10.17
 -9 7 -12 120.67 7.1
 -8 7 -12 203.13 8.85
 -7 7 -12 119.52 5.85
 -6 7 -12 161.09 5.04
 -5 7 -12 485.04 7.85
 -4 7 -12 214.23 4.64
 -3 7 -12 90.4 3.63
 -2 7 -12 90.31 2.74
 -1 7 -12 310.09 5.03
 0 7 -12 362.78 5.6
 1 7 -12 357.32 5.84
 2 7 -12 200.43 5.49
 3 7 -12 355.71 8.38
 4 7 -12 451.71 9.91
 5 7 -12 364.78 5.9
 6 7 -12 319.37 5.14
 7 7 -12 121.34 3.61
 8 7 -12 331.09 5.57
 9 7 -12 554.62 8.15
 10 7 -12 385.88 6.09
 11 7 -12 92.3 3.59
 12 7 -12 202.9 8.39
 13 7 -12 240.7 11.27
 14 7 -12 55.43 4.18
 15 7 -12 86.63 4.71
 16 7 -12 110.92 5.47
 17 7 -12 77.76 5.06
 18 7 -12 68.09 5.64
 19 7 -12 82.45 6.36
 20 7 -12 15.09 5.93
 -16 8 -12 24.44 11.93
 -15 8 -12 53.99 14.52
 -14 8 -12 48.09 10.25
 -13 8 -12 31.26 9.63
 -12 8 -12 39.93 9.83
 -11 8 -12 55.55 6.07
 -10 8 -12 55.57 5.88
 -9 8 -12 81.87 6.41
 -8 8 -12 197.92 7.64
 -7 8 -12 124.07 5.93
 -6 8 -12 268.04 6.79
 -5 8 -12 324.7 10.35
 -4 8 -12 159.72 7.12
 -3 8 -12 113.31 3.77
 -2 8 -12 372.08 8.55
 -1 8 -12 606.29 8.51
 0 8 -12 472.37 6.84
 1 8 -12 180.77 4.36
 2 8 -12 172.17 3.8
 3 8 -12 187.96 4.74
 4 8 -12 375.51 7.66
 5 8 -12 518.03 9.94
 6 8 -12 88.86 2.98
 7 8 -12 104.81 3.55
 8 8 -12 197.38 5.5
 9 8 -12 330.1 6.21
 10 8 -12 163.39 4.87
 11 8 -12 79.19 4.03
 12 8 -12 249.53 7.33
 13 8 -12 217.66 9.32
 14 8 -12 173.21 7.95
 15 8 -12 42.74 4.63
 16 8 -12 64.13 5.07
 17 8 -12 79.42 6.09
 18 8 -12 97.52 6.62
 19 8 -12 40.08 7.72
 20 8 -12 30.46 11.36
 -16 9 -12 4.92 11.29
 -15 9 -12 20.63 13.67
 -14 9 -12 38.78 9.81
 -13 9 -12 69.23 10.54
 -12 9 -12 94.68 7.95
 -11 9 -12 73.18 6.48
 -10 9 -12 52.68 5.81
 -9 9 -12 68.6 6.4
 -8 9 -12 72.2 6.14
 -7 9 -12 117.57 5.91
 -6 9 -12 208.78 7
 -5 9 -12 327.98 7.25
 -4 9 -12 209.3 5.52
 -3 9 -12 221.17 6.02
 -2 9 -12 195.06 4.06
 -1 9 -12 358.97 7.47
 0 9 -12 318.3 5.29
 1 9 -12 220.54 4.37
 2 9 -12 344.02 6.3
 3 9 -12 474.48 8.79
 4 9 -12 297.04 4.93
 5 9 -12 344.86 7.14
 6 9 -12 207.27 4.85
 7 9 -12 195.74 6.13
 8 9 -12 347.12 6.26
 9 9 -12 293.47 5.81
 10 9 -12 43.62 3.39
 11 9 -12 86.59 4.75
 12 9 -12 233.75 9.48
 13 9 -12 233.75 7.03
 14 9 -12 69.55 5.84
 15 9 -12 44.39 6.5
 16 9 -12 88.62 6.82
 17 9 -12 60.34 7.23
 18 9 -12 40.01 6.83
 19 9 -12 31.45 6.2
 20 9 -12 21.42 8.88
 -16 10 -12 10.82 11.68
 -15 10 -12 18.49 13.5
 -14 10 -12 42.61 14.55
 -13 10 -12 71.66 11.79
 -12 10 -12 95.46 7.03
 -11 10 -12 46.82 5.93
 -10 10 -12 57.96 8.11
 -9 10 -12 148.81 6.29
 -8 10 -12 98.97 6.84
 -7 10 -12 32.91 4.79
 -6 10 -12 70.27 6.41
 -5 10 -12 368.5 7.87
 -4 10 -12 201.51 5.32
 -3 10 -12 140.7 4.8
 -2 10 -12 131.65 3.67
 -1 10 -12 108.08 3.64
 0 10 -12 143.95 4
 1 10 -12 502.52 7.42
 2 10 -12 612.95 11.85
 3 10 -12 421.21 8.47
 4 10 -12 174.19 3.71
 5 10 -12 312.06 5.77
 6 10 -12 294.14 5.48
 7 10 -12 188.22 4.31
 8 10 -12 440.84 6.86
 9 10 -12 132.5 4.35
 10 10 -12 101.04 6.13
 11 10 -12 169.53 6.54
 12 10 -12 82.59 12.98
 13 10 -12 119.39 8.61
 14 10 -12 71.91 6.87
 15 10 -12 85.83 6.71
 16 10 -12 64.19 7.34
 17 10 -12 46.86 7.11
 18 10 -12 37.64 6.74
 19 10 -12 22.25 7.74
 -16 11 -12 4.89 10.89
 -15 11 -12 8.68 12.86
 -14 11 -12 27.65 14.54
 -13 11 -12 49.93 7.61
 -12 11 -12 71.76 6.7
 -11 11 -12 49.6 6.22
 -10 11 -12 90.03 6.68
 -9 11 -12 113.27 6.61
 -8 11 -12 145.36 6.71
 -7 11 -12 52.32 4.56
 -6 11 -12 41.82 4.23
 -5 11 -12 264.09 6.55
 -4 11 -12 427.13 7.98
 -3 11 -12 166.24 4.32
 -2 11 -12 103.53 3.12
 -1 11 -12 145.7 3.95
 0 11 -12 191.38 4.9
 1 11 -12 169.26 5.28
 2 11 -12 240.32 4.52
 3 11 -12 274.85 4.99
 4 11 -12 173.93 4.9
 5 11 -12 325.11 8.85
 6 11 -12 172.3 4.45
 7 11 -12 100.73 3.57
 8 11 -12 209.16 5.8
 9 11 -12 95.97 4.76
 10 11 -12 182.37 6.01
 11 11 -12 139.46 7.05
 12 11 -12 161.47 7.09
 13 11 -12 94.96 6.25
 14 11 -12 76.72 6.43
 15 11 -12 71.48 6.65
 16 11 -12 84.58 7.6
 17 11 -12 50.24 7.14
 18 11 -12 42.35 6.04
 19 11 -12 15.77 7.11
 -16 12 -12 19.31 12.06
 -15 12 -12 4.31 13.06
 -14 12 -12 30.99 14.24
 -13 12 -12 64.97 8.48
 -12 12 -12 78.53 9.59
 -11 12 -12 51.47 7.36
 -10 12 -12 64.52 6.31
 -9 12 -12 150.99 9.55
 -8 12 -12 87.48 8.47
 -7 12 -12 19.66 4.68
 -6 12 -12 113.28 8.13
 -5 12 -12 325.67 9.98
 -4 12 -12 263.47 7.24
 -3 12 -12 85.85 3.12
 -2 12 -12 209.94 6.56
 -1 12 -12 147.12 3.46
 0 12 -12 81.16 3.85
 1 12 -12 151.42 4.18
 2 12 -12 146.57 3.85
 3 12 -12 221.08 4.77
 4 12 -12 196.64 5.48
 5 12 -12 384 8.31
 6 12 -12 45.83 3.18
 7 12 -12 103.4 4.09
 8 12 -12 199.65 12.4
 9 12 -12 106.72 5.53
 10 12 -12 137.79 6.87
 11 12 -12 105.15 8.15
 12 12 -12 95.21 6.61
 13 12 -12 66.24 5.69
 14 12 -12 60 5.75
 15 12 -12 67.44 6.99
 16 12 -12 51.02 13.59
 17 12 -12 23.92 5.98
 18 12 -12 17.99 6.01
 -15 13 -12 4.24 12.24
 -14 13 -12 24.74 11.22
 -13 13 -12 17.38 8.22
 -12 13 -12 35.8 7.14
 -11 13 -12 49.98 6.16
 -10 13 -12 74.07 6.42
 -9 13 -12 166.31 6.78
 -8 13 -12 73.99 5.84
 -7 13 -12 21.2 6.6
 -6 13 -12 44.38 4.94
 -5 13 -12 275.35 7.92
 -4 13 -12 273.89 8.13
 -3 13 -12 61.52 3.1
 -2 13 -12 266.97 6.51
 -1 13 -12 377.59 7.74
 0 13 -12 140.2 4.99
 1 13 -12 45.14 4.36
 2 13 -12 140.97 4.31
 3 13 -12 75.61 4.48
 4 13 -12 184.12 5.05
 5 13 -12 305.92 6.65
 6 13 -12 303.26 10.25
 7 13 -12 62.42 4.16
 8 13 -12 59.13 4.92
 9 13 -12 186.98 6.81
 10 13 -12 124.2 6.37
 11 13 -12 75.81 4.91
 12 13 -12 75.11 5.61
 13 13 -12 116.87 6.11
 14 13 -12 65.98 6.33
 15 13 -12 38.34 6.21
 16 13 -12 25.39 5.06
 17 13 -12 31.65 4.94
 18 13 -12 10.94 7.85
 -15 14 -12 30.15 13.48
 -14 14 -12 38.2 8.62
 -13 14 -12 6.83 9.18
 -12 14 -12 31.53 7.23
 -11 14 -12 54.71 11.11
 -10 14 -12 92.52 5.92
 -9 14 -12 90.52 5.77
 -8 14 -12 62.13 5.15
 -7 14 -12 32.82 6.01
 -6 14 -12 27.94 6.54
 -5 14 -12 113.2 8.85
 -4 14 -12 129.13 7.37
 -3 14 -12 85.99 5.16
 -2 14 -12 126.14 4.42
 -1 14 -12 201.74 5.42
 0 14 -12 215.34 6.44
 1 14 -12 122.18 4.57
 2 14 -12 67.26 4.8
 3 14 -12 153.03 5.29
 4 14 -12 159.32 6.01
 5 14 -12 157.03 4.99
 6 14 -12 118.58 5.69
 7 14 -12 167.16 8.23
 8 14 -12 185.44 8.09
 9 14 -12 103.46 6.07
 10 14 -12 38.19 4.79
 11 14 -12 39.68 4.78
 12 14 -12 84.55 6.51
 13 14 -12 59.36 5.65
 14 14 -12 53.48 6.67
 15 14 -12 21.42 5.51
 16 14 -12 13.8 4.92
 17 14 -12 19.75 6.45
 -15 15 -12 1.01 12.69
 -14 15 -12 20.52 8.05
 -13 15 -12 28.48 8.72
 -12 15 -12 21.04 9.07
 -11 15 -12 41.26 7.02
 -10 15 -12 46.68 7.53
 -9 15 -12 81.78 7.75
 -8 15 -12 129.61 8.6
 -7 15 -12 73.43 7.58
 -6 15 -12 35.81 11.16
 -5 15 -12 56.35 7.41
 -4 15 -12 25.62 5.41
 -3 15 -12 60.23 6.35
 -2 15 -12 150.03 5.84
 -1 15 -12 341.74 8.09
 0 15 -12 173.26 5.46
 1 15 -12 46.13 3.76
 2 15 -12 69.02 4.76
 3 15 -12 187.77 5.93
 4 15 -12 40.81 4.8
 5 15 -12 95.28 7.39
 6 15 -12 112.16 11.47
 7 15 -12 135.59 5.55
 8 15 -12 168.3 6.46
 9 15 -12 84.48 8.52
 10 15 -12 21 5.06
 11 15 -12 39.33 5.43
 12 15 -12 76.35 6.01
 13 15 -12 83.77 5.75
 14 15 -12 16.38 5.04
 15 15 -12 28.5 5.4
 16 15 -12 10.55 5.79
 17 15 -12 28.51 12.89
 -15 16 -12 4.86 11.56
 -14 16 -12 9.61 13.11
 -13 16 -12 22.19 8.65
 -12 16 -12 30.11 9.57
 -11 16 -12 27 7.15
 -10 16 -12 32.56 7.34
 -9 16 -12 58.9 7.81
 -8 16 -12 88.69 8.18
 -7 16 -12 102.36 6.93
 -6 16 -12 135.58 7.27
 -5 16 -12 78.77 11.69
 -4 16 -12 46.51 8.31
 -3 16 -12 47.02 7.01
 -2 16 -12 89.99 6.4
 -1 16 -12 209.32 9.29
 0 16 -12 175.67 7.55
 1 16 -12 38.19 5.49
 2 16 -12 119.97 8.08
 3 16 -12 59.99 8.5
 4 16 -12 64.36 8.53
 5 16 -12 81.41 5.34
 6 16 -12 61.92 5.21
 7 16 -12 83.25 6.43
 8 16 -12 153.16 6.47
 9 16 -12 90.62 8.39
 10 16 -12 32.74 5.29
 11 16 -12 48.29 5.8
 12 16 -12 64.47 5.98
 13 16 -12 40.79 5.89
 14 16 -12 26.47 6.3
 15 16 -12 22.91 6.25
 16 16 -12 15.7 16.91
 -14 17 -12 26.71 12.94
 -13 17 -12 33.7 8.52
 -12 17 -12 19.12 8.78
 -11 17 -12 14.03 7.04
 -10 17 -12 23.77 12.48
 -9 17 -12 40.36 7.56
 -8 17 -12 42.36 6.29
 -7 17 -12 91.29 10.09
 -6 17 -12 85.51 7.01
 -5 17 -12 59.44 6.19
 -4 17 -12 74.92 5.32
 -3 17 -12 30.21 5.77
 -2 17 -12 49.21 17.88
 -1 17 -12 110.66 6.84
 0 17 -12 131.75 7.17
 1 17 -12 120.96 9.03
 2 17 -12 157.78 9.96
 3 17 -12 102.61 7.47
 4 17 -12 18.84 4.87
 5 17 -12 61.6 7.96
 6 17 -12 27.96 4.67
 7 17 -12 82.77 5.04
 8 17 -12 120.08 5.83
 9 17 -12 56.25 6.17
 10 17 -12 17.93 5.41
 11 17 -12 11.18 5.46
 12 17 -12 40.47 5.76
 13 17 -12 22.58 6.11
 14 17 -12 21.34 6
 15 17 -12 42.13 23.61
 -14 18 -12 0 12.12
 -13 18 -12 6.36 12.54
 -12 18 -12 23.34 9.17
 -11 18 -12 22.47 7.36
 -10 18 -12 38.42 7.76
 -9 18 -12 50.11 8.01
 -8 18 -12 35.43 6.43
 -7 18 -12 29.95 6.27
 -6 18 -12 28.09 6.2
 -5 18 -12 164.04 8.06
 -4 18 -12 100.95 5.44
 -3 18 -12 28.68 4.49
 -2 18 -12 41.45 4.87
 -1 18 -12 57.44 4.99
 0 18 -12 43.7 5.21
 1 18 -12 139.84 7.64
 2 18 -12 129.43 7.82
 3 18 -12 121.91 7.16
 4 18 -12 48.27 6.14
 5 18 -12 31.19 6.05
 6 18 -12 49.69 6.45
 7 18 -12 64.96 4.98
 8 18 -12 78.28 6.38
 9 18 -12 39.3 5.54
 10 18 -12 44.81 7.8
 11 18 -12 35.21 5.73
 12 18 -12 13.8 5.41
 13 18 -12 18.83 6.41
 14 18 -12 5.93 9.74
 -13 19 -12 21.2 12.19
 -12 19 -12 7.65 6.67
 -11 19 -12 24.19 7.35
 -10 19 -12 29 7.51
 -9 19 -12 42.86 6.63
 -8 19 -12 21.75 6.32
 -7 19 -12 8.85 6.43
 -6 19 -12 24.35 6.25
 -5 19 -12 102.06 7.37
 -4 19 -12 124.14 5.83
 -3 19 -12 19.27 4.97
 -2 19 -12 23.44 4.97
 -1 19 -12 22.25 4.82
 0 19 -12 80.73 6.68
 1 19 -12 21.52 5.83
 2 19 -12 76.49 6.65
 3 19 -12 111.54 7.28
 4 19 -12 79.91 8.08
 5 19 -12 26.58 10.75
 6 19 -12 38.83 7.58
 7 19 -12 28.97 6.61
 8 19 -12 41.5 5.5
 9 19 -12 69.73 5.9
 10 19 -12 66.36 6.04
 11 19 -12 23.84 5.41
 12 19 -12 15.63 5.21
 13 19 -12 26.52 9.93
 -12 20 -12 2.05 12.47
 -11 20 -12 23.64 6.97
 -10 20 -12 25.65 7.51
 -9 20 -12 35.5 6.41
 -8 20 -12 17.06 6.43
 -7 20 -12 12.28 6.26
 -6 20 -12 44.77 6.94
 -5 20 -12 78.44 6.31
 -4 20 -12 27.78 5.26
 -3 20 -12 47.41 5.58
 -2 20 -12 52.19 5.57
 -1 20 -12 47.92 6.5
 0 20 -12 63.15 6.63
 1 20 -12 20.34 6.05
 2 20 -12 10.46 5.97
 3 20 -12 115.16 7.68
 4 20 -12 88.82 8.63
 5 20 -12 52.84 8.25
 6 20 -12 9.16 11.3
 7 20 -12 6.29 8
 8 20 -12 16.54 5.76
 9 20 -12 27.98 6.05
 10 20 -12 42.68 6.2
 11 20 -12 21.01 7.65
 12 20 -12 27.25 7.05
 -11 21 -12 19.83 8.4
 -10 21 -12 26.2 7.14
 -9 21 -12 23.25 7.49
 -8 21 -12 4.96 6.27
 -7 21 -12 30.61 11.41
 -6 21 -12 49.25 7.87
 -5 21 -12 34.06 6.44
 -4 21 -12 45.34 6.37
 -3 21 -12 34.15 5.48
 -2 21 -12 33.77 6.43
 -1 21 -12 44.44 6.67
 0 21 -12 59.59 6.93
 1 21 -12 12.06 6.17
 2 21 -12 20.43 6.38
 3 21 -12 76.81 12.55
 4 21 -12 42.44 8.08
 5 21 -12 15.59 7.63
 6 21 -12 27 8.06
 7 21 -12 0.17 7.54
 8 21 -12 21.26 7.53
 9 21 -12 18.86 5.55
 10 21 -12 3.85 6.01
 11 21 -12 16.31 9.23
 -10 22 -12 27.37 12.31
 -9 22 -12 26.17 13.91
 -8 22 -12 12.38 7.24
 -7 22 -12 9.94 7.15
 -6 22 -12 22.96 7.39
 -5 22 -12 17.02 6.26
 -4 22 -12 13.9 6.23
 -3 22 -12 26.68 5.39
 -2 22 -12 34.4 6.81
 -1 22 -12 42.76 6.92
 0 22 -12 38.56 6.69
 1 22 -12 7.34 6.28
 2 22 -12 6.95 6.27
 3 22 -12 34.5 7.78
 4 22 -12 38.04 9.1
 5 22 -12 4.58 9.42
 6 22 -12 16.12 7.7
 7 22 -12 13.11 7.68
 8 22 -12 15.06 8.03
 9 22 -12 2.69 8.51
 -9 23 -12 10.63 12.4
 -8 23 -12 8.89 8.66
 -7 23 -12 19.39 9.08
 -6 23 -12 12.12 11.21
 -5 23 -12 22.73 7.71
 -4 23 -12 28.14 7.87
 -3 23 -12 21.21 6.29
 -2 23 -12 16.98 6.23
 -1 23 -12 37.92 8.62
 0 23 -12 13.16 6.15
 1 23 -12 13.07 8.72
 2 23 -12 24.68 7.84
 3 23 -12 37.37 10.64
 4 23 -12 8.6 9.03
 5 23 -12 9.3 7.35
 6 23 -12 28.8 7.46
 7 23 -12 10.91 9.32
 8 23 -12 0 11.86
 -8 24 -12 9.73 12.9
 -7 24 -12 12.22 8.35
 -6 24 -12 11.61 8.93
 -5 24 -12 6.8 7.11
 -4 24 -12 10.69 7.29
 -3 24 -12 13.13 6.07
 -2 24 -12 14.83 6.19
 -1 24 -12 4.7 6.14
 0 24 -12 11.95 6.16
 1 24 -12 11.75 10.19
 2 24 -12 14.8 7.14
 3 24 -12 4.73 7.13
 4 24 -12 14.84 7.38
 5 24 -12 11.8 22.59
 6 24 -12 4.5 8.52
 -6 25 -12 0 8.2
 -5 25 -12 5.51 9.03
 -4 25 -12 20.64 8.9
 -3 25 -12 11.84 6.88
 -2 25 -12 23.68 7.44
 -1 25 -12 14.46 7.52
 0 25 -12 14.56 7.13
 1 25 -12 9.37 8.87
 2 25 -12 19.61 9.42
 3 25 -12 0.93 12.2
 4 25 -12 9.71 10.87
 -1 26 -12 0 12.56
 4 -21 -11 28.73 11.95
 5 -21 -11 18.26 7.49
 6 -21 -11 26.81 8.09
 7 -21 -11 16.24 8.14
 8 -21 -11 9.11 7.34
 9 -21 -11 24.36 8.02
 10 -21 -11 16.5 12.74
 1 -20 -11 0 7.15
 2 -20 -11 12.4 6.23
 3 -20 -11 19.19 5.04
 4 -20 -11 20.43 5.01
 5 -20 -11 21.11 4.69
 6 -20 -11 18.6 4.93
 7 -20 -11 14.21 4.84
 8 -20 -11 13.44 4.79
 9 -20 -11 19.14 4.91
 10 -20 -11 22.15 5.31
 11 -20 -11 32.04 8.73
 12 -20 -11 19.27 8.33
 -1 -19 -11 17.6 11.72
 0 -19 -11 22.34 5.04
 1 -19 -11 9.78 4.53
 2 -19 -11 26.82 4.81
 3 -19 -11 28.17 4.94
 4 -19 -11 32.55 4.3
 5 -19 -11 26.48 4.32
 6 -19 -11 42.85 4.4
 7 -19 -11 23.11 4.37
 8 -19 -11 16.69 4.73
 9 -19 -11 17.16 4.73
 10 -19 -11 20.86 5.14
 11 -19 -11 10.06 5.32
 12 -19 -11 18.19 6.32
 13 -19 -11 32.26 7.41
 14 -19 -11 21.84 9.54
 -3 -18 -11 23.34 11.7
 -2 -18 -11 28.79 6.68
 -1 -18 -11 22.78 5.25
 0 -18 -11 13.87 4.87
 1 -18 -11 19.95 4.15
 2 -18 -11 24.75 4.24
 3 -18 -11 30.58 4.31
 4 -18 -11 32.68 4.19
 5 -18 -11 57.74 4.65
 6 -18 -11 53.11 4.58
 7 -18 -11 51.68 4.99
 8 -18 -11 56.81 6.53
 9 -18 -11 16.52 5.17
 10 -18 -11 18.76 5.15
 11 -18 -11 19.34 5.17
 12 -18 -11 39.56 6.68
 13 -18 -11 56.76 7.34
 14 -18 -11 29.61 5.75
 15 -18 -11 21 7.22
 16 -18 -11 29.45 10.72
 -4 -17 -11 4.12 10.65
 -3 -17 -11 14.15 6.27
 -2 -17 -11 19.5 5.26
 -1 -17 -11 25.98 5.01
 0 -17 -11 36.74 4.4
 1 -17 -11 43.24 4.43
 2 -17 -11 52.95 4.59
 3 -17 -11 30.23 4.51
 4 -17 -11 16.44 6.11
 5 -17 -11 39 4.49
 6 -17 -11 91.56 4.97
 7 -17 -11 100.78 5.63
 8 -17 -11 51.08 6.11
 9 -17 -11 71.8 6.65
 10 -17 -11 50.74 5.26
 11 -17 -11 29.26 4.6
 12 -17 -11 58.85 5.26
 13 -17 -11 57.52 4.78
 14 -17 -11 24.96 5.15
 15 -17 -11 40.39 5.23
 16 -17 -11 37.26 8.7
 -5 -16 -11 0.74 8.01
 -4 -16 -11 17.98 14.04
 -3 -16 -11 22.98 5.85
 -2 -16 -11 36.24 5.07
 -1 -16 -11 39.4 5.19
 0 -16 -11 57.31 4.59
 1 -16 -11 80.33 5.21
 2 -16 -11 70.39 5.04
 3 -16 -11 22.87 4.51
 4 -16 -11 19.23 4.83
 5 -16 -11 51.46 5.24
 6 -16 -11 64.77 4.59
 7 -16 -11 74.04 5.5
 8 -16 -11 76.9 5.36
 9 -16 -11 67.26 4.79
 10 -16 -11 48.5 4.67
 11 -16 -11 32.96 4.14
 12 -16 -11 40.04 4.84
 13 -16 -11 56 4.88
 14 -16 -11 64.65 5.65
 15 -16 -11 67.11 5.85
 16 -16 -11 49.95 5.93
 17 -16 -11 45.87 9.03
 -6 -15 -11 22.17 6.64
 -5 -15 -11 34.38 6.97
 -4 -15 -11 44.59 7.58
 -3 -15 -11 23.94 6.11
 -2 -15 -11 20.95 4.9
 -1 -15 -11 40.32 4.71
 0 -15 -11 47.33 4.7
 1 -15 -11 105.44 5.47
 2 -15 -11 106.01 5.31
 3 -15 -11 74.43 4.93
 4 -15 -11 52.65 4.72
 5 -15 -11 93.04 5.06
 6 -15 -11 84.68 4.93
 7 -15 -11 35.25 4.18
 8 -15 -11 80.24 4.57
 9 -15 -11 144.96 6.59
 10 -15 -11 105.04 4.98
 11 -15 -11 30.48 5.65
 12 -15 -11 32.14 5.2
 13 -15 -11 51.32 4.69
 14 -15 -11 58.29 4.82
 15 -15 -11 55.73 4.74
 16 -15 -11 78.97 5.87
 17 -15 -11 39.41 5.25
 18 -15 -11 16.4 11.18
 -7 -14 -11 1.21 9.18
 -6 -14 -11 22.99 5.97
 -5 -14 -11 59.26 6.57
 -4 -14 -11 69.63 5.83
 -3 -14 -11 33.75 4.5
 -2 -14 -11 43.4 4.66
 -1 -14 -11 51.75 4.69
 0 -14 -11 64.65 4.83
 1 -14 -11 81.18 4.97
 2 -14 -11 129.93 5.37
 3 -14 -11 79.1 4.8
 4 -14 -11 97.68 6.25
 5 -14 -11 126.82 4.78
 6 -14 -11 65.29 4.12
 7 -14 -11 59.26 4.24
 8 -14 -11 71.6 4.77
 9 -14 -11 173.89 7.16
 10 -14 -11 206.18 5.98
 11 -14 -11 78.38 4.56
 12 -14 -11 23.7 4.47
 13 -14 -11 44.53 4.02
 14 -14 -11 60.44 4.25
 15 -14 -11 65.67 4.35
 16 -14 -11 59.89 5.83
 17 -14 -11 52.41 5.7
 18 -14 -11 50.65 6.05
 -8 -13 -11 20.13 12.15
 -7 -13 -11 14.79 6.98
 -6 -13 -11 20.76 6.41
 -5 -13 -11 50.46 6.47
 -4 -13 -11 72.35 5.78
 -3 -13 -11 66.5 5.97
 -2 -13 -11 42 4.47
 -1 -13 -11 90.35 4.62
 0 -13 -11 76.23 4.69
 1 -13 -11 23.93 4.11
 2 -13 -11 56.29 4.41
 3 -13 -11 107.39 4.86
 4 -13 -11 95.14 4.33
 5 -13 -11 92.94 4.83
 6 -13 -11 79.06 4.49
 7 -13 -11 84.94 4.25
 8 -13 -11 79.74 3.9
 9 -13 -11 165.32 4.91
 10 -13 -11 247.46 6.17
 11 -13 -11 87 4.58
 12 -13 -11 111.57 4.98
 13 -13 -11 105.54 4.56
 14 -13 -11 68.3 4.26
 15 -13 -11 62.24 4.39
 16 -13 -11 47.85 4.58
 17 -13 -11 73.27 5.6
 18 -13 -11 77.99 6.05
 19 -13 -11 68.16 6.89
 -9 -12 -11 44.39 13.28
 -8 -12 -11 21.71 12.52
 -7 -12 -11 21.84 7.09
 -6 -12 -11 27.78 6.03
 -5 -12 -11 40.08 6.17
 -4 -12 -11 30.88 4.75
 -3 -12 -11 104.59 5.41
 -2 -12 -11 129.89 5.38
 -1 -12 -11 123.52 4.7
 0 -12 -11 134.98 4.79
 1 -12 -11 96.93 5
 2 -12 -11 103.4 4.53
 3 -12 -11 108.64 5.6
 4 -12 -11 222.19 7.69
 5 -12 -11 190.53 6.97
 6 -12 -11 138.87 5.47
 7 -12 -11 86.82 4.62
 8 -12 -11 93.32 4.82
 9 -12 -11 150.82 6.42
 10 -12 -11 123.56 4.56
 11 -12 -11 157.84 4.88
 12 -12 -11 220.82 5.71
 13 -12 -11 117.17 4.81
 14 -12 -11 65.65 4.22
 15 -12 -11 41.04 4.4
 16 -12 -11 49.97 7.49
 17 -12 -11 58.74 5.09
 18 -12 -11 108.48 5.39
 19 -12 -11 79.37 9
 20 -12 -11 35.49 11.86
 -10 -11 -11 0 12.45
 -9 -11 -11 25.48 12.92
 -8 -11 -11 20.34 13.4
 -7 -11 -11 38.74 7.45
 -6 -11 -11 45.8 6.39
 -5 -11 -11 51.88 6.13
 -4 -11 -11 94.51 5.06
 -3 -11 -11 62.95 4.45
 -2 -11 -11 88.57 4.61
 -1 -11 -11 137.6 5.06
 0 -11 -11 107.98 5.42
 1 -11 -11 88.62 5.73
 2 -11 -11 229.92 7.47
 3 -11 -11 114.19 5
 4 -11 -11 67.87 4.37
 5 -11 -11 219.66 6.08
 6 -11 -11 236.77 8.1
 7 -11 -11 76.8 4.48
 8 -11 -11 98.98 4.89
 9 -11 -11 204.29 7.76
 10 -11 -11 101.02 5.13
 11 -11 -11 114.61 5.05
 12 -11 -11 187.65 8.29
 13 -11 -11 162.42 5.2
 14 -11 -11 95.21 4.69
 15 -11 -11 78.2 4.73
 16 -11 -11 58.99 6.26
 17 -11 -11 66.57 4.69
 18 -11 -11 57.06 4.95
 19 -11 -11 67.85 7
 20 -11 -11 64.72 7.09
 -11 -10 -11 5.25 12.12
 -10 -10 -11 30.13 13.74
 -9 -10 -11 35.64 14.02
 -8 -10 -11 72.73 15.51
 -7 -10 -11 56.33 8.01
 -6 -10 -11 35.58 5.86
 -5 -10 -11 52.09 6
 -4 -10 -11 119.87 5.01
 -3 -10 -11 127.12 5
 -2 -10 -11 84.98 5.33
 -1 -10 -11 108.51 8.13
 0 -10 -11 88.16 6.32
 1 -10 -11 215.26 5.1
 2 -10 -11 244.68 4.73
 3 -10 -11 133.84 4.76
 4 -10 -11 108.42 3
 5 -10 -11 319.46 5.19
 6 -10 -11 312.08 5.75
 7 -10 -11 169.88 4.86
 8 -10 -11 233.79 5.63
 9 -10 -11 117.67 4.14
 10 -10 -11 133.61 4.85
 11 -10 -11 136.98 5.19
 12 -10 -11 135.97 5.34
 13 -10 -11 150.19 5.25
 14 -10 -11 159.11 4.72
 15 -10 -11 98.48 5.08
 16 -10 -11 67.72 4.66
 17 -10 -11 79.37 4.85
 18 -10 -11 42.28 3.88
 19 -10 -11 58.07 4.28
 20 -10 -11 66.47 5.07
 -12 -9 -11 38.84 12.26
 -11 -9 -11 18.82 13.36
 -10 -9 -11 16.19 12.6
 -9 -9 -11 68.06 14.61
 -8 -9 -11 88.39 15.47
 -7 -9 -11 51.03 8.14
 -6 -9 -11 28.22 5.48
 -5 -9 -11 87.44 6.28
 -4 -9 -11 194.28 7.71
 -3 -9 -11 125.05 7.73
 -2 -9 -11 95.54 6.42
 -1 -9 -11 162.82 6.84
 0 -9 -11 121.34 4.36
 1 -9 -11 251.35 5.02
 2 -9 -11 333.96 5.83
 3 -9 -11 111.37 4.69
 4 -9 -11 126.09 3.07
 5 -9 -11 233.32 3.66
 6 -9 -11 334.81 5.11
 7 -9 -11 208.92 4.45
 8 -9 -11 127.94 4.19
 9 -9 -11 141.26 3.82
 10 -9 -11 223.89 5.31
 11 -9 -11 111.33 6.97
 12 -9 -11 101.22 4.08
 13 -9 -11 194.36 5.2
 14 -9 -11 173.03 4.72
 15 -9 -11 124.55 4.15
 16 -9 -11 147.79 5.39
 17 -9 -11 107.11 4.5
 18 -9 -11 27.62 3.87
 19 -9 -11 57.94 4.65
 20 -9 -11 65.07 4.62
 21 -9 -11 45.46 6.21
 -13 -8 -11 9.1 10.38
 -12 -8 -11 27.89 8.96
 -11 -8 -11 25.22 13.78
 -10 -8 -11 23.59 14
 -9 -8 -11 64.96 15.03
 -8 -8 -11 107.59 15.77
 -7 -8 -11 44.79 6.79
 -6 -8 -11 65.18 6.75
 -5 -8 -11 108.69 6.32
 -4 -8 -11 204 9.83
 -3 -8 -11 88.98 6.18
 -2 -8 -11 128.79 4.8
 -1 -8 -11 106.16 4.23
 0 -8 -11 251.35 5.26
 1 -8 -11 256.89 4.66
 2 -8 -11 128.88 2.94
 3 -8 -11 103.48 2.68
 4 -8 -11 195.59 3.55
 5 -8 -11 383.87 4.9
 6 -8 -11 233.47 3.72
 7 -8 -11 223.5 3.97
 8 -8 -11 138.86 3.34
 9 -8 -11 449.74 6.36
 10 -8 -11 425.58 6.17
 11 -8 -11 190.06 5.82
 12 -8 -11 118.78 4.15
 13 -8 -11 197.25 5.59
 14 -8 -11 224.74 5.1
 15 -8 -11 157.81 4.43
 16 -8 -11 126.46 4.47
 17 -8 -11 106.68 4.51
 18 -8 -11 68.38 4.23
 19 -8 -11 54.07 4.06
 20 -8 -11 46.52 5.33
 21 -8 -11 49.59 6.62
 -13 -7 -11 9.75 10.64
 -12 -7 -11 40.85 9.28
 -11 -7 -11 45.61 14.17
 -10 -7 -11 53.44 14.39
 -9 -7 -11 105.94 11.26
 -8 -7 -11 100.64 11.05
 -7 -7 -11 70.69 7.3
 -6 -7 -11 64.78 6.58
 -5 -7 -11 136.29 9.43
 -4 -7 -11 112.86 5.55
 -3 -7 -11 153.37 5.48
 -2 -7 -11 44.37 3.6
 -1 -7 -11 152.29 4.68
 0 -7 -11 346.52 8.37
 1 -7 -11 226.24 3.88
 2 -7 -11 111.67 2.83
 3 -7 -11 311.09 4.22
 4 -7 -11 380.03 4.65
 5 -7 -11 323.61 4.3
 6 -7 -11 351.22 4.38
 7 -7 -11 125.28 2.42
 8 -7 -11 227.76 3.38
 9 -7 -11 354.31 5.33
 10 -7 -11 323.63 4.97
 11 -7 -11 121.41 3.61
 12 -7 -11 144 3.91
 13 -7 -11 228.98 4.98
 14 -7 -11 147.96 4.29
 15 -7 -11 139.81 4.24
 16 -7 -11 103.5 4.21
 17 -7 -11 135.34 4.79
 18 -7 -11 108.65 4.99
 19 -7 -11 81.04 4.35
 20 -7 -11 56.13 4.17
 21 -7 -11 49.17 4.51
 -14 -6 -11 4.11 10.73
 -13 -6 -11 20.17 8.53
 -12 -6 -11 32.25 9.38
 -11 -6 -11 25.89 14.09
 -10 -6 -11 55.44 10.6
 -9 -6 -11 108.41 15.17
 -8 -6 -11 100.44 14.94
 -7 -6 -11 71.27 8.87
 -6 -6 -11 90.31 6.13
 -5 -6 -11 96.56 7.32
 -4 -6 -11 148.38 5.34
 -3 -6 -11 114.27 4.39
 -2 -6 -11 97.31 4.05
 -1 -6 -11 348.45 5.43
 0 -6 -11 467.54 6.61
 1 -6 -11 159.9 3.4
 2 -6 -11 295.64 4.41
 3 -6 -11 384.29 5.82
 4 -6 -11 369.17 4.36
 5 -6 -11 258.97 3.59
 6 -6 -11 232.06 3.22
 7 -6 -11 249.11 3.37
 8 -6 -11 385.64 4.53
 9 -6 -11 368.62 4.8
 10 -6 -11 212.67 3.75
 11 -6 -11 115.18 3.51
 12 -6 -11 149.42 3.79
 13 -6 -11 168.7 4.81
 14 -6 -11 315.56 5.78
 15 -6 -11 138.64 4.16
 16 -6 -11 53.2 3.52
 17 -6 -11 142.02 4.5
 18 -6 -11 107.22 4.54
 19 -6 -11 62.31 4.24
 20 -6 -11 54.37 3.98
 21 -6 -11 64.97 4.66
 22 -6 -11 58.38 12.9
 -14 -5 -11 3.49 10.63
 -13 -5 -11 24.85 8.81
 -12 -5 -11 40.12 9.97
 -11 -5 -11 14.85 9.83
 -10 -5 -11 29.45 13.56
 -9 -5 -11 63.07 10.01
 -8 -5 -11 122.6 10.92
 -7 -5 -11 120.08 18.33
 -6 -5 -11 120.23 6.91
 -5 -5 -11 76.79 6.68
 -4 -5 -11 269.64 6.56
 -3 -5 -11 215.01 4.64
 -2 -5 -11 234.46 4.23
 -1 -5 -11 639.8 9.33
 0 -5 -11 392.18 5.51
 1 -5 -11 101.45 2.7
 2 -5 -11 264.4 3.88
 3 -5 -11 405.98 4.76
 4 -5 -11 282.47 3.6
 5 -5 -11 413.44 4.65
 6 -5 -11 248.15 3.3
 7 -5 -11 424.21 4.95
 8 -5 -11 460.28 5.32
 9 -5 -11 457.63 5.39
 10 -5 -11 224.02 3.51
 11 -5 -11 152.02 3.26
 12 -5 -11 251.76 4.8
 13 -5 -11 282.08 6.04
 14 -5 -11 220.04 5.2
 15 -5 -11 49.19 3.47
 16 -5 -11 93.59 3.85
 17 -5 -11 205.49 5.22
 18 -5 -11 99.04 4.46
 19 -5 -11 47.13 3.93
 20 -5 -11 55.65 4.54
 21 -5 -11 36.03 4.41
 22 -5 -11 73.91 13.11
 -14 -4 -11 22.4 8.51
 -13 -4 -11 45.23 19.62
 -12 -4 -11 85.16 15.89
 -11 -4 -11 31.83 10.12
 -10 -4 -11 38.74 23.47
 -9 -4 -11 24.27 8.77
 -8 -4 -11 144.75 11.11
 -7 -4 -11 197.42 7.45
 -6 -4 -11 135.88 5.62
 -5 -4 -11 208.57 5.17
 -4 -4 -11 175.18 5.74
 -3 -4 -11 151.88 3.62
 -2 -4 -11 87.55 2.68
 -1 -4 -11 329.02 4.85
 0 -4 -11 319.5 4.69
 1 -4 -11 579.64 7.13
 2 -4 -11 405.05 5.08
 3 -4 -11 342.88 4.16
 4 -4 -11 297.65 3.66
 5 -4 -11 107.37 2.05
 6 -4 -11 285.73 3.44
 7 -4 -11 353.14 4.33
 8 -4 -11 834.56 8.2
 9 -4 -11 274.64 3.7
 10 -4 -11 237.26 3.61
 11 -4 -11 245.86 3.96
 12 -4 -11 262.04 4.59
 13 -4 -11 264.77 4.74
 14 -4 -11 232.63 7.27
 15 -4 -11 124.72 4.1
 16 -4 -11 194.52 4.72
 17 -4 -11 214.29 5.38
 18 -4 -11 76.83 4.55
 19 -4 -11 38.48 3.67
 20 -4 -11 48.69 3.55
 21 -4 -11 66.42 5.11
 22 -4 -11 72.49 13.29
 -15 -3 -11 7.61 9.86
 -14 -3 -11 37.75 8.96
 -13 -3 -11 67.04 9.84
 -12 -3 -11 69.39 12.25
 -11 -3 -11 67.95 9.01
 -10 -3 -11 48.39 6.02
 -9 -3 -11 68.16 5.94
 -8 -3 -11 159.8 8.56
 -7 -3 -11 182.75 9.45
 -6 -3 -11 149 6.74
 -5 -3 -11 197.25 6.21
 -4 -3 -11 237.03 8.37
 -3 -3 -11 110.52 3.29
 -2 -3 -11 71.96 2.41
 -1 -3 -11 177.5 3.78
 0 -3 -11 512.63 6.49
 1 -3 -11 511.46 5.94
 2 -3 -11 430.59 5.24
 3 -3 -11 386.79 4.48
 4 -3 -11 457.57 5.26
 5 -3 -11 262.15 3.44
 6 -3 -11 448.79 5.05
 7 -3 -11 302.11 3.74
 8 -3 -11 462.6 5.13
 9 -3 -11 580.4 6.16
 10 -3 -11 379.38 4.49
 11 -3 -11 276.32 4.05
 12 -3 -11 168.58 3.42
 13 -3 -11 296.14 4.46
 14 -3 -11 224.17 5.24
 15 -3 -11 142.27 4.14
 16 -3 -11 210.48 5.12
 17 -3 -11 149.95 4.52
 18 -3 -11 82.32 4.07
 19 -3 -11 61.08 3.81
 20 -3 -11 92.11 4.09
 21 -3 -11 60.14 4.33
 22 -3 -11 71.23 10.63
 -15 -2 -11 1.77 10.77
 -14 -2 -11 21.06 8.39
 -13 -2 -11 65.94 9.74
 -12 -2 -11 80.08 7.19
 -11 -2 -11 78.68 6.09
 -10 -2 -11 58.84 6.2
 -9 -2 -11 103.67 10.32
 -8 -2 -11 116.97 7.49
 -7 -2 -11 51.66 6.52
 -6 -2 -11 198.4 13.07
 -5 -2 -11 456.59 9.74
 -4 -2 -11 650.69 10.18
 -3 -2 -11 335.92 6.5
 -2 -2 -11 77.93 2.94
 -1 -2 -11 52.46 2.02
 0 -2 -11 256.26 4.06
 1 -2 -11 571.66 6.44
 2 -2 -11 444.74 5.53
 3 -2 -11 940.89 9.43
 4 -2 -11 382.3 4.39
 5 -2 -11 497.75 5.41
 6 -2 -11 312.21 3.74
 7 -2 -11 183.15 2.78
 8 -2 -11 256.88 3.56
 9 -2 -11 408.06 4.61
 10 -2 -11 642.25 6.35
 11 -2 -11 179.5 3.11
 12 -2 -11 178.56 4.24
 13 -2 -11 238.39 3.99
 14 -2 -11 253.98 5.39
 15 -2 -11 129.38 3.97
 16 -2 -11 109.75 4.17
 17 -2 -11 203.92 4.74
 18 -2 -11 113.97 4.3
 19 -2 -11 54.19 3.75
 20 -2 -11 90.05 4.01
 21 -2 -11 83.18 5.04
 22 -2 -11 33.14 9.85
 -15 -1 -11 12.86 10.91
 -14 -1 -11 35.86 9.13
 -13 -1 -11 24.18 8.77
 -12 -1 -11 45.76 6.57
 -11 -1 -11 53.61 5.63
 -10 -1 -11 84.17 5.82
 -9 -1 -11 183.34 9.12
 -8 -1 -11 93.89 8.61
 -7 -1 -11 61.82 4.83
 -6 -1 -11 70.11 4.31
 -5 -1 -11 345.05 9.47
 -4 -1 -11 854.88 15.13
 -3 -1 -11 438.56 7.48
 -2 -1 -11 52.93 2.35
 -1 -1 -11 179.28 3.35
 0 -1 -11 467.66 6.46
 1 -1 -11 289.35 3.96
 2 -1 -11 423.57 5.51
 3 -1 -11 992.23 9.84
 4 -1 -11 847.56 8
 5 -1 -11 450.3 4.96
 6 -1 -11 441.49 4.59
 7 -1 -11 158.2 3
 8 -1 -11 169.46 2.72
 9 -1 -11 461.03 4.84
 10 -1 -11 747.13 7.37
 11 -1 -11 332.32 4.18
 12 -1 -11 187.4 3.36
 13 -1 -11 229.22 4.07
 14 -1 -11 252.77 5.51
 15 -1 -11 125.79 4.17
 16 -1 -11 116.89 3.79
 17 -1 -11 218.81 4.64
 18 -1 -11 125.51 4.22
 19 -1 -11 43.41 3.63
 20 -1 -11 63.63 4.14
 21 -1 -11 53.43 4.82
 22 -1 -11 25.02 6.13
 -16 0 -11 24.34 10.7
 -15 0 -11 14.27 11.9
 -14 0 -11 45.31 9.08
 -13 0 -11 45.47 9.51
 -12 0 -11 52.64 7.57
 -11 0 -11 86.74 7.82
 -10 0 -11 160.23 6.92
 -9 0 -11 229.39 14.55
 -8 0 -11 73.01 7.21
 -7 0 -11 45.97 5.18
 -6 0 -11 105.7 4.77
 -5 0 -11 155.72 5.83
 -4 0 -11 398.91 13.27
 -3 0 -11 432.7 7.97
 -2 0 -11 324.87 6.57
 -1 0 -11 506.4 6.93
 0 0 -11 544.88 7.59
 1 0 -11 106.22 2.17
 2 0 -11 30.53 1.52
 3 0 -11 571.51 6.09
 4 0 -11 1734.6 15.76
 5 0 -11 797.47 7.86
 6 0 -11 299.87 3.47
 7 0 -11 253.16 3.31
 8 0 -11 208.92 3.02
 9 0 -11 455.26 5.16
 10 0 -11 407.53 4.52
 11 0 -11 366.16 4.55
 12 0 -11 182.32 3.35
 13 0 -11 230.2 3.88
 14 0 -11 270.36 5.86
 15 0 -11 108.82 4.19
 16 0 -11 49.22 3.37
 17 0 -11 208.99 4.57
 18 0 -11 178.79 5.19
 19 0 -11 94.87 4.8
 20 0 -11 44.99 4.56
 21 0 -11 33.46 5.54
 22 0 -11 39.91 7.09
 -16 1 -11 9.64 10.76
 -15 1 -11 21.48 12.22
 -14 1 -11 41.48 13.72
 -13 1 -11 22.95 7.31
 -12 1 -11 45.54 6.31
 -11 1 -11 83.66 6.76
 -10 1 -11 132.92 6.38
 -9 1 -11 102.86 15.73
 -8 1 -11 221.65 8.66
 -7 1 -11 142.18 4.76
 -6 1 -11 99.8 4.47
 -5 1 -11 217.86 8.01
 -4 1 -11 511.65 11.36
 -3 1 -11 255.31 9.05
 -2 1 -11 491.24 10
 -1 1 -11 722.69 8.73
 0 1 -11 736.74 8.95
 1 1 -11 133.84 2.45
 2 1 -11 21.38 1.35
 3 1 -11 700.24 6.93
 4 1 -11 1209.15 10.55
 5 1 -11 525.32 5.34
 6 1 -11 290.72 3.79
 7 1 -11 295.49 3.61
 8 1 -11 341.69 3.96
 9 1 -11 413.41 4.75
 10 1 -11 262.98 3.76
 11 1 -11 245.73 3.61
 12 1 -11 322.01 4.5
 13 1 -11 446.94 5.9
 14 1 -11 292.66 6.52
 15 1 -11 82.53 4.23
 16 1 -11 122.71 6.37
 17 1 -11 160.52 7.42
 18 1 -11 125.73 5.35
 19 1 -11 86.95 5.21
 20 1 -11 68.91 5.64
 21 1 -11 61 5.9
 22 1 -11 40.71 7.06
 -16 2 -11 30.78 11.75
 -15 2 -11 23.97 12.01
 -14 2 -11 52.82 14.09
 -13 2 -11 35.44 9.41
 -12 2 -11 62.26 6.34
 -11 2 -11 56.89 6.09
 -10 2 -11 138.65 7.07
 -9 2 -11 258.15 17.21
 -8 2 -11 309.38 18.51
 -7 2 -11 210.58 8.29
 -6 2 -11 225.23 7.41
 -5 2 -11 186.36 6.27
 -4 2 -11 251.08 10.85
 -3 2 -11 473.31 10.57
 -2 2 -11 241.88 6.55
 -1 2 -11 617.32 8.05
 0 2 -11 843.27 10.54
 1 2 -11 220.99 3.38
 2 2 -11 442.81 5.24
 3 2 -11 398.71 5.11
 4 2 -11 1042.56 9.84
 5 2 -11 189.06 2.67
 6 2 -11 992.36 9.53
 7 2 -11 729.66 6.9
 8 2 -11 642.36 6.5
 9 2 -11 221.25 3.17
 10 2 -11 132.52 2.66
 11 2 -11 284.58 3.92
 12 2 -11 335.65 4.87
 13 2 -11 417.68 7.23
 14 2 -11 185.67 5.6
 15 2 -11 69.11 4.43
 16 2 -11 62.53 3.98
 17 2 -11 131.77 5.53
 18 2 -11 86.33 5.7
 19 2 -11 59.34 5.53
 20 2 -11 96.97 5.92
 21 2 -11 76.44 6.47
 22 2 -11 28.7 17.23
 -16 3 -11 33.52 11.49
 -15 3 -11 13.25 12.52
 -14 3 -11 68.48 14.69
 -13 3 -11 75.96 10.35
 -12 3 -11 56.64 7.73
 -11 3 -11 115.77 8.47
 -10 3 -11 61.09 7.85
 -9 3 -11 136.73 7.84
 -8 3 -11 266.54 9.49
 -7 3 -11 171.94 6.47
 -6 3 -11 238.99 5.81
 -5 3 -11 107.1 3.94
 -4 3 -11 338.42 8.31
 -3 3 -11 343.2 13.1
 -2 3 -11 272.23 6.06
 -1 3 -11 361.69 6
 0 3 -11 525.18 7.43
 1 3 -11 483.39 6.92
 2 3 -11 351.57 4.56
 3 3 -11 676.07 7.77
 4 3 -11 429.16 5.01
 5 3 -11 319.66 4.06
 6 3 -11 414.95 5.48
 7 3 -11 996.83 9.01
 8 3 -11 608.3 6.22
 9 3 -11 477.16 5.24
 10 3 -11 195.01 3.8
 11 3 -11 52.4 2.05
 12 3 -11 264.36 4.28
 13 3 -11 308.29 5.98
 14 3 -11 154.84 5.36
 15 3 -11 116.28 5.67
 16 3 -11 206.49 5.81
 17 3 -11 151.02 7.03
 18 3 -11 36.96 5.11
 19 3 -11 25.65 5.23
 20 3 -11 63.9 5.87
 21 3 -11 88.5 6.69
 -16 4 -11 16.22 11.98
 -15 4 -11 27.06 13.16
 -14 4 -11 67.16 17.15
 -13 4 -11 70.97 10.66
 -12 4 -11 53.57 7.75
 -11 4 -11 55.75 7.19
 -10 4 -11 78.76 11.98
 -9 4 -11 118.06 5.26
 -8 4 -11 326.26 12.83
 -7 4 -11 288.53 7.18
 -6 4 -11 144.07 4.58
 -5 4 -11 107.8 4.42
 -4 4 -11 460.32 10.58
 -3 4 -11 418.23 11.39
 -2 4 -11 315.45 7.19
 -1 4 -11 795.61 11.54
 0 4 -11 961.46 14.85
 1 4 -11 553.78 7.7
 2 4 -11 295.01 4.1
 3 4 -11 422.92 5.03
 4 4 -11 412.27 4.78
 5 4 -11 112.64 2.57
 6 4 -11 371.37 4.24
 7 4 -11 515.26 5.49
 8 4 -11 506.03 5.5
 9 4 -11 311.92 4.17
 10 4 -11 220.4 3.5
 11 4 -11 261.49 3.98
 12 4 -11 177.13 4.35
 13 4 -11 168.03 4.02
 14 4 -11 183.01 7.01
 15 4 -11 156.16 5.34
 16 4 -11 234 6.03
 17 4 -11 134.62 6.05
 18 4 -11 45.2 4.8
 19 4 -11 15.63 5.38
 20 4 -11 55.79 9.17
 21 4 -11 73.72 8.17
 -17 5 -11 26.45 11.65
 -16 5 -11 17.58 11.53
 -15 5 -11 10.58 12.86
 -14 5 -11 79.54 10.79
 -13 5 -11 78.46 10.25
 -12 5 -11 41.82 7.62
 -11 5 -11 65.12 7.4
 -10 5 -11 131.61 14.23
 -9 5 -11 169.79 8.6
 -8 5 -11 124.14 6.05
 -7 5 -11 153.47 4.83
 -6 5 -11 97.91 3.91
 -5 5 -11 260.83 5.93
 -4 5 -11 530.1 9.07
 -3 5 -11 221.28 6.39
 -2 5 -11 161.77 3.36
 -1 5 -11 352.3 6.22
 0 5 -11 602.16 9.03
 1 5 -11 749.34 10.78
 2 5 -11 345.89 6.36
 3 5 -11 558.9 8.46
 4 5 -11 628.09 8.54
 5 5 -11 115.02 2.29
 6 5 -11 436.49 5.09
 7 5 -11 415.53 4.79
 8 5 -11 311 4.33
 9 5 -11 566.02 6.38
 10 5 -11 533.09 6.86
 11 5 -11 384.37 5.6
 12 5 -11 71.01 2.99
 13 5 -11 125.04 5.28
 14 5 -11 134.35 9.29
 15 5 -11 168.76 4.8
 16 5 -11 209.12 5.75
 17 5 -11 123.56 8.6
 18 5 -11 75.57 5.37
 19 5 -11 45 6.18
 20 5 -11 35.14 6.42
 21 5 -11 41.29 8.38
 -17 6 -11 16.58 11.24
 -16 6 -11 7.95 12.16
 -15 6 -11 37.65 12.64
 -14 6 -11 97.71 11.41
 -13 6 -11 85.05 11.8
 -12 6 -11 31.14 7.32
 -11 6 -11 65.41 7.46
 -10 6 -11 160.4 9.45
 -9 6 -11 235.86 8.18
 -8 6 -11 189.99 8.76
 -7 6 -11 174.31 5.72
 -6 6 -11 211.03 8.23
 -5 6 -11 467.02 12.16
 -4 6 -11 301.91 7.12
 -3 6 -11 114.54 3.73
 -2 6 -11 187.61 3.36
 -1 6 -11 234.62 4.29
 0 6 -11 268.4 4.94
 1 6 -11 526.98 8.11
 2 6 -11 377.57 6.76
 3 6 -11 664.93 11.61
 4 6 -11 681.13 9.15
 5 6 -11 255.36 3.83
 6 6 -11 188.46 3.36
 7 6 -11 300.45 4.68
 8 6 -11 399.54 5.26
 9 6 -11 460.59 7.13
 10 6 -11 453.62 6.12
 11 6 -11 287.78 5.51
 12 6 -11 117.98 4.85
 13 6 -11 170.72 6.21
 14 6 -11 122.24 5.42
 15 6 -11 130.53 4.5
 16 6 -11 86.61 4.75
 17 6 -11 187.64 6.01
 18 6 -11 119.59 5.89
 19 6 -11 41.08 6
 20 6 -11 38.38 6.52
 21 6 -11 34.43 9
 -17 7 -11 0.89 11.41
 -16 7 -11 38.34 13.32
 -15 7 -11 54.45 14.24
 -14 7 -11 76.72 20.49
 -13 7 -11 33.15 9.54
 -12 7 -11 50.18 7.59
 -11 7 -11 78.4 6.18
 -10 7 -11 176.34 9.86
 -9 7 -11 150.8 7.82
 -8 7 -11 180.58 7.77
 -7 7 -11 103.36 4.79
 -6 7 -11 262.85 6.17
 -5 7 -11 285.01 5.37
 -4 7 -11 481.77 7.99
 -3 7 -11 201.72 4.77
 -2 7 -11 276.25 4.75
 -1 7 -11 451.45 6.83
 0 7 -11 474.28 6.67
 1 7 -11 222.38 4.16
 2 7 -11 91.73 4.21
 3 7 -11 1068.79 15.68
 4 7 -11 586.93 8.85
 5 7 -11 139.8 2.75
 6 7 -11 155.18 3.37
 7 7 -11 210.35 3.41
 8 7 -11 306.32 4.89
 9 7 -11 269.35 4.67
 10 7 -11 302.05 5.53
 11 7 -11 179.03 4.42
 12 7 -11 299.6 8.44
 13 7 -11 164.38 6.88
 14 7 -11 88.47 4.66
 15 7 -11 54.41 4.2
 16 7 -11 90.62 4.56
 17 7 -11 96.3 5.46
 18 7 -11 100.53 6
 19 7 -11 57.94 6.12
 20 7 -11 21.36 6.1
 -17 8 -11 6.29 11
 -16 8 -11 9.18 12.29
 -15 8 -11 29.69 13.37
 -14 8 -11 59.26 10.62
 -13 8 -11 45.77 9.41
 -12 8 -11 41.52 7.59
 -11 8 -11 97.26 6.48
 -10 8 -11 50.52 7.43
 -9 8 -11 81.07 6.59
 -8 8 -11 74.6 6.2
 -7 8 -11 183.35 5.32
 -6 8 -11 279.36 6.44
 -5 8 -11 295.74 8.34
 -4 8 -11 311.39 7.5
 -3 8 -11 257.78 5.56
 -2 8 -11 348.39 8.31
 -1 8 -11 504.05 6.3
 0 8 -11 466.19 5.64
 1 8 -11 247.46 3.57
 2 8 -11 142.09 2.91
 3 8 -11 720.42 10.62
 4 8 -11 1382.23 20.91
 5 8 -11 311.41 5.22
 6 8 -11 62.38 2.26
 7 8 -11 468.95 7.38
 8 8 -11 322.7 5.08
 9 8 -11 272.41 7.82
 10 8 -11 127.32 4.72
 11 8 -11 265.16 6.98
 12 8 -11 161.16 5.39
 13 8 -11 124.85 7.43
 14 8 -11 112.93 5.2
 15 8 -11 40.85 7.31
 16 8 -11 63.02 4.98
 17 8 -11 95.53 5.91
 18 8 -11 90.28 7.51
 19 8 -11 65.06 7.81
 20 8 -11 15.7 9.35
 -17 9 -11 24.39 11.47
 -16 9 -11 2.05 11.95
 -15 9 -11 34.38 14.23
 -14 9 -11 65.86 17.81
 -13 9 -11 80.4 10.6
 -12 9 -11 77.53 7.29
 -11 9 -11 119.22 7.69
 -10 9 -11 100.28 6.24
 -9 9 -11 44.83 5.62
 -8 9 -11 133.48 8.58
 -7 9 -11 370.61 7.89
 -6 9 -11 234.53 7.24
 -5 9 -11 70.27 3.3
 -4 9 -11 153.68 4.14
 -3 9 -11 224.54 4.59
 -2 9 -11 131.37 4
 -1 9 -11 574.76 7.4
 0 9 -11 347.12 4.83
 1 9 -11 167.79 2.89
 2 9 -11 266.88 4.04
 3 9 -11 508.9 6.48
 4 9 -11 631.24 13.39
 5 9 -11 147.53 3.43
 6 9 -11 251.49 4.43
 7 9 -11 250.4 4.85
 8 9 -11 420.46 6.96
 9 9 -11 220.2 5.2
 10 9 -11 91.27 3.85
 11 9 -11 124.69 5.16
 12 9 -11 277.82 8.57
 13 9 -11 306.16 14.05
 14 9 -11 42.04 6.07
 15 9 -11 37.01 5.88
 16 9 -11 71.74 7.12
 17 9 -11 82.45 7.46
 18 9 -11 53.79 6.89
 19 9 -11 42.27 6.1
 20 9 -11 23.93 7.12
 -16 10 -11 14.39 12.25
 -15 10 -11 5.57 12.9
 -14 10 -11 60.09 15.49
 -13 10 -11 80.5 10.52
 -12 10 -11 66.52 6.35
 -11 10 -11 95.02 6.59
 -10 10 -11 115.36 6.61
 -9 10 -11 84.95 7.33
 -8 10 -11 87.92 5.43
 -7 10 -11 98.42 4.4
 -6 10 -11 211.15 5.24
 -5 10 -11 192.04 7.49
 -4 10 -11 290.61 7.12
 -3 10 -11 246.86 4.9
 -2 10 -11 231.34 4.04
 -1 10 -11 184.18 6.01
 0 10 -11 217.21 4.67
 1 10 -11 359.89 6.12
 2 10 -11 197.3 3.68
 3 10 -11 302.25 4.8
 4 10 -11 412.45 5.68
 5 10 -11 175.77 6.7
 6 10 -11 183.46 3.85
 7 10 -11 246.46 4.54
 8 10 -11 346.67 6.19
 9 10 -11 120.54 4.34
 10 10 -11 110.58 7.29
 11 10 -11 192.9 8.47
 12 10 -11 229.78 10.08
 13 10 -11 137.23 9.12
 14 10 -11 99.17 6.59
 15 10 -11 49.95 6.21
 16 10 -11 96.77 9.53
 17 10 -11 29.61 6.85
 18 10 -11 24.53 6.19
 19 10 -11 28.49 8.34
 -16 11 -11 10.25 12.39
 -15 11 -11 24.5 13.59
 -14 11 -11 45.22 14.71
 -13 11 -11 60.28 7.22
 -12 11 -11 32.31 5.95
 -11 11 -11 99.84 6.82
 -10 11 -11 125.97 6.9
 -9 11 -11 109.72 9.09
 -8 11 -11 114.66 5.32
 -7 11 -11 149.92 5.16
 -6 11 -11 171.78 4.86
 -5 11 -11 247.42 11.26
 -4 11 -11 470.25 15.54
 -3 11 -11 246.07 5.97
 -2 11 -11 216.19 4.67
 -1 11 -11 295.56 6.68
 0 11 -11 310.43 8.38
 1 11 -11 201.11 4.43
 2 11 -11 228.04 4.94
 3 11 -11 316.92 7.1
 4 11 -11 224.73 4.49
 5 11 -11 194.01 4.52
 6 11 -11 190.09 5.47
 7 11 -11 220.43 6.97
 8 11 -11 89.39 4.22
 9 11 -11 139.07 8.61
 10 11 -11 86.52 6.63
 11 11 -11 167.06 8.44
 12 11 -11 213.8 13.84
 13 11 -11 104.36 6.45
 14 11 -11 99.08 6.71
 15 11 -11 55.76 6.2
 16 11 -11 58.33 7.06
 17 11 -11 31.68 6.87
 18 11 -11 26.23 5.89
 19 11 -11 16.54 7.17
 -16 12 -11 12.18 12.52
 -15 12 -11 0 12.79
 -14 12 -11 40.63 8.39
 -13 12 -11 46.22 7.15
 -12 12 -11 56.8 7.35
 -11 12 -11 103.18 9.49
 -10 12 -11 137.52 7.77
 -9 12 -11 168.55 8.56
 -8 12 -11 74.14 5.32
 -7 12 -11 40.17 4.59
 -6 12 -11 88.63 4.24
 -5 12 -11 126.15 6.12
 -4 12 -11 206.51 5.08
 -3 12 -11 202.72 4.01
 -2 12 -11 228.88 6.84
 -1 12 -11 132.51 3.22
 0 12 -11 208 5.77
 1 12 -11 171.82 5.61
 2 12 -11 124.47 4.03
 3 12 -11 213.71 4.57
 4 12 -11 590.97 9.14
 5 12 -11 165.95 4.33
 6 12 -11 147.34 3.94
 7 12 -11 172.43 4.34
 8 12 -11 243.4 7.91
 9 12 -11 110.92 5.61
 10 12 -11 83.26 4.47
 11 12 -11 233.47 10.35
 12 12 -11 81.95 5.12
 13 12 -11 51.34 5.4
 14 12 -11 104.13 7.52
 15 12 -11 75.92 7.31
 16 12 -11 41.29 6.89
 17 12 -11 23.34 5.98
 18 12 -11 18.61 6.6
 -16 13 -11 10.01 12.04
 -15 13 -11 49.36 14.58
 -14 13 -11 49.62 8.9
 -13 13 -11 30.03 8.37
 -12 13 -11 26.71 6.85
 -11 13 -11 20.34 5.62
 -10 13 -11 107.98 6.76
 -9 13 -11 118.67 6.54
 -8 13 -11 73.27 7.55
 -7 13 -11 35.17 4.86
 -6 13 -11 49.33 4.12
 -5 13 -11 155.44 5.41
 -4 13 -11 119.77 3.94
 -3 13 -11 72.07 3.1
 -2 13 -11 255.87 5.6
 -1 13 -11 592.89 9.74
 0 13 -11 205.06 4.97
 1 13 -11 110.56 4.7
 2 13 -11 86.67 3.63
 3 13 -11 199.09 5.19
 4 13 -11 323.37 7.94
 5 13 -11 277.54 7.27
 6 13 -11 205.02 5.04
 7 13 -11 53.81 3.71
 8 13 -11 117.62 6.13
 9 13 -11 109.89 5.47
 10 13 -11 87.7 5.74
 11 13 -11 114.79 5.97
 12 13 -11 64.93 6.25
 13 13 -11 65.29 5.63
 14 13 -11 64.14 6.85
 15 13 -11 63.76 6.1
 16 13 -11 56.18 5.96
 17 13 -11 17.06 5.42
 18 13 -11 5.2 7.59
 -16 14 -11 10.75 11.61
 -15 14 -11 28.07 14.04
 -14 14 -11 38.37 8.62
 -13 14 -11 32.87 9.04
 -12 14 -11 9.56 8.32
 -11 14 -11 51.9 7.14
 -10 14 -11 113.8 6.09
 -9 14 -11 130.43 6.09
 -8 14 -11 76.62 6.78
 -7 14 -11 81.87 13.97
 -6 14 -11 184.56 7.19
 -5 14 -11 103.81 6.91
 -4 14 -11 79.66 4.46
 -3 14 -11 84.71 4.06
 -2 14 -11 129.57 4.3
 -1 14 -11 215.33 5.3
 0 14 -11 198.73 7.79
 1 14 -11 119.19 4.09
 2 14 -11 17.56 3.03
 3 14 -11 142.9 5.19
 4 14 -11 192.9 6.38
 5 14 -11 214.1 5.47
 6 14 -11 84.53 6.68
 7 14 -11 187.16 8.67
 8 14 -11 193.28 6.66
 9 14 -11 62.88 5.55
 10 14 -11 45.48 4.64
 11 14 -11 64.86 4.99
 12 14 -11 84.77 5.51
 13 14 -11 58.44 6.7
 14 14 -11 50.42 5.86
 15 14 -11 43.45 5.26
 16 14 -11 20.39 5.48
 17 14 -11 28.6 13.42
 -15 15 -11 17.92 12.85
 -14 15 -11 55.29 17.73
 -13 15 -11 24.01 8.92
 -12 15 -11 16.38 8.81
 -11 15 -11 32.36 11.2
 -10 15 -11 53.75 7.43
 -9 15 -11 66.61 7.5
 -8 15 -11 81.97 7.57
 -7 15 -11 212.93 15.75
 -6 15 -11 141.18 10.16
 -5 15 -11 85.33 8.16
 -4 15 -11 82.65 5.61
 -3 15 -11 81.2 4.65
 -2 15 -11 120.71 4.35
 -1 15 -11 159.05 4.79
 0 15 -11 267.11 6.09
 1 15 -11 61.53 4.86
 2 15 -11 151.68 5.28
 3 15 -11 121.1 5.03
 4 15 -11 132.34 5.4
 5 15 -11 113.54 6.56
 6 15 -11 119.7 10.21
 7 15 -11 210.25 12.23
 8 15 -11 191.03 7.27
 9 15 -11 74.77 6.13
 10 15 -11 22.1 5.03
 11 15 -11 69.66 5.82
 12 15 -11 80.3 5.62
 13 15 -11 49.96 5.35
 14 15 -11 16.49 5.46
 15 15 -11 38.42 5.76
 16 15 -11 26.26 5.3
 17 15 -11 23.88 13.35
 -15 16 -11 10.21 12.67
 -14 16 -11 24.87 8.64
 -13 16 -11 23.53 8.93
 -12 16 -11 69.31 10.09
 -11 16 -11 21.56 6.86
 -10 16 -11 24.17 7.2
 -9 16 -11 19.26 6.86
 -8 16 -11 34.8 5.79
 -7 16 -11 151.36 7.46
 -6 16 -11 175.79 11.89
 -5 16 -11 73.98 11.32
 -4 16 -11 56.25 6.02
 -3 16 -11 106.44 8.1
 -2 16 -11 105.85 6.07
 -1 16 -11 224.18 7.18
 0 16 -11 145.82 5.93
 1 16 -11 131.53 6.83
 2 16 -11 113.83 6.65
 3 16 -11 68.31 7.44
 4 16 -11 75.44 6.99
 5 16 -11 33.36 4.84
 6 16 -11 39.11 4.89
 7 16 -11 154.05 9.06
 8 16 -11 124.76 6.05
 9 16 -11 34.33 5.43
 10 16 -11 33.4 5.33
 11 16 -11 61.94 9.86
 12 16 -11 42.38 5.97
 13 16 -11 29.85 6.32
 14 16 -11 58.47 10.33
 15 16 -11 21.79 6.22
 16 16 -11 31.4 10.8
 -15 17 -11 9.83 11.92
 -14 17 -11 38.54 13.28
 -13 17 -11 50 9.32
 -12 17 -11 25.16 8.98
 -11 17 -11 30.83 7.39
 -10 17 -11 43.54 7.52
 -9 17 -11 4.81 5.74
 -8 17 -11 24.82 6.08
 -7 17 -11 130.65 8.62
 -6 17 -11 94.28 6.83
 -5 17 -11 39.26 5.07
 -4 17 -11 78.62 6.66
 -3 17 -11 123.2 12.96
 -2 17 -11 68.19 5.92
 -1 17 -11 64.11 7.64
 0 17 -11 83.68 19.43
 1 17 -11 146.3 18.06
 2 17 -11 130.5 8.97
 3 17 -11 93.17 8.16
 4 17 -11 85.98 6.26
 5 17 -11 48.91 4.7
 6 17 -11 53.69 4.9
 7 17 -11 113.21 5.39
 8 17 -11 129.4 6.5
 9 17 -11 66.67 5.83
 10 17 -11 27.63 7.04
 11 17 -11 39.6 5.6
 12 17 -11 25.75 6.48
 13 17 -11 21.88 6.04
 14 17 -11 20.59 5.84
 15 17 -11 3.64 9.74
 -14 18 -11 11.33 13.08
 -13 18 -11 39.83 9.5
 -12 18 -11 37.39 7.25
 -11 18 -11 22.55 7.31
 -10 18 -11 37.52 7.79
 -9 18 -11 42.35 7.43
 -8 18 -11 20.45 6.7
 -7 18 -11 40.41 6.51
 -6 18 -11 80.84 6.04
 -5 18 -11 76.03 5.96
 -4 18 -11 53.98 4.7
 -3 18 -11 103.42 5.78
 -2 18 -11 78.06 6.7
 -1 18 -11 8.41 4.35
 0 18 -11 59.46 6.1
 1 18 -11 198.93 8.4
 2 18 -11 127.19 7.25
 3 18 -11 71.84 6.45
 4 18 -11 116.2 8.36
 5 18 -11 43.74 6.08
 6 18 -11 37.58 5.39
 7 18 -11 65.73 5.47
 8 18 -11 73.39 5.78
 9 18 -11 27.22 5.43
 10 18 -11 35.28 5.63
 11 18 -11 76.87 9.31
 12 18 -11 10.86 6.04
 13 18 -11 6.42 5.32
 14 18 -11 0 9.82
 -14 19 -11 4.89 12.57
 -13 19 -11 12.67 13.58
 -12 19 -11 23.5 7.09
 -11 19 -11 51.22 7.94
 -10 19 -11 34.54 8.02
 -9 19 -11 60.58 6.91
 -8 19 -11 16.04 6.34
 -7 19 -11 17.74 6.28
 -6 19 -11 44.13 5.66
 -5 19 -11 83.48 7.72
 -4 19 -11 91.65 5.5
 -3 19 -11 97.65 7.27
 -2 19 -11 48.12 5.15
 -1 19 -11 57.87 6.22
 0 19 -11 40.38 5.99
 1 19 -11 49.32 6.23
 2 19 -11 55.73 6.35
 3 19 -11 107.24 7.17
 4 19 -11 57.57 14.73
 5 19 -11 33.75 7.59
 6 19 -11 53.58 9.64
 7 19 -11 8.38 4.99
 8 19 -11 16.22 5.15
 9 19 -11 48.8 5.82
 10 19 -11 55.8 5.28
 11 19 -11 45.3 5.59
 12 19 -11 42.47 5.9
 13 19 -11 9.47 9.36
 -13 20 -11 5.01 12.32
 -12 20 -11 8.55 13.15
 -11 20 -11 16.77 7.39
 -10 20 -11 20.48 7.75
 -9 20 -11 51.42 6.97
 -8 20 -11 24.81 6.48
 -7 20 -11 11.44 6.34
 -6 20 -11 76.8 6.31
 -5 20 -11 46.67 6.48
 -4 20 -11 34.99 5.51
 -3 20 -11 86.12 6.13
 -2 20 -11 70.75 5.7
 -1 20 -11 77.82 6.93
 0 20 -11 60.46 6.61
 1 20 -11 34.26 6.24
 2 20 -11 14.44 5.98
 3 20 -11 71.81 8.38
 4 20 -11 103.97 9.69
 5 20 -11 52.21 8.13
 6 20 -11 25.87 9.71
 7 20 -11 19.99 5.71
 8 20 -11 25.07 5.29
 9 20 -11 13.55 5.15
 10 20 -11 21.53 6.13
 11 20 -11 21.17 5.9
 12 20 -11 18.7 10.73
 -12 21 -11 23.22 13.03
 -11 21 -11 22.18 9.15
 -10 21 -11 40.27 9.9
 -9 21 -11 33.04 6.61
 -8 21 -11 8.66 6.34
 -7 21 -11 32.64 7.65
 -6 21 -11 34.4 6.53
 -5 21 -11 27.51 6.29
 -4 21 -11 42.91 5.67
 -3 21 -11 33.36 5.53
 -2 21 -11 55.49 6.75
 -1 21 -11 69.94 7.08
 0 21 -11 55.14 6.73
 1 21 -11 12.48 6.25
 2 21 -11 31.41 6.47
 3 21 -11 52.6 11.7
 4 21 -11 51.37 8.36
 5 21 -11 54.48 16.12
 6 21 -11 34.37 8.03
 7 21 -11 20.67 7.65
 8 21 -11 31.09 6.68
 9 21 -11 13.82 5.58
 10 21 -11 7.09 6.15
 11 21 -11 17.64 9.7
 -10 22 -11 34.16 13.47
 -9 22 -11 0 13.28
 -8 22 -11 10.78 11.97
 -7 22 -11 36.25 10.18
 -6 22 -11 45.21 6.54
 -5 22 -11 1.25 6.09
 -4 22 -11 2.92 5.22
 -3 22 -11 35.09 7.42
 -2 22 -11 52.68 6.84
 -1 22 -11 37.03 6.74
 0 22 -11 31.48 6.56
 1 22 -11 52.43 10.26
 2 22 -11 19.63 7.44
 3 22 -11 23.2 7.95
 4 22 -11 43.14 9.14
 5 22 -11 28.13 7.7
 6 22 -11 16.4 7.62
 7 22 -11 49.94 14.2
 8 22 -11 25.05 7.56
 9 22 -11 7.32 14.79
 -9 23 -11 12.92 12.04
 -8 23 -11 11.58 9.17
 -7 23 -11 11.57 9.44
 -6 23 -11 17.75 9.91
 -5 23 -11 26.57 7.71
 -4 23 -11 23.08 6.43
 -3 23 -11 20.38 6.41
 -2 23 -11 35.16 6.73
 -1 23 -11 23.49 6.6
 0 23 -11 20.41 6.51
 1 23 -11 16.56 6.38
 2 23 -11 22.87 7.87
 3 23 -11 5.89 7.57
 4 23 -11 7.97 7.61
 5 23 -11 9.49 7.33
 6 23 -11 15.97 8.27
 7 23 -11 23.31 7.07
 8 23 -11 20.76 14.18
 -8 24 -11 22.88 12.42
 -7 24 -11 15.37 8.94
 -6 24 -11 49.16 10.21
 -5 24 -11 14.66 7.57
 -4 24 -11 9.86 7.46
 -3 24 -11 26.31 6.54
 -2 24 -11 24.49 7.78
 -1 24 -11 7.89 6.13
 0 24 -11 25.29 6.42
 1 24 -11 25.89 7.97
 2 24 -11 14.56 7.56
 3 24 -11 0.93 7.15
 4 24 -11 10.06 7.44
 5 24 -11 15.67 8.69
 6 24 -11 12.9 8.2
 -7 25 -11 1.41 8.37
 -6 25 -11 5.87 8.55
 -5 25 -11 1.22 9.01
 -4 25 -11 12.74 7
 -3 25 -11 16.52 7.54
 -2 25 -11 13.09 6.82
 -1 25 -11 18.19 5.9
 0 25 -11 14.57 5.94
 1 25 -11 12.82 16.81
 2 25 -11 3.91 8.57
 3 25 -11 15.19 9
 4 25 -11 7.75 11.57
 -4 26 -11 2.71 12.34
 -3 26 -11 29.33 12.76
 -2 26 -11 0.93 12.06
 -1 26 -11 6.43 12.16
 0 26 -11 5.4 12.03
 1 26 -11 6.09 11.8
 5 -22 -10 9.83 10.43
 6 -22 -10 11.07 11.63
 7 -22 -10 17.85 11.87
 8 -22 -10 4.71 11.74
 9 -22 -10 0 12.11
 2 -21 -10 0.67 8.83
 3 -21 -10 12.42 6.21
 4 -21 -10 17.07 7.24
 5 -21 -10 29.48 5.11
 6 -21 -10 17.42 5.68
 7 -21 -10 9.87 5.85
 8 -21 -10 9.27 5.2
 9 -21 -10 10.77 6.54
 10 -21 -10 20.4 8.09
 11 -21 -10 21.56 8.12
 12 -21 -10 0 11.56
 0 -20 -10 17.59 6.94
 1 -20 -10 5.7 4.42
 2 -20 -10 21.44 5.07
 3 -20 -10 19.78 4.67
 4 -20 -10 42.27 4.94
 5 -20 -10 35.48 4.95
 6 -20 -10 23.86 4.5
 7 -20 -10 14.14 5.21
 8 -20 -10 27.72 5.54
 9 -20 -10 20.27 4.87
 10 -20 -10 31.07 4.99
 11 -20 -10 21.7 6.25
 12 -20 -10 20.95 8.16
 13 -20 -10 25.52 15.22
 -2 -19 -10 12 6.3
 -1 -19 -10 33.24 5.93
 0 -19 -10 27.65 4.7
 1 -19 -10 12.88 4.36
 2 -19 -10 7.88 4.45
 3 -19 -10 36.62 5.55
 4 -19 -10 55.48 4.92
 5 -19 -10 72.81 5.67
 6 -19 -10 44.84 4.49
 7 -19 -10 54.2 7.13
 8 -19 -10 34.77 5.26
 9 -19 -10 23.43 4.75
 10 -19 -10 40.94 5.27
 11 -19 -10 16.05 4.96
 12 -19 -10 35.56 6.31
 13 -19 -10 28.56 5.79
 14 -19 -10 31.58 8.53
 15 -19 -10 17.15 10.6
 -4 -18 -10 16.87 11.06
 -3 -18 -10 16.52 6.46
 -2 -18 -10 21.73 5.89
 -1 -18 -10 21.18 4.4
 0 -18 -10 39.81 4.69
 1 -18 -10 46.98 4.9
 2 -18 -10 34.12 4.72
 3 -18 -10 14.74 4.2
 4 -18 -10 33.15 4.37
 5 -18 -10 45.67 4.76
 6 -18 -10 36.44 4.61
 7 -18 -10 76.15 5.2
 8 -18 -10 64.51 5.65
 9 -18 -10 61.39 5.68
 10 -18 -10 43.25 5.09
 11 -18 -10 50.14 5.13
 12 -18 -10 28.28 6.7
 13 -18 -10 63.68 6.3
 14 -18 -10 49.93 5.88
 15 -18 -10 12.24 6.27
 -5 -17 -10 7.6 8.14
 -4 -17 -10 22.96 8.91
 -3 -17 -10 21.89 5.92
 -2 -17 -10 24.97 4.93
 -1 -17 -10 22.81 4.48
 0 -17 -10 51.18 5.02
 1 -17 -10 82.86 5.29
 2 -17 -10 67.9 4.62
 3 -17 -10 19.84 4.18
 4 -17 -10 25.44 4.54
 5 -17 -10 15.48 4.39
 6 -17 -10 68.28 4.9
 7 -17 -10 84.91 5.61
 8 -17 -10 92 6.04
 9 -17 -10 90.21 7.17
 10 -17 -10 44.05 5.04
 11 -17 -10 37.34 4.5
 12 -17 -10 44.87 6.81
 13 -17 -10 59.59 5.46
 14 -17 -10 42.9 5.3
 15 -17 -10 29.26 5.92
 16 -17 -10 46.61 7.42
 -6 -16 -10 16.85 6.39
 -5 -16 -10 33.06 8.89
 -4 -16 -10 29.92 7
 -3 -16 -10 32.87 5.39
 -2 -16 -10 16.6 4.79
 -1 -16 -10 30.99 4.6
 0 -16 -10 53.65 5.02
 1 -16 -10 125.04 5.65
 2 -16 -10 88.99 5.23
 3 -16 -10 79.31 4.97
 4 -16 -10 73.73 4.89
 5 -16 -10 59.4 4.73
 6 -16 -10 71.8 5.07
 7 -16 -10 49.39 4.97
 8 -16 -10 74.18 4.98
 9 -16 -10 46.68 4.73
 10 -16 -10 86.44 4.91
 11 -16 -10 67.36 4.6
 12 -16 -10 34.85 6.31
 13 -16 -10 40.77 5.02
 14 -16 -10 56.74 4.43
 15 -16 -10 54.01 5.26
 16 -16 -10 41.74 6.48
 17 -16 -10 58.39 6.88
 -7 -15 -10 22.28 6.68
 -6 -15 -10 27.23 6.85
 -5 -15 -10 26.96 6.04
 -4 -15 -10 68.35 5.81
 -3 -15 -10 38.81 4.96
 -2 -15 -10 16.34 4.98
 -1 -15 -10 34.6 4.56
 0 -15 -10 90.13 5.07
 1 -15 -10 108.17 5.28
 2 -15 -10 98.93 5.42
 3 -15 -10 99.43 5.1
 4 -15 -10 75.84 4.75
 5 -15 -10 120.06 5.8
 6 -15 -10 42.46 4.28
 7 -15 -10 43.28 4.24
 8 -15 -10 96.68 4.62
 9 -15 -10 173.78 5.98
 10 -15 -10 159.54 5.42
 11 -15 -10 88.14 5.57
 12 -15 -10 64.4 4.63
 13 -15 -10 51.42 4.34
 14 -15 -10 62.76 4.54
 15 -15 -10 65.95 4.28
 16 -15 -10 60.76 5.39
 17 -15 -10 45.08 5.51
 18 -15 -10 44.69 7.76
 -8 -14 -10 1.74 7.91
 -7 -14 -10 28.12 5.89
 -6 -14 -10 24.39 6.06
 -5 -14 -10 60.3 6.57
 -4 -14 -10 97.75 6.05
 -3 -14 -10 58.77 4.37
 -2 -14 -10 32.86 3.99
 -1 -14 -10 45.41 4.4
 0 -14 -10 71.91 4.7
 1 -14 -10 63.6 4.57
 2 -14 -10 49.54 4.35
 3 -14 -10 47.81 4.27
 4 -14 -10 179.07 5.7
 5 -14 -10 159.91 5.69
 6 -14 -10 37.57 3.97
 7 -14 -10 38.45 4.02
 8 -14 -10 94.9 4.06
 9 -14 -10 183.4 5.83
 10 -14 -10 151.15 5.75
 11 -14 -10 120.59 4.97
 12 -14 -10 87.83 6.64
 13 -14 -10 90.94 4.36
 14 -14 -10 56.95 4.11
 15 -14 -10 61.56 4.54
 16 -14 -10 32.62 4.6
 17 -14 -10 35.47 5.07
 18 -14 -10 64.2 5.72
 19 -14 -10 60.51 9.66
 -9 -13 -10 18.46 12.35
 -8 -13 -10 17 10.04
 -7 -13 -10 31.07 5.89
 -6 -13 -10 21.08 6
 -5 -13 -10 48.93 8.1
 -4 -13 -10 112.4 5.26
 -3 -13 -10 101.15 4.74
 -2 -13 -10 28.24 3.85
 -1 -13 -10 101.81 4.19
 0 -13 -10 85.25 5
 1 -13 -10 52.83 4.51
 2 -13 -10 72.57 4.68
 3 -13 -10 221.13 7.75
 4 -13 -10 327.3 11.08
 5 -13 -10 163.21 6.51
 6 -13 -10 90.4 5.76
 7 -13 -10 41.69 4.49
 8 -13 -10 110.67 6.28
 9 -13 -10 151.09 6.37
 10 -13 -10 142 5.08
 11 -13 -10 88.72 5.94
 12 -13 -10 178.61 5.89
 13 -13 -10 132.95 5.3
 14 -13 -10 76.07 4.47
 15 -13 -10 49.22 4.44
 16 -13 -10 42.09 5.09
 17 -13 -10 82.57 5.2
 18 -13 -10 108.43 6.59
 19 -13 -10 63.93 6.18
 -10 -12 -10 27.16 12.17
 -9 -12 -10 0 12.07
 -8 -12 -10 39.33 8.85
 -7 -12 -10 46.71 6.12
 -6 -12 -10 38.46 6.08
 -5 -12 -10 51.56 7.72
 -4 -12 -10 83.69 4.79
 -3 -12 -10 89.68 4.45
 -2 -12 -10 101.43 4.76
 -1 -12 -10 95.19 4.51
 0 -12 -10 140.47 6.21
 1 -12 -10 79.02 5.6
 2 -12 -10 25.2 5.39
 3 -12 -10 187.44 6.98
 4 -12 -10 317.1 9.6
 5 -12 -10 238.22 6.54
 6 -12 -10 83.9 4.19
 7 -12 -10 102.61 5.49
 8 -12 -10 130.22 5.38
 9 -12 -10 109.69 5
 10 -12 -10 45.1 4.35
 11 -12 -10 129.87 4.68
 12 -12 -10 190.68 5.59
 13 -12 -10 186.24 6.33
 14 -12 -10 101.93 4.79
 15 -12 -10 42.2 4.3
 16 -12 -10 43.43 5.18
 17 -12 -10 77.64 4.76
 18 -12 -10 120.77 7.46
 19 -12 -10 50.84 5.82
 20 -12 -10 13.01 8.64
 -11 -11 -10 9.43 11.81
 -10 -11 -10 33.17 13.57
 -9 -11 -10 3.4 13.13
 -8 -11 -10 43.98 9.26
 -7 -11 -10 78.48 6.56
 -6 -11 -10 73.77 5.79
 -5 -11 -10 102.77 6.01
 -4 -11 -10 100.51 6.16
 -3 -11 -10 104.96 4.73
 -2 -11 -10 153.88 8.11
 -1 -11 -10 196.55 6.34
 0 -11 -10 177.38 5.33
 1 -11 -10 77.43 3.76
 2 -11 -10 41.83 2.91
 3 -11 -10 115.89 6.73
 4 -11 -10 230.66 5.16
 5 -11 -10 317.18 6.1
 6 -11 -10 221.07 5.34
 7 -11 -10 155.01 6.31
 8 -11 -10 188.3 5.49
 9 -11 -10 122.84 4.15
 10 -11 -10 76.88 4.14
 11 -11 -10 84.15 5.22
 12 -11 -10 209.07 9.08
 13 -11 -10 230.14 6.61
 14 -11 -10 118.35 5.19
 15 -11 -10 70.11 4.18
 16 -11 -10 58.13 4.51
 17 -11 -10 77.51 4.85
 18 -11 -10 57.23 4.66
 19 -11 -10 73.55 5.59
 20 -11 -10 45.87 5.53
 -11 -10 -10 24.34 13.61
 -10 -10 -10 45.26 14.75
 -9 -10 -10 62.03 14.88
 -8 -10 -10 62.6 9.97
 -7 -10 -10 85.8 6.65
 -6 -10 -10 55.82 5.46
 -5 -10 -10 76.19 5.44
 -4 -10 -10 84.99 5.3
 -3 -10 -10 194.58 6.64
 -2 -10 -10 107.43 5.59
 -1 -10 -10 126.39 4.44
 0 -10 -10 218.67 4.69
 1 -10 -10 181.13 4.11
 2 -10 -10 150.5 4.54
 3 -10 -10 89.4 3.27
 4 -10 -10 256.03 5.23
 5 -10 -10 286.47 4.86
 6 -10 -10 306.71 4.97
 7 -10 -10 330.13 5.99
 8 -10 -10 345.52 8.68
 9 -10 -10 149.26 4.42
 10 -10 -10 107.17 4.25
 11 -10 -10 113.61 6.19
 12 -10 -10 131.42 4.76
 13 -10 -10 161.36 4.8
 14 -10 -10 153.32 4.8
 15 -10 -10 122.18 4.61
 16 -10 -10 108.13 5.13
 17 -10 -10 69.32 4.12
 18 -10 -10 60.53 4.13
 19 -10 -10 34.84 4.05
 20 -10 -10 38.42 4.3
 21 -10 -10 61.8 7.41
 -13 -9 -10 26.79 10.87
 -12 -9 -10 16.32 12.68
 -11 -9 -10 12.76 13.24
 -10 -9 -10 36.95 9.8
 -9 -9 -10 73.59 10.33
 -8 -9 -10 78.24 7.78
 -7 -9 -10 24.3 5.42
 -6 -9 -10 48.6 4.6
 -5 -9 -10 64.18 5.55
 -4 -9 -10 155.76 5.92
 -3 -9 -10 154.08 6.31
 -2 -9 -10 129.77 6.76
 -1 -9 -10 110.28 3.95
 0 -9 -10 272.73 5.52
 1 -9 -10 474.92 8.52
 2 -9 -10 181.39 4.02
 3 -9 -10 90.63 2.67
 4 -9 -10 196.7 3.7
 5 -9 -10 295.82 4.34
 6 -9 -10 257.75 4.43
 7 -9 -10 331.8 5.51
 8 -9 -10 267.64 4.9
 9 -9 -10 307.66 5.92
 10 -9 -10 201.47 5.68
 11 -9 -10 152.93 5.32
 12 -9 -10 235.21 8.19
 13 -9 -10 217.59 4.76
 14 -9 -10 162.94 4.73
 15 -9 -10 165.51 4.64
 16 -9 -10 170.79 4.92
 17 -9 -10 70.39 4.36
 18 -9 -10 67.7 4.21
 19 -9 -10 69.92 4.52
 20 -9 -10 26.87 4.3
 21 -9 -10 59.82 5.15
 -13 -8 -10 24.24 8.32
 -12 -8 -10 19.4 13.94
 -11 -8 -10 6.88 9.47
 -10 -8 -10 39.91 9.99
 -9 -8 -10 113.4 11.29
 -8 -8 -10 72.78 7.53
 -7 -8 -10 29.22 4.8
 -6 -8 -10 84.49 5.31
 -5 -8 -10 147.36 18.89
 -4 -8 -10 209.73 6.01
 -3 -8 -10 107.12 3.84
 -2 -8 -10 119.82 3.82
 -1 -8 -10 227.06 4.92
 0 -8 -10 288.22 5.21
 1 -8 -10 316.75 5.12
 2 -8 -10 153.99 3.4
 3 -8 -10 152.12 2.69
 4 -8 -10 258.44 3.69
 5 -8 -10 260.71 3.82
 6 -8 -10 158.57 2.92
 7 -8 -10 140.45 2.76
 8 -8 -10 253.62 3.81
 9 -8 -10 427.19 5.52
 10 -8 -10 356.64 5.38
 11 -8 -10 153.89 3.85
 12 -8 -10 175.99 4.27
 13 -8 -10 121.31 4.13
 14 -8 -10 194.04 4.95
 15 -8 -10 219.51 5.41
 16 -8 -10 142.67 4.88
 17 -8 -10 115.75 4.78
 18 -8 -10 120.14 4.71
 19 -8 -10 45.1 4.07
 20 -8 -10 42.89 4.11
 21 -8 -10 48.58 4.41
 -14 -7 -10 17.77 10.71
 -13 -7 -10 21.61 8.37
 -12 -7 -10 30.87 10.09
 -11 -7 -10 43.32 10.15
 -10 -7 -10 82.42 10.81
 -9 -7 -10 152.79 12.13
 -8 -7 -10 70.13 9.52
 -7 -7 -10 113.47 9.04
 -6 -7 -10 91.67 6.84
 -5 -7 -10 133.8 6.01
 -4 -7 -10 107.44 4.63
 -3 -7 -10 121.46 4.08
 -2 -7 -10 120.76 3.43
 -1 -7 -10 278.03 5.08
 0 -7 -10 589.45 9.25
 1 -7 -10 253.78 4.16
 2 -7 -10 89.63 2.52
 3 -7 -10 298.42 4.38
 4 -7 -10 782.09 7.91
 5 -7 -10 656.37 6.8
 6 -7 -10 381.26 4.29
 7 -7 -10 127.37 2.17
 8 -7 -10 350.12 4.3
 9 -7 -10 305.96 4.65
 10 -7 -10 251.89 4.17
 11 -7 -10 172.49 3.79
 12 -7 -10 176.87 4.21
 13 -7 -10 150.13 4.56
 14 -7 -10 110.74 4.52
 15 -7 -10 153.07 5.33
 16 -7 -10 104.1 4.69
 17 -7 -10 136.28 5.25
 18 -7 -10 136.27 5.58
 19 -7 -10 79.34 4.2
 20 -7 -10 58.6 4.12
 21 -7 -10 34.74 4.43
 22 -7 -10 52.28 12.12
 -14 -6 -10 8.42 7.92
 -13 -6 -10 18.84 7.5
 -12 -6 -10 46.29 10.24
 -11 -6 -10 21.37 9.96
 -10 -6 -10 87.28 10.74
 -9 -6 -10 64.75 10.02
 -8 -6 -10 106.19 9.99
 -7 -6 -10 86.28 9.27
 -6 -6 -10 153.6 8.48
 -5 -6 -10 123.27 5.21
 -4 -6 -10 216.7 4.93
 -3 -6 -10 217.89 4.5
 -2 -6 -10 213.36 4.28
 -1 -6 -10 414.3 8.89
 0 -6 -10 615.84 8.91
 1 -6 -10 500.37 6.46
 2 -6 -10 111.9 2.52
 3 -6 -10 237.43 3.28
 4 -6 -10 723.54 7.59
 5 -6 -10 814.73 8.36
 6 -6 -10 41.11 1.57
 7 -6 -10 279.5 3.29
 8 -6 -10 623.69 6.38
 9 -6 -10 345.37 4.5
 10 -6 -10 196.97 4.4
 11 -6 -10 333.89 5.08
 12 -6 -10 292.33 5.37
 13 -6 -10 124.16 4.3
 14 -6 -10 221.73 5.28
 15 -6 -10 111.58 4.87
 16 -6 -10 144.22 4.74
 17 -6 -10 198.57 5.87
 18 -6 -10 135.86 6.34
 19 -6 -10 85.51 4.78
 20 -6 -10 56.51 4.05
 21 -6 -10 34.85 4.21
 22 -6 -10 21.53 11.51
 -15 -5 -10 18.92 10.49
 -14 -5 -10 34.24 8.95
 -13 -5 -10 37.44 9.25
 -12 -5 -10 39.63 7.97
 -11 -5 -10 16.46 9.75
 -10 -5 -10 57.13 23.12
 -9 -5 -10 81.88 10
 -8 -5 -10 110.94 11.83
 -7 -5 -10 160.78 21.06
 -6 -5 -10 245.83 10.51
 -5 -5 -10 180.98 4.71
 -4 -5 -10 86.59 2.85
 -3 -5 -10 258.72 4.45
 -2 -5 -10 180.93 3.32
 -1 -5 -10 475.23 6.8
 0 -5 -10 455.49 5.7
 1 -5 -10 282.51 4.05
 2 -5 -10 272.8 3.76
 3 -5 -10 133.04 2.35
 4 -5 -10 613.83 6.16
 5 -5 -10 216.5 2.91
 6 -5 -10 143.91 2.71
 7 -5 -10 447.59 4.68
 8 -5 -10 795.16 7.76
 9 -5 -10 373.73 4.44
 10 -5 -10 214.11 3.22
 11 -5 -10 293.96 4.85
 12 -5 -10 424.68 6.3
 13 -5 -10 395.3 6.84
 14 -5 -10 169.89 5.16
 15 -5 -10 75.03 4.36
 16 -5 -10 153.68 5.7
 17 -5 -10 219.79 5.44
 18 -5 -10 135.64 5.3
 19 -5 -10 72.51 4.13
 20 -5 -10 45.59 3.78
 21 -5 -10 31.66 4.1
 22 -5 -10 35.08 13.02
 -15 -4 -10 26.03 11.01
 -14 -4 -10 23.84 7.59
 -13 -4 -10 54.23 10.24
 -12 -4 -10 80.04 8.71
 -11 -4 -10 49.56 10.19
 -10 -4 -10 41.33 9.61
 -9 -4 -10 126.01 10.74
 -8 -4 -10 124.22 9.59
 -7 -4 -10 165.75 7.06
 -6 -4 -10 247.67 7.7
 -5 -4 -10 289.03 5.48
 -4 -4 -10 79.65 3.08
 -3 -4 -10 278.07 4.58
 -2 -4 -10 322.93 4.63
 -1 -4 -10 142.36 2.82
 0 -4 -10 322.51 4.2
 1 -4 -10 672 7.65
 2 -4 -10 682.61 6.9
 3 -4 -10 253.94 3.19
 4 -4 -10 654.9 6.44
 5 -4 -10 390.66 4.29
 6 -4 -10 180.57 2.51
 7 -4 -10 764.64 7.17
 8 -4 -10 816.87 7.95
 9 -4 -10 224.04 3.2
 10 -4 -10 126.61 2.5
 11 -4 -10 372.38 4.73
 12 -4 -10 306.78 4.81
 13 -4 -10 237.84 4.43
 14 -4 -10 106.79 4.01
 15 -4 -10 73.44 3.68
 16 -4 -10 134.88 4.54
 17 -4 -10 220.89 5.64
 18 -4 -10 149.07 4.88
 19 -4 -10 66.23 4.12
 20 -4 -10 81.07 3.86
 21 -4 -10 108.46 4.9
 22 -4 -10 47.7 9.89
 -15 -3 -10 21.83 7.81
 -14 -3 -10 27.25 7.52
 -13 -3 -10 94.03 8.88
 -12 -3 -10 110.31 9.14
 -11 -3 -10 62.36 7.53
 -10 -3 -10 66.85 6.05
 -9 -3 -10 108.82 9.2
 -8 -3 -10 103.96 10.6
 -7 -3 -10 91.74 5.67
 -6 -3 -10 364.87 7.57
 -5 -3 -10 360.87 7.43
 -4 -3 -10 274.79 4.59
 -3 -3 -10 338.04 5.96
 -2 -3 -10 181.35 3.8
 -1 -3 -10 223.78 3.53
 0 -3 -10 350 4.36
 1 -3 -10 508.06 6.03
 2 -3 -10 639.49 6.49
 3 -3 -10 587.31 5.84
 4 -3 -10 727.61 6.77
 5 -3 -10 685.38 6.45
 6 -3 -10 197.26 2.69
 7 -3 -10 359.23 4.87
 8 -3 -10 437.04 4.82
 9 -3 -10 358.21 4.25
 10 -3 -10 183.05 2.76
 11 -3 -10 393.22 4.73
 12 -3 -10 506.07 6.45
 13 -3 -10 106.21 2.91
 14 -3 -10 146.88 4.12
 15 -3 -10 176.88 4.4
 16 -3 -10 244.79 5.59
 17 -3 -10 144.9 4.16
 18 -3 -10 102.2 3.84
 19 -3 -10 73.28 3.93
 20 -3 -10 82.3 4.01
 21 -3 -10 79.79 5.73
 22 -3 -10 47.52 8.16
 -16 -2 -10 3.21 10.11
 -15 -2 -10 21.77 9.02
 -14 -2 -10 30.77 7.55
 -13 -2 -10 56.55 8.36
 -12 -2 -10 73.66 6.92
 -11 -2 -10 41.96 5.27
 -10 -2 -10 67.11 7.15
 -9 -2 -10 117.96 7.57
 -8 -2 -10 81.14 7.13
 -7 -2 -10 42.65 3.94
 -6 -2 -10 334.19 8.56
 -5 -2 -10 408.48 7.18
 -4 -2 -10 262.7 4.91
 -3 -2 -10 419.28 6.22
 -2 -2 -10 313.11 4.82
 -1 -2 -10 359.93 4.79
 0 -2 -10 492.15 6.51
 1 -2 -10 514.79 6.03
 2 -2 -10 624.71 6.31
 3 -2 -10 473.5 4.87
 4 -2 -10 768.37 7.29
 5 -2 -10 519.81 5.26
 6 -2 -10 211.75 2.7
 7 -2 -10 401.81 4.43
 8 -2 -10 580.28 5.97
 9 -2 -10 347.6 3.9
 10 -2 -10 401.49 4.4
 11 -2 -10 512.11 5.49
 12 -2 -10 597.07 6.49
 13 -2 -10 174.36 3.76
 14 -2 -10 272.25 4.67
 15 -2 -10 155.42 4.3
 16 -2 -10 97.22 4.13
 17 -2 -10 141.75 4.16
 18 -2 -10 107.16 4.57
 19 -2 -10 52.97 3.7
 20 -2 -10 82.65 3.97
 21 -2 -10 80.46 5.14
 22 -2 -10 42.07 7.47
 -16 -1 -10 13.45 10.42
 -15 -1 -10 14.41 14.1
 -14 -1 -10 24.68 7.47
 -13 -1 -10 38.62 7.84
 -12 -1 -10 39.63 6.31
 -11 -1 -10 90.09 7.32
 -10 -1 -10 166.03 8.87
 -9 -1 -10 318.64 18.18
 -8 -1 -10 94.13 6.18
 -7 -1 -10 52.92 4.01
 -6 -1 -10 78.28 5.48
 -5 -1 -10 413.95 7.44
 -4 -1 -10 576.84 11.05
 -3 -1 -10 427.49 6.58
 -2 -1 -10 421.39 6.68
 -1 -1 -10 414.87 5.5
 0 -1 -10 410.89 4.98
 1 -1 -10 204.35 3.08
 2 -1 -10 967.66 9.85
 3 -1 -10 346.2 3.9
 4 -1 -10 787.53 7.39
 5 -1 -10 917.39 8.24
 6 -1 -10 430.61 4.56
 7 -1 -10 312.73 3.69
 8 -1 -10 247.28 2.94
 9 -1 -10 583.09 5.88
 10 -1 -10 182.96 2.74
 11 -1 -10 584.1 5.89
 12 -1 -10 339.21 4.37
 13 -1 -10 276.11 4.72
 14 -1 -10 262.12 5.96
 15 -1 -10 105.43 4.06
 16 -1 -10 137.2 4.21
 17 -1 -10 160.95 4.36
 18 -1 -10 125.41 4.46
 19 -1 -10 80.37 4.47
 20 -1 -10 96.37 4.75
 21 -1 -10 45.37 4.42
 22 -1 -10 29.58 6.01
 -16 0 -10 24.47 11.01
 -15 0 -10 31.75 12.48
 -14 0 -10 44.27 7.78
 -13 0 -10 63.04 6.84
 -12 0 -10 41.67 6.25
 -11 0 -10 80.37 5.78
 -10 0 -10 302.09 17.68
 -9 0 -10 264.31 16.65
 -8 0 -10 114.18 5.08
 -7 0 -10 42.03 3.81
 -6 0 -10 284.17 7.07
 -5 0 -10 300.56 7.35
 -4 0 -10 153.51 5.83
 -3 0 -10 246.55 4.52
 -2 0 -10 369.73 5.62
 -1 0 -10 714.78 9.01
 0 0 -10 414.37 5.66
 1 0 -10 482.79 5.88
 2 0 -10 213.55 3.21
 3 0 -10 390.78 4.18
 4 0 -10 1526.97 13
 5 0 -10 1229.22 11.02
 6 0 -10 364.88 3.91
 7 0 -10 167.82 2.34
 8 0 -10 510.93 5.2
 9 0 -10 200.35 3.13
 10 0 -10 210.58 3.03
 11 0 -10 427.14 5
 12 0 -10 664.22 7.06
 13 0 -10 381.98 6.36
 14 0 -10 331.63 5.54
 15 0 -10 181.09 5.17
 16 0 -10 46.15 3.31
 17 0 -10 143.42 4.41
 18 0 -10 151.83 5.45
 19 0 -10 98.18 4.75
 20 0 -10 76.97 4.59
 21 0 -10 57.07 6.6
 22 0 -10 40.25 7.23
 -16 1 -10 30.71 12.01
 -15 1 -10 46.4 13.33
 -14 1 -10 67.79 14.39
 -13 1 -10 34.76 6.23
 -12 1 -10 32.6 5.41
 -11 1 -10 100.28 8.22
 -10 1 -10 171.53 13.99
 -9 1 -10 152.49 9.62
 -8 1 -10 152.5 5.94
 -7 1 -10 234.61 6.49
 -6 1 -10 378.52 7.55
 -5 1 -10 377.92 8.24
 -4 1 -10 63.15 3.17
 -3 1 -10 288.99 6.42
 -2 1 -10 833.53 9.71
 -1 1 -10 979.17 11.88
 0 1 -10 916.47 10.03
 1 1 -10 234.94 3.53
 2 1 -10 342.84 5.93
 3 1 -10 482.02 4.99
 4 1 -10 1011.96 8.38
 5 1 -10 1220.52 10.6
 6 1 -10 198.5 2.66
 7 1 -10 397.51 4.21
 8 1 -10 806.51 7.57
 9 1 -10 372.06 4.17
 10 1 -10 166.76 2.74
 11 1 -10 122.98 2.44
 12 1 -10 605.54 7.05
 13 1 -10 430.55 5.89
 14 1 -10 220.02 4.98
 15 1 -10 143.77 5.58
 16 1 -10 88.13 3.64
 17 1 -10 108.53 4.06
 18 1 -10 128.21 4.69
 19 1 -10 73.13 5.19
 20 1 -10 76.31 5.27
 21 1 -10 50.84 7.42
 22 1 -10 39.66 10.36
 -17 2 -10 7.35 10.48
 -16 2 -10 35.44 12.46
 -15 2 -10 45.24 13.5
 -14 2 -10 41.51 13.36
 -13 2 -10 57.29 7.89
 -12 2 -10 40.35 5.31
 -11 2 -10 76.28 5.54
 -10 2 -10 99.73 8.91
 -9 2 -10 236.55 13.83
 -8 2 -10 181.2 5.46
 -7 2 -10 348.03 6.58
 -6 2 -10 496.57 12.39
 -5 2 -10 245.74 5.91
 -4 2 -10 73.31 3.45
 -3 2 -10 218.65 6.21
 -2 2 -10 395.9 5.74
 -1 2 -10 507.98 7.85
 0 2 -10 879.07 9.19
 1 2 -10 272.22 3.74
 2 2 -10 187.33 2.87
 3 2 -10 133.87 2.21
 4 2 -10 721.92 6.53
 5 2 -10 1266.63 10.92
 6 2 -10 436.22 4.3
 7 2 -10 1160.17 10.24
 8 2 -10 755.76 7.36
 9 2 -10 217.47 3.04
 10 2 -10 23.46 1.57
 11 2 -10 204.82 3.26
 12 2 -10 417.24 5.18
 13 2 -10 279.89 4.7
 14 2 -10 270.16 5.86
 15 2 -10 202.16 6
 16 2 -10 84.17 4.39
 17 2 -10 125.15 5.1
 18 2 -10 91.78 5.66
 19 2 -10 49.08 6.2
 20 2 -10 66.59 5.64
 21 2 -10 80.16 6.73
 22 2 -10 35.86 7.08
 -17 3 -10 25.41 11.26
 -16 3 -10 9.55 11.59
 -15 3 -10 40.91 12.5
 -14 3 -10 88.47 14.63
 -13 3 -10 129.53 11.2
 -12 3 -10 88.05 6.94
 -11 3 -10 52.83 8
 -10 3 -10 128.79 11.82
 -9 3 -10 142.9 8.33
 -8 3 -10 115.01 4.97
 -7 3 -10 182.69 4.28
 -6 3 -10 536.52 8.71
 -5 3 -10 298.64 5.84
 -4 3 -10 179.89 4.86
 -3 3 -10 290.27 11.6
 -2 3 -10 613.34 8.82
 -1 3 -10 543.59 8.64
 0 3 -10 585.27 7.38
 1 3 -10 1058.57 10.53
 2 3 -10 1536.24 13.83
 3 3 -10 391.86 3.42
 4 3 -10 340.15 3.2
 5 3 -10 393.76 4.44
 6 3 -10 411.28 4.21
 7 3 -10 904.96 8.2
 8 3 -10 756.54 7.12
 9 3 -10 483.64 5.74
 10 3 -10 172.72 2.91
 11 3 -10 41.87 1.96
 12 3 -10 563.81 6.94
 13 3 -10 203.76 4.27
 14 3 -10 132.81 4.96
 15 3 -10 207.67 7.48
 16 3 -10 251.44 6.65
 17 3 -10 134.88 5.58
 18 3 -10 43.12 5.1
 19 3 -10 59.54 5.37
 20 3 -10 50.29 5.79
 21 3 -10 52.46 6.2
 22 3 -10 18.01 13.22
 -17 4 -10 23.53 11.49
 -16 4 -10 62.5 13.24
 -15 4 -10 35.46 12.44
 -14 4 -10 88.62 10.62
 -13 4 -10 107.22 10.65
 -12 4 -10 90.01 8.07
 -11 4 -10 32.67 8.03
 -10 4 -10 89.16 8.47
 -9 4 -10 94.67 5.09
 -8 4 -10 117.99 4.32
 -7 4 -10 185.87 5.05
 -6 4 -10 373.61 9.68
 -5 4 -10 694.47 11.25
 -4 4 -10 205.55 7.12
 -3 4 -10 454.68 8.6
 -2 4 -10 438.06 7.28
 -1 4 -10 449.52 6.52
 0 4 -10 452.2 6.38
 1 4 -10 877.43 8.6
 2 4 -10 918.82 8.36
 3 4 -10 494.19 4.12
 4 4 -10 186.31 2.26
 5 4 -10 167.69 2.28
 6 4 -10 414.45 4.69
 7 4 -10 637.23 6.05
 8 4 -10 628.33 6.47
 9 4 -10 450.64 5.07
 10 4 -10 227.42 3.49
 11 4 -10 244.93 3.77
 12 4 -10 295.53 5.2
 13 4 -10 151.59 3.66
 14 4 -10 100.18 7.12
 15 4 -10 225.99 6.69
 16 4 -10 262.66 6.73
 17 4 -10 158.05 5.85
 18 4 -10 62.5 4.97
 19 4 -10 32.55 5.56
 20 4 -10 48.94 6.44
 21 4 -10 54.91 8.01
 -17 5 -10 25 11.08
 -16 5 -10 0 11.46
 -15 5 -10 34.93 13.86
 -14 5 -10 70.9 11.01
 -13 5 -10 105.47 10.82
 -12 5 -10 73.8 7.62
 -11 5 -10 178.91 11.25
 -10 5 -10 126.82 9.4
 -9 5 -10 197.31 9.04
 -8 5 -10 232.66 5.85
 -7 5 -10 120.78 4.21
 -6 5 -10 355.27 11.01
 -5 5 -10 600 12.26
 -4 5 -10 584.56 9.1
 -3 5 -10 99.29 3.38
 -2 5 -10 105.02 3.34
 -1 5 -10 138.63 2.95
 0 5 -10 623.66 9.79
 1 5 -10 371.72 5.45
 2 5 -10 448.99 6.29
 3 5 -10 1162.79 12.22
 4 5 -10 439.89 5.35
 5 5 -10 462.27 5.18
 6 5 -10 505.22 5.22
 7 5 -10 513.39 5.75
 8 5 -10 253.64 3.48
 9 5 -10 901.17 10.22
 10 5 -10 544.89 6.54
 11 5 -10 266.44 4.41
 12 5 -10 232.6 4.48
 13 5 -10 52.98 3.16
 14 5 -10 61.14 6.07
 15 5 -10 230.66 6.02
 16 5 -10 226.14 6.14
 17 5 -10 69.74 4.95
 18 5 -10 66.73 5.2
 19 5 -10 75 5.89
 20 5 -10 51.2 6.91
 21 5 -10 35.3 7.48
 -17 6 -10 23.71 11.2
 -16 6 -10 0 13.55
 -15 6 -10 43.04 13.83
 -14 6 -10 87.03 17.75
 -13 6 -10 87.98 10.22
 -12 6 -10 76.7 7.84
 -11 6 -10 100.31 9.42
 -10 6 -10 186.67 10.66
 -9 6 -10 256.03 8.98
 -8 6 -10 182.1 5.79
 -7 6 -10 28.04 3.91
 -6 6 -10 318.68 8.73
 -5 6 -10 524.86 15.03
 -4 6 -10 293.74 6.75
 -3 6 -10 548.84 11.34
 -2 6 -10 359.03 5.04
 -1 6 -10 313.59 4.16
 0 6 -10 587.09 8.06
 1 6 -10 253.64 5.49
 2 6 -10 824.08 12.4
 3 6 -10 420.59 6.95
 4 6 -10 805.78 9.86
 5 6 -10 451.86 5.61
 6 6 -10 327.91 4.2
 7 6 -10 318.86 4.47
 8 6 -10 224.4 3.55
 9 6 -10 289.31 4.13
 10 6 -10 443.9 5.97
 11 6 -10 233.99 4.68
 12 6 -10 224.86 7.12
 13 6 -10 55.23 5.53
 14 6 -10 100.12 4.62
 15 6 -10 160.85 5.73
 16 6 -10 110.51 4.65
 17 6 -10 104.23 5.12
 18 6 -10 98.04 6.19
 19 6 -10 68.52 7.75
 20 6 -10 51.52 5.93
 21 6 -10 23.37 13.68
 -17 7 -10 18.54 11.37
 -16 7 -10 37.04 12.74
 -15 7 -10 58.83 14.09
 -14 7 -10 80.78 10.3
 -13 7 -10 52.34 9.37
 -12 7 -10 50.07 7.61
 -11 7 -10 115.55 6.39
 -10 7 -10 155.05 14.56
 -9 7 -10 135.72 5.98
 -8 7 -10 87.61 4.49
 -7 7 -10 98.21 3.95
 -6 7 -10 232.25 5.55
 -5 7 -10 349.96 8.13
 -4 7 -10 407.15 5.69
 -3 7 -10 548.28 9.78
 -2 7 -10 329.24 5.33
 -1 7 -10 740.63 8.89
 0 7 -10 313.94 4.41
 1 7 -10 264.88 4.08
 2 7 -10 721.74 10.33
 3 7 -10 639.21 9.36
 4 7 -10 403.35 6.99
 5 7 -10 618.29 7.27
 6 7 -10 464.52 5.92
 7 7 -10 137.28 2.65
 8 7 -10 184.14 3.42
 9 7 -10 394.19 5.61
 10 7 -10 257.78 4.7
 11 7 -10 218.19 4.48
 12 7 -10 474.46 7.76
 13 7 -10 273.08 7.61
 14 7 -10 63.39 4.97
 15 7 -10 77.24 4.19
 16 7 -10 118.3 5.57
 17 7 -10 84.26 6.93
 18 7 -10 78.26 5.65
 19 7 -10 70.1 9.26
 20 7 -10 36.9 6.55
 -17 8 -10 2.81 11.28
 -16 8 -10 28.12 13.57
 -15 8 -10 45.13 13.65
 -14 8 -10 48.33 9.67
 -13 8 -10 55.71 9.73
 -12 8 -10 74.9 7.88
 -11 8 -10 120.53 6.63
 -10 8 -10 186.35 15.07
 -9 8 -10 178.23 9.85
 -8 8 -10 66.62 3.84
 -7 8 -10 136.42 4.17
 -6 8 -10 376.92 8.65
 -5 8 -10 208.6 4.7
 -4 8 -10 81.29 2.58
 -3 8 -10 152.15 4.08
 -2 8 -10 633.05 7.88
 -1 8 -10 442.9 7.11
 0 8 -10 359.64 4.53
 1 8 -10 376.34 5.71
 2 8 -10 361.39 5.72
 3 8 -10 314.79 7.85
 4 8 -10 818.9 10.94
 5 8 -10 518.11 6.98
 6 8 -10 160.1 5.36
 7 8 -10 456.05 6.54
 8 8 -10 376.11 7.46
 9 8 -10 230.25 4.81
 10 8 -10 228.94 5
 11 8 -10 263.06 5.68
 12 8 -10 266.27 6.67
 13 8 -10 176.88 8.24
 14 8 -10 66.18 5.02
 15 8 -10 68.83 4.77
 16 8 -10 55.86 5.25
 17 8 -10 69.8 7.26
 18 8 -10 61.07 7.17
 19 8 -10 58.58 6.32
 20 8 -10 34.94 7.76
 -17 9 -10 18.89 12.07
 -16 9 -10 27.28 13.3
 -15 9 -10 25.57 13.95
 -14 9 -10 27.11 13.45
 -13 9 -10 53.07 9.53
 -12 9 -10 118.22 6.96
 -11 9 -10 184.9 7.7
 -10 9 -10 168.51 9.6
 -9 9 -10 74.8 6.36
 -8 9 -10 216.97 6.46
 -7 9 -10 258.53 5.73
 -6 9 -10 225.93 6.1
 -5 9 -10 320.19 6.56
 -4 9 -10 100.39 2.66
 -3 9 -10 117.43 2.72
 -2 9 -10 729.62 8.14
 -1 9 -10 553.65 7.11
 0 9 -10 86.26 2.2
 1 9 -10 111.69 2.28
 2 9 -10 582.23 6.74
 3 9 -10 308.86 4.53
 4 9 -10 134.26 5.03
 5 9 -10 355.79 5.34
 6 9 -10 457.76 6.68
 7 9 -10 340.51 6.67
 8 9 -10 192.11 4.24
 9 9 -10 113.63 5.74
 10 9 -10 124.24 4.22
 11 9 -10 34.44 3.83
 12 9 -10 424.87 14.98
 13 9 -10 315.12 14.26
 14 9 -10 70.36 5.83
 15 9 -10 101.94 7.34
 16 9 -10 76.9 7.14
 17 9 -10 57.2 9.05
 18 9 -10 43.72 6.89
 19 9 -10 68.12 6.49
 20 9 -10 15.83 8.26
 -17 10 -10 1.89 11.64
 -16 10 -10 24.24 13.52
 -15 10 -10 34.67 14
 -14 10 -10 29.66 14.35
 -13 10 -10 63.46 7.15
 -12 10 -10 118.68 6.99
 -11 10 -10 186.46 7.76
 -10 10 -10 85.03 7.89
 -9 10 -10 147.76 6.56
 -8 10 -10 147.08 4.98
 -7 10 -10 140.2 5.2
 -6 10 -10 199.48 4.57
 -5 10 -10 388.05 6.71
 -4 10 -10 142.18 4.39
 -3 10 -10 518.46 7.32
 -2 10 -10 690.69 10.16
 -1 10 -10 51.6 2.06
 0 10 -10 125.85 2.75
 1 10 -10 538.14 8.7
 2 10 -10 540.37 7.36
 3 10 -10 459.43 5.74
 4 10 -10 185.39 3.35
 5 10 -10 266.8 8.12
 6 10 -10 182.65 4.49
 7 10 -10 567.14 8.1
 8 10 -10 185.11 4.51
 9 10 -10 160.98 5.59
 10 10 -10 122.75 5.35
 11 10 -10 109.26 6.85
 12 10 -10 246.52 16.47
 13 10 -10 118.27 6.18
 14 10 -10 84.74 6.24
 15 10 -10 73.12 7.03
 16 10 -10 91.68 7.66
 17 10 -10 50.26 7.2
 18 10 -10 2.63 5.76
 19 10 -10 13.26 7.28
 -17 11 -10 10.36 11.89
 -16 11 -10 21.06 12.87
 -15 11 -10 43.74 13.6
 -14 11 -10 59.75 14.33
 -13 11 -10 31.01 6.83
 -12 11 -10 53.7 6.05
 -11 11 -10 122.1 8.27
 -10 11 -10 88.56 8.21
 -9 11 -10 102.18 7.5
 -8 11 -10 203.24 7.29
 -7 11 -10 78.64 3.74
 -6 11 -10 189.4 4.55
 -5 11 -10 239.05 4.99
 -4 11 -10 230.23 4.37
 -3 11 -10 244.75 7.05
 -2 11 -10 366.02 6.89
 -1 11 -10 330.15 6.54
 0 11 -10 328.22 6.48
 1 11 -10 204.57 4.09
 2 11 -10 627.74 8.65
 3 11 -10 202.07 3.98
 4 11 -10 59.45 2.48
 5 11 -10 215.92 4.34
 6 11 -10 496.35 7.86
 7 11 -10 359.21 9.77
 8 11 -10 171.26 5.17
 9 11 -10 268.95 6.69
 10 11 -10 94.97 5.49
 11 11 -10 67.1 4.68
 12 11 -10 178.8 14.4
 13 11 -10 89.65 6.18
 14 11 -10 55.62 6.72
 15 11 -10 92.88 8.34
 16 11 -10 103.6 7.88
 17 11 -10 46.82 6.37
 18 11 -10 10.88 5.76
 19 11 -10 23.46 7.37
 -17 12 -10 27.05 12.22
 -16 12 -10 14.65 13.19
 -15 12 -10 63.87 14.87
 -14 12 -10 22.97 8.01
 -13 12 -10 32.83 6.83
 -12 12 -10 72.25 7.16
 -11 12 -10 70.21 5.4
 -10 12 -10 147 6.97
 -9 12 -10 173.03 10.1
 -8 12 -10 97.26 5.66
 -7 12 -10 85.24 4.15
 -6 12 -10 145.89 4.98
 -5 12 -10 173.08 4.53
 -4 12 -10 138.09 4.15
 -3 12 -10 442.94 6.38
 -2 12 -10 268.64 5.78
 -1 12 -10 183.39 3.77
 0 12 -10 213.91 4.12
 1 12 -10 250.84 5.45
 2 12 -10 310.4 5.55
 3 12 -10 163.54 3.68
 4 12 -10 213.24 5.22
 5 12 -10 233.72 4.66
 6 12 -10 271.6 5.18
 7 12 -10 208.29 6.38
 8 12 -10 234.46 7.08
 9 12 -10 92.54 4.85
 10 12 -10 175.18 5.45
 11 12 -10 171.13 11.24
 12 12 -10 75.11 4.86
 13 12 -10 57.51 5.39
 14 12 -10 70.26 7.05
 15 12 -10 73.71 7.29
 16 12 -10 64.26 6.62
 17 12 -10 53.09 6.89
 18 12 -10 21.33 6.1
 -17 13 -10 5.5 11.29
 -16 13 -10 16.56 12.67
 -15 13 -10 70.19 14.84
 -14 13 -10 28.86 10.44
 -13 13 -10 30.4 8.56
 -12 13 -10 46.39 6.18
 -11 13 -10 61.05 5.42
 -10 13 -10 70.83 5.32
 -9 13 -10 114.75 8.59
 -8 13 -10 212.58 7.46
 -7 13 -10 113.79 5.13
 -6 13 -10 93.63 4.56
 -5 13 -10 177.39 4.64
 -4 13 -10 131.54 5.15
 -3 13 -10 38.64 3
 -2 13 -10 184.75 4.7
 -1 13 -10 644.26 10.32
 0 13 -10 205.19 4.51
 1 13 -10 160.12 4.49
 2 13 -10 228.13 5.92
 3 13 -10 209.5 5.13
 4 13 -10 90.2 3.44
 5 13 -10 266.28 5.55
 6 13 -10 267.68 7.36
 7 13 -10 72.17 3.62
 8 13 -10 97.89 5.21
 9 13 -10 166.68 7.47
 10 13 -10 176.76 15.06
 11 13 -10 69.83 5.82
 12 13 -10 63.56 5.27
 13 13 -10 80.36 6.16
 14 13 -10 61.35 6.95
 15 13 -10 64.37 6.13
 16 13 -10 50.46 5.99
 17 13 -10 18.47 5.32
 18 13 -10 5.83 7.58
 -16 14 -10 28.43 12.55
 -15 14 -10 50.59 12.52
 -14 14 -10 31.17 8.63
 -13 14 -10 17.87 9.53
 -12 14 -10 40.83 12.38
 -11 14 -10 40.08 5.93
 -10 14 -10 102.85 5.27
 -9 14 -10 97.37 7.16
 -8 14 -10 151.53 9.24
 -7 14 -10 115.72 6.91
 -6 14 -10 250.48 10.23
 -5 14 -10 193.98 6.95
 -4 14 -10 93.27 4.21
 -3 14 -10 32.64 3.34
 -2 14 -10 278.59 7.53
 -1 14 -10 233.79 5.47
 0 14 -10 198.36 5.83
 1 14 -10 100.09 3.48
 2 14 -10 190.85 4.93
 3 14 -10 64.51 3.62
 4 14 -10 217.81 5.67
 5 14 -10 201.93 6.75
 6 14 -10 191.97 8.62
 7 14 -10 264.94 8.78
 8 14 -10 179.17 10.63
 9 14 -10 120.95 6.52
 10 14 -10 129.76 6.11
 11 14 -10 92.94 5.37
 12 14 -10 84.23 7.64
 13 14 -10 70.74 7.86
 14 14 -10 81.47 9.18
 15 14 -10 37.23 5.25
 16 14 -10 13.96 4.94
 17 14 -10 15.55 6.24
 -16 15 -10 7.93 11.52
 -15 15 -10 42.25 13.64
 -14 15 -10 37.16 11.29
 -13 15 -10 26.39 7.4
 -12 15 -10 36.88 7.45
 -11 15 -10 78.99 6.7
 -10 15 -10 57.43 7.41
 -9 15 -10 45.98 7.68
 -8 15 -10 123.93 9.99
 -7 15 -10 195.92 10.6
 -6 15 -10 122.46 5.56
 -5 15 -10 160.05 7.53
 -4 15 -10 43.77 4.18
 -3 15 -10 62.45 3.91
 -2 15 -10 134.34 4.48
 -1 15 -10 162.8 4.81
 0 15 -10 93.21 4.53
 1 15 -10 185.18 5.45
 2 15 -10 325.63 7.53
 3 15 -10 131.91 4.56
 4 15 -10 84.83 5.35
 5 15 -10 110.98 5.28
 6 15 -10 112.23 9.64
 7 15 -10 81.4 4.91
 8 15 -10 117.23 6.14
 9 15 -10 141.05 5.81
 10 15 -10 25.02 5.02
 11 15 -10 41.19 5.46
 12 15 -10 78.54 6.83
 13 15 -10 57.28 6.25
 14 15 -10 20.2 5.51
 15 15 -10 40.89 5.86
 16 15 -10 27.28 5.34
 17 15 -10 15.71 13.05
 -16 16 -10 4.78 11.12
 -15 16 -10 35.89 14.14
 -14 16 -10 27.09 15.1
 -13 16 -10 43.3 9.49
 -12 16 -10 79.69 11.07
 -11 16 -10 35.7 7.21
 -10 16 -10 13.23 7.03
 -9 16 -10 23.83 5.63
 -8 16 -10 54.51 6
 -7 16 -10 78.48 7.35
 -6 16 -10 165.48 14.14
 -5 16 -10 124.08 5.56
 -4 16 -10 23.86 4.92
 -3 16 -10 46.21 5.08
 -2 16 -10 248.55 7.27
 -1 16 -10 184.79 7.62
 0 16 -10 182.7 5.63
 1 16 -10 278.54 8.09
 2 16 -10 250.22 8.68
 3 16 -10 170.44 5.71
 4 16 -10 55.09 4.63
 5 16 -10 87.31 5.95
 6 16 -10 85.49 4.56
 7 16 -10 88.8 5.36
 8 16 -10 94.66 4.94
 9 16 -10 68.29 5.59
 10 16 -10 44.97 8.96
 11 16 -10 75.8 6.68
 12 16 -10 48.81 7.49
 13 16 -10 24.22 6.32
 14 16 -10 43.1 6.54
 15 16 -10 24.78 5.56
 16 16 -10 7.13 9.78
 -15 17 -10 15.34 13.38
 -14 17 -10 8.79 13.52
 -13 17 -10 17.03 9.01
 -12 17 -10 72.97 7.81
 -11 17 -10 61.42 7.91
 -10 17 -10 25.24 7.34
 -9 17 -10 24.51 5.94
 -8 17 -10 84.37 6.79
 -7 17 -10 97.71 9.63
 -6 17 -10 93.66 5.86
 -5 17 -10 122.96 8.53
 -4 17 -10 146.11 16.47
 -3 17 -10 54.02 5.9
 -2 17 -10 78.62 11.45
 -1 17 -10 49.71 7.94
 0 17 -10 24.92 6.4
 1 17 -10 40.82 6.51
 2 17 -10 344.62 11.5
 3 17 -10 162.82 8.06
 4 17 -10 39.06 6.45
 5 17 -10 93.84 5.09
 6 17 -10 122.3 7.22
 7 17 -10 69.04 5.29
 8 17 -10 57.45 5.43
 9 17 -10 104.67 7.21
 10 17 -10 101.85 7.6
 11 17 -10 53.43 6.59
 12 17 -10 22.75 6.31
 13 17 -10 14.64 6.28
 14 17 -10 10.62 5.45
 15 17 -10 25.62 10.16
 -15 18 -10 2.93 11.98
 -14 18 -10 7.44 13.84
 -13 18 -10 47.93 9.37
 -12 18 -10 46.67 7.61
 -11 18 -10 34.15 7.56
 -10 18 -10 50.45 7.76
 -9 18 -10 73.84 7.04
 -8 18 -10 36.99 6.27
 -7 18 -10 60.88 6.65
 -6 18 -10 79.32 5.91
 -5 18 -10 99.98 5.37
 -4 18 -10 96.44 5.78
 -3 18 -10 161.08 7.57
 -2 18 -10 44.04 5.99
 -1 18 -10 7.6 5.2
 0 18 -10 30.15 7.47
 1 18 -10 172.85 9.02
 2 18 -10 140.57 8.56
 3 18 -10 34.88 5.91
 4 18 -10 50.99 5.26
 5 18 -10 119.42 6.26
 6 18 -10 53.03 5.39
 7 18 -10 60.3 5.65
 8 18 -10 44.83 5.37
 9 18 -10 23.25 5.27
 10 18 -10 69.47 6.04
 11 18 -10 46.09 6.58
 12 18 -10 17.51 6.31
 13 18 -10 17.36 5.98
 14 18 -10 7.35 9.43
 -14 19 -10 20.39 12.56
 -13 19 -10 0 13.41
 -12 19 -10 34.49 7.4
 -11 19 -10 43.53 7.95
 -10 19 -10 68.43 11.16
 -9 19 -10 43.81 6.8
 -8 19 -10 55.99 7.29
 -7 19 -10 16.45 6.26
 -6 19 -10 26.81 5.51
 -5 19 -10 74.27 5.56
 -4 19 -10 225.77 7.15
 -3 19 -10 156.28 7.3
 -2 19 -10 70.83 5.45
 -1 19 -10 87.1 6.56
 0 19 -10 31.15 5.87
 1 19 -10 41.8 6.05
 2 19 -10 120.97 7.19
 3 19 -10 48.14 7.47
 4 19 -10 54.7 7.92
 5 19 -10 77.08 6.73
 6 19 -10 70.46 6.05
 7 19 -10 16.23 5
 8 19 -10 8.11 5.11
 9 19 -10 36.72 5.52
 10 19 -10 44.41 5.63
 11 19 -10 39.61 5.67
 12 19 -10 28.33 5.42
 13 19 -10 23 9.1
 -13 20 -10 16.68 12.99
 -12 20 -10 48.45 15.05
 -11 20 -10 29.17 9.45
 -10 20 -10 36.94 7.66
 -9 20 -10 33.91 7.64
 -8 20 -10 35.94 9.06
 -7 20 -10 27.19 6.6
 -6 20 -10 49.14 5.93
 -5 20 -10 24.13 5.84
 -4 20 -10 36.24 5.4
 -3 20 -10 84.67 6.03
 -2 20 -10 117.32 6.25
 -1 20 -10 49.17 6.64
 0 20 -10 54.82 6.51
 1 20 -10 41.7 6.3
 2 20 -10 25.86 5.96
 3 20 -10 36.58 10.52
 4 20 -10 92.31 8.71
 5 20 -10 76.93 8.55
 6 20 -10 51.82 5.96
 7 20 -10 49.78 5.88
 8 20 -10 25.66 6.75
 9 20 -10 31.33 5.93
 10 20 -10 28.59 6.04
 11 20 -10 30.45 4.79
 12 20 -10 0 7.14
 -13 21 -10 0 12.48
 -12 21 -10 0 12.77
 -11 21 -10 28.06 15.71
 -10 21 -10 35.25 9.84
 -9 21 -10 30.48 6.58
 -8 21 -10 41.16 7.76
 -7 21 -10 49.98 8.04
 -6 21 -10 14.41 6.46
 -5 21 -10 30.94 5.65
 -4 21 -10 22.29 7.85
 -3 21 -10 19.58 5.33
 -2 21 -10 70.32 8.5
 -1 21 -10 107.95 7.61
 0 21 -10 44.56 6.64
 1 21 -10 19.83 6.18
 2 21 -10 25.97 7.46
 3 21 -10 54.86 8.19
 4 21 -10 24.93 7.79
 5 21 -10 92.03 11.91
 6 21 -10 57.99 8.21
 7 21 -10 15.21 6.5
 8 21 -10 17.92 5.57
 9 21 -10 13.86 5.52
 10 21 -10 11.47 5.43
 11 21 -10 7.35 9.23
 -10 22 -10 12.14 13.09
 -9 22 -10 9.86 14.16
 -8 22 -10 24.34 9.75
 -7 22 -10 22.09 9.78
 -6 22 -10 41.04 8.28
 -5 22 -10 26.21 8.04
 -4 22 -10 23.61 6.55
 -3 22 -10 33.99 7.88
 -2 22 -10 46.92 6.87
 -1 22 -10 43.37 6.97
 0 22 -10 31.9 6.58
 1 22 -10 37.64 6.59
 2 22 -10 7.04 7.55
 3 22 -10 15.23 7.83
 4 22 -10 7.9 7.66
 5 22 -10 9.27 7.87
 6 22 -10 29.35 8.05
 7 22 -10 42.56 14.04
 8 22 -10 12.99 10.67
 9 22 -10 13.87 8.97
 -9 23 -10 0 13.04
 -8 23 -10 34.97 10.29
 -7 23 -10 28.63 10.11
 -6 23 -10 27.4 8.06
 -5 23 -10 7.54 7.98
 -4 23 -10 23.6 6.54
 -3 23 -10 24.71 6.6
 -2 23 -10 20.12 6.76
 -1 23 -10 15.81 6.32
 0 23 -10 26.87 6.66
 1 23 -10 20.27 7.64
 2 23 -10 43.9 8.06
 3 23 -10 19.05 8.06
 4 23 -10 0.59 7.39
 5 23 -10 20.32 7.37
 6 23 -10 13.41 7.64
 7 23 -10 19.49 7.43
 8 23 -10 10.41 13.16
 -8 24 -10 12.2 13.38
 -7 24 -10 6.73 9.01
 -6 24 -10 8.43 9.54
 -5 24 -10 7.22 7.43
 -4 24 -10 17.24 6.26
 -3 24 -10 32.98 6.63
 -2 24 -10 18.09 6.6
 -1 24 -10 11.4 6.26
 0 24 -10 11.57 6.19
 1 24 -10 29.34 9.67
 2 24 -10 25.99 7.96
 3 24 -10 1.13 7.45
 4 24 -10 8.1 7.07
 5 24 -10 4.6 6.96
 6 24 -10 7.47 8.34
 -7 25 -10 11.7 13.28
 -6 25 -10 1.9 9.08
 -5 25 -10 9.86 7.12
 -4 25 -10 11.08 7.07
 -3 25 -10 15.78 6.27
 -2 25 -10 12.53 6.19
 -1 25 -10 8.96 5.98
 0 25 -10 12.07 7.11
 1 25 -10 13.08 7.38
 2 25 -10 17.32 9.35
 3 25 -10 9.13 8.91
 4 25 -10 0 10.8
 -5 26 -10 0 12.34
 -4 26 -10 6.44 12.75
 -3 26 -10 13.9 12.93
 -2 26 -10 5.58 12.57
 -1 26 -10 0.92 12.05
 0 26 -10 0 11.95
 1 26 -10 3.43 11.45
 5 -22 -9 21.08 7.21
 6 -22 -9 7.46 7.43
 7 -22 -9 14.47 7.39
 8 -22 -9 0 7.17
 9 -22 -9 26.05 13.12
 10 -22 -9 19.68 12.5
 1 -21 -9 22.64 6.09
 2 -21 -9 12.25 5.4
 3 -21 -9 16.52 4.87
 4 -21 -9 25.28 5.08
 5 -21 -9 24.44 4.98
 6 -21 -9 12.48 4.48
 7 -21 -9 8.49 4.91
 8 -21 -9 22.58 5.27
 9 -21 -9 39.78 5.12
 10 -21 -9 19.17 5.28
 11 -21 -9 12.94 8.13
 12 -21 -9 20.51 8.24
 -2 -20 -9 21.33 10.4
 -1 -20 -9 14.9 5.56
 0 -20 -9 13.3 5.09
 1 -20 -9 16.82 5.77
 2 -20 -9 17.29 4.32
 3 -20 -9 13.78 4.35
 4 -20 -9 43.57 4.68
 5 -20 -9 60.48 4.8
 6 -20 -9 34.12 4.5
 7 -20 -9 26.83 4.46
 8 -20 -9 57.02 5.45
 9 -20 -9 47.98 5.3
 10 -20 -9 23.55 4.89
 11 -20 -9 13.08 6.06
 12 -20 -9 29.28 6.04
 13 -20 -9 23.66 6.96
 14 -20 -9 23.73 12.66
 -4 -19 -9 11.68 10.38
 -3 -19 -9 1.67 6.29
 -2 -19 -9 9.82 6.82
 -1 -19 -9 38.78 5.08
 0 -19 -9 38.68 4.68
 1 -19 -9 22.9 4.52
 2 -19 -9 10.46 4.14
 3 -19 -9 24.32 4.25
 4 -19 -9 38.98 4.37
 5 -19 -9 55.91 4.85
 6 -19 -9 28.96 4.57
 7 -19 -9 37.23 5.06
 8 -19 -9 66.39 5.65
 9 -19 -9 65.07 5.52
 10 -19 -9 33.39 4.93
 11 -19 -9 30.34 5.84
 12 -19 -9 33.23 5.69
 13 -19 -9 27.97 5.76
 14 -19 -9 19.69 5.29
 15 -19 -9 11.26 11.95
 -5 -18 -9 23.72 11.67
 -4 -18 -9 3.66 8.26
 -3 -18 -9 28.47 6
 -2 -18 -9 54.99 5.13
 -1 -18 -9 60.33 4.91
 0 -18 -9 48.67 4.79
 1 -18 -9 57.71 4.94
 2 -18 -9 52.16 4.45
 3 -18 -9 20.91 4.19
 4 -18 -9 43.18 6.5
 5 -18 -9 30.63 4.57
 6 -18 -9 32.94 5.23
 7 -18 -9 60.24 5.14
 8 -18 -9 105.65 7.55
 9 -18 -9 50.07 5.41
 10 -18 -9 29.27 5.19
 11 -18 -9 50.5 5.56
 12 -18 -9 54.97 6.14
 13 -18 -9 47.43 5.77
 14 -18 -9 32.7 5.55
 15 -18 -9 23.08 7.99
 16 -18 -9 34.42 12.57
 -6 -17 -9 12.82 8.25
 -5 -17 -9 35.86 8.6
 -4 -17 -9 29.67 5.93
 -3 -17 -9 27.64 5.44
 -2 -17 -9 20.35 4.82
 -1 -17 -9 27.34 4.18
 0 -17 -9 42.57 4.67
 1 -17 -9 91.04 4.85
 2 -17 -9 89.27 5.09
 3 -17 -9 68.39 4.95
 4 -17 -9 24.03 4.32
 5 -17 -9 49.31 4.58
 6 -17 -9 69.3 4.78
 7 -17 -9 39.06 4.99
 8 -17 -9 84.31 7.5
 9 -17 -9 89.22 5.72
 10 -17 -9 54.75 5.29
 11 -17 -9 31.03 5.21
 12 -17 -9 66.2 5.66
 13 -17 -9 57.53 5.28
 14 -17 -9 30.27 5.56
 15 -17 -9 23.63 7.48
 16 -17 -9 68.38 6.78
 17 -17 -9 43.51 8.41
 -7 -16 -9 7.65 6.49
 -6 -16 -9 13.24 6.84
 -5 -16 -9 20.15 5.92
 -4 -16 -9 47.34 5.51
 -3 -16 -9 31.33 4.53
 -2 -16 -9 20.48 4.01
 -1 -16 -9 17.59 3.68
 0 -16 -9 65.26 4.83
 1 -16 -9 107.26 7.14
 2 -16 -9 114.69 5.34
 3 -16 -9 84.54 4.95
 4 -16 -9 55.63 4.6
 5 -16 -9 91.38 4.85
 6 -16 -9 100.98 6.37
 7 -16 -9 118.52 5.66
 8 -16 -9 107.69 8.22
 9 -16 -9 134 5.53
 10 -16 -9 87.85 5.42
 11 -16 -9 52.49 4.79
 12 -16 -9 50.69 4.82
 13 -16 -9 37.87 4.84
 14 -16 -9 40.45 4.52
 15 -16 -9 50.77 4.94
 16 -16 -9 59.84 5.29
 17 -16 -9 57.77 5.31
 18 -16 -9 35.91 8.72
 -8 -15 -9 7.1 7.68
 -7 -15 -9 14.32 8.88
 -6 -15 -9 26.08 5.43
 -5 -15 -9 65.9 6.54
 -4 -15 -9 99.55 5.61
 -3 -15 -9 58.63 5.33
 -2 -15 -9 28.17 3.71
 -1 -15 -9 39.84 3.71
 0 -15 -9 56.37 4.55
 1 -15 -9 51.11 5.28
 2 -15 -9 95.9 4.91
 3 -15 -9 87.65 4.72
 4 -15 -9 64.27 4.45
 5 -15 -9 82.6 4.61
 6 -15 -9 105.43 4.99
 7 -15 -9 41.31 4.09
 8 -15 -9 43.73 4.33
 9 -15 -9 213.49 9.05
 10 -15 -9 159.23 7.2
 11 -15 -9 98.44 5.47
 12 -15 -9 83.98 5.05
 13 -15 -9 73.97 5.18
 14 -15 -9 55.64 4.28
 15 -15 -9 64.67 5.02
 16 -15 -9 62.36 5.19
 17 -15 -9 58.27 5.52
 18 -15 -9 36.84 5.79
 -9 -14 -9 20.92 12.45
 -8 -14 -9 6.67 8.17
 -7 -14 -9 14.7 5.15
 -6 -14 -9 21.88 5.4
 -5 -14 -9 62.82 6.46
 -4 -14 -9 78.04 4.85
 -3 -14 -9 76.66 4.43
 -2 -14 -9 47.2 3.81
 -1 -14 -9 96.96 4.07
 0 -14 -9 75.64 4.14
 1 -14 -9 93.79 5.22
 2 -14 -9 89.34 4.9
 3 -14 -9 130.37 5.39
 4 -14 -9 215.87 9.81
 5 -14 -9 167.74 6.41
 6 -14 -9 145.78 5.38
 7 -14 -9 18.88 5.03
 8 -14 -9 75.2 5.15
 9 -14 -9 242.12 6.96
 10 -14 -9 193.15 5.86
 11 -14 -9 147.9 5.12
 12 -14 -9 142.24 4.85
 13 -14 -9 91.97 4.31
 14 -14 -9 38.21 4.32
 15 -14 -9 54.07 5.09
 16 -14 -9 53.16 5.25
 17 -14 -9 58.26 5.3
 18 -14 -9 65.45 7.73
 19 -14 -9 58.04 7.57
 -10 -13 -9 7.17 12.42
 -9 -13 -9 19.69 8.24
 -8 -13 -9 43.67 10.58
 -7 -13 -9 23.47 5.26
 -6 -13 -9 34.2 5.35
 -5 -13 -9 59.1 5.57
 -4 -13 -9 101.52 4.66
 -3 -13 -9 56.7 4.7
 -2 -13 -9 88.42 3.92
 -1 -13 -9 155.63 5.05
 0 -13 -9 94.24 4.41
 1 -13 -9 64.08 5.43
 2 -13 -9 87.8 6.43
 3 -13 -9 254.05 9.49
 4 -13 -9 166.43 6.09
 5 -13 -9 223.57 11.92
 6 -13 -9 112 6.4
 7 -13 -9 63.49 5.47
 8 -13 -9 103.3 5.18
 9 -13 -9 142.33 6.09
 10 -13 -9 72.48 4.87
 11 -13 -9 69.6 4.04
 12 -13 -9 196.4 6.93
 13 -13 -9 194.83 6.11
 14 -13 -9 62.94 4.59
 15 -13 -9 50.48 5.04
 16 -13 -9 66.83 6.11
 17 -13 -9 55.49 4.99
 18 -13 -9 76.75 4.94
 19 -13 -9 89.03 6.63
 20 -13 -9 47.6 13.23
 -11 -12 -9 10.35 12.41
 -10 -12 -9 23.12 13.43
 -9 -12 -9 27.5 8.68
 -8 -12 -9 39.3 6.47
 -7 -12 -9 64.52 5.77
 -6 -12 -9 45.89 5.4
 -5 -12 -9 57.69 5.41
 -4 -12 -9 60.32 4.07
 -3 -12 -9 75.06 4.04
 -2 -12 -9 192.12 5.42
 -1 -12 -9 167.99 5.53
 0 -12 -9 140.4 4.8
 1 -12 -9 43.82 3.33
 2 -12 -9 103.47 4.35
 3 -12 -9 173.41 4.92
 4 -12 -9 144.52 3.91
 5 -12 -9 224.62 5.03
 6 -12 -9 169.83 4.74
 7 -12 -9 176.77 6.6
 8 -12 -9 170.59 6.89
 9 -12 -9 89.85 3.98
 10 -12 -9 63.56 4.25
 11 -12 -9 95.91 5.41
 12 -12 -9 278.18 6.78
 13 -12 -9 350.22 7.03
 14 -12 -9 80.08 5.8
 15 -12 -9 48.52 4.42
 16 -12 -9 72.56 4.84
 17 -12 -9 63.04 4.63
 18 -12 -9 71.25 4.74
 19 -12 -9 55.57 5.75
 20 -12 -9 43.93 6.05
 -11 -11 -9 41.07 14.18
 -10 -11 -9 15.65 9.11
 -9 -11 -9 45.99 7.4
 -8 -11 -9 61.24 5.86
 -7 -11 -9 68.6 5.16
 -6 -11 -9 56.9 4.79
 -5 -11 -9 103.91 5.93
 -4 -11 -9 59.81 4.98
 -3 -11 -9 75.18 5.34
 -2 -11 -9 171.83 5.84
 -1 -11 -9 348.32 6.96
 0 -11 -9 164.14 4.11
 1 -11 -9 82.52 3.1
 2 -11 -9 175.9 5.71
 3 -11 -9 199.85 4.93
 4 -11 -9 199.34 4.88
 5 -11 -9 179.13 3.98
 6 -11 -9 325.49 6.06
 7 -11 -9 341.53 5.66
 8 -11 -9 246.82 6.43
 9 -11 -9 175.86 4.93
 10 -11 -9 112.02 4.53
 11 -11 -9 32.29 6.24
 12 -11 -9 270.16 6.66
 13 -11 -9 384.96 7.98
 14 -11 -9 74.39 4.17
 15 -11 -9 55.39 5.68
 16 -11 -9 118.32 5.37
 17 -11 -9 53.08 4.83
 18 -11 -9 20.6 4.31
 19 -11 -9 51.04 4.89
 20 -11 -9 58.53 5.22
 -13 -10 -9 26.69 10.79
 -12 -10 -9 25.43 9.03
 -11 -10 -9 19.98 9.43
 -10 -10 -9 29.14 9.3
 -9 -10 -9 49.06 6.55
 -8 -10 -9 100.43 6.31
 -7 -10 -9 85.8 5.21
 -6 -10 -9 112.74 6.36
 -5 -10 -9 90.28 6.31
 -4 -10 -9 49 4.93
 -3 -10 -9 54.75 5.58
 -2 -10 -9 88.24 3.4
 -1 -10 -9 192.25 4.33
 0 -10 -9 174.75 5.78
 1 -10 -9 223.86 3.98
 2 -10 -9 200.01 3.66
 3 -10 -9 374.93 4.91
 4 -10 -9 141.15 3.09
 5 -10 -9 152.61 3.49
 6 -10 -9 210.48 4.32
 7 -10 -9 561.9 8.35
 8 -10 -9 280.82 5.09
 9 -10 -9 265.43 6.72
 10 -10 -9 142.44 4.85
 11 -10 -9 96.15 5.02
 12 -10 -9 157.58 5.45
 13 -10 -9 231.7 5.5
 14 -10 -9 137.04 5.39
 15 -10 -9 152.35 7.55
 16 -10 -9 209.8 6.54
 17 -10 -9 86.32 4.48
 18 -10 -9 42.92 4.13
 19 -10 -9 37.62 4.06
 20 -10 -9 67.95 4.6
 21 -10 -9 58.05 6.61
 -13 -9 -9 19.58 10.6
 -12 -9 -9 19.19 9.4
 -11 -9 -9 15.98 9.54
 -10 -9 -9 44.44 10.21
 -9 -9 -9 91.22 9.54
 -8 -9 -9 82.54 5.91
 -7 -9 -9 88.62 5.07
 -6 -9 -9 86.87 5.27
 -5 -9 -9 132.99 8.57
 -4 -9 -9 169.95 5.29
 -3 -9 -9 145.44 3.75
 -2 -9 -9 166.94 4.03
 -1 -9 -9 107.08 3.3
 0 -9 -9 394.52 5.63
 1 -9 -9 485.3 6.15
 2 -9 -9 307.64 5.22
 3 -9 -9 384.15 4.77
 4 -9 -9 133.33 2.47
 5 -9 -9 91.83 2.26
 6 -9 -9 374.35 5.47
 7 -9 -9 287.38 4.81
 8 -9 -9 258.89 4.69
 9 -9 -9 192.52 3.98
 10 -9 -9 157.35 4.77
 11 -9 -9 81.77 3.45
 12 -9 -9 177.71 4.46
 13 -9 -9 206.7 5.32
 14 -9 -9 140.42 4.61
 15 -9 -9 208.75 5.81
 16 -9 -9 247.21 6.21
 17 -9 -9 100.57 4.81
 18 -9 -9 42.95 4.35
 19 -9 -9 57.58 4.37
 20 -9 -9 51.9 4.15
 21 -9 -9 63.21 5.43
 -14 -8 -9 6.29 9.95
 -13 -8 -9 30.63 7.6
 -12 -8 -9 13.68 10.48
 -11 -8 -9 31.44 9.78
 -10 -8 -9 44.28 9.83
 -9 -8 -9 89.41 8.25
 -8 -8 -9 70.53 5.65
 -7 -8 -9 51.03 4.8
 -6 -8 -9 131.34 13.34
 -5 -8 -9 458.79 10.05
 -4 -8 -9 237.99 5.29
 -3 -8 -9 184.87 4.89
 -2 -8 -9 200.82 5.61
 -1 -8 -9 241.82 5.34
 0 -8 -9 224.36 4.77
 1 -8 -9 211.02 3.48
 2 -8 -9 550.15 6.31
 3 -8 -9 397.4 4.6
 4 -8 -9 258.24 3.67
 5 -8 -9 245.34 3.68
 6 -8 -9 272.51 3.48
 7 -8 -9 215.62 3.06
 8 -8 -9 347.41 4.71
 9 -8 -9 450.8 5.85
 10 -8 -9 275.61 4.35
 11 -8 -9 178.24 3.92
 12 -8 -9 83.83 3.7
 13 -8 -9 132.55 4.63
 14 -8 -9 173.76 5.2
 15 -8 -9 138.12 6.62
 16 -8 -9 162.31 5.25
 17 -8 -9 152.01 5.41
 18 -8 -9 82.47 4.83
 19 -8 -9 48.82 4.28
 20 -8 -9 67.88 4.31
 21 -8 -9 42.3 4.66
 -14 -7 -9 34.87 7.52
 -13 -7 -9 26.48 7.49
 -12 -7 -9 29.52 20.16
 -11 -7 -9 29.57 9.73
 -10 -7 -9 101.85 10.74
 -9 -7 -9 81.62 8.04
 -8 -7 -9 78.21 5.49
 -7 -7 -9 71.09 7.15
 -6 -7 -9 180.06 7.71
 -5 -7 -9 302.39 8.82
 -4 -7 -9 161.52 4.89
 -3 -7 -9 65.25 3.1
 -2 -7 -9 152.48 4.13
 -1 -7 -9 518.82 7.03
 0 -7 -9 234 3.64
 1 -7 -9 118.67 3.61
 2 -7 -9 307.92 3.74
 3 -7 -9 540.02 5.7
 4 -7 -9 282.43 3.82
 5 -7 -9 603.67 6.17
 6 -7 -9 467.38 4.75
 7 -7 -9 345.09 3.93
 8 -7 -9 454.6 4.92
 9 -7 -9 621.03 9.1
 10 -7 -9 567.9 7.33
 11 -7 -9 205.17 4.23
 12 -7 -9 91.21 3.27
 13 -7 -9 251.32 5.29
 14 -7 -9 133.32 4.97
 15 -7 -9 110.17 5.2
 16 -7 -9 162.67 6.29
 17 -7 -9 155.74 5.4
 18 -7 -9 94.4 4.95
 19 -7 -9 103.92 4.86
 20 -7 -9 57.28 4.5
 21 -7 -9 23.01 4.23
 22 -7 -9 44.02 12.38
 -15 -6 -9 15.43 9.97
 -14 -6 -9 26.38 7.3
 -13 -6 -9 18.12 7.5
 -12 -6 -9 37.15 10.18
 -11 -6 -9 72.72 20.7
 -10 -6 -9 90.4 15.01
 -9 -6 -9 75.67 18.07
 -8 -6 -9 94.29 10.09
 -7 -6 -9 84.41 6.02
 -6 -6 -9 172.6 5.94
 -5 -6 -9 256.9 6.59
 -4 -6 -9 237.78 4.66
 -3 -6 -9 119.12 3.03
 -2 -6 -9 366.55 5.12
 -1 -6 -9 482.96 7.09
 0 -6 -9 280.03 5.23
 1 -6 -9 359.36 4.89
 2 -6 -9 345.09 4.33
 3 -6 -9 300.97 3.79
 4 -6 -9 581.38 6.43
 5 -6 -9 380.61 4.13
 6 -6 -9 159.2 2.38
 7 -6 -9 259.7 3.13
 8 -6 -9 489.62 5.19
 9 -6 -9 274.21 3.65
 10 -6 -9 446.27 5.87
 11 -6 -9 341.09 5.55
 12 -6 -9 252.25 4.85
 13 -6 -9 305.71 5.31
 14 -6 -9 274.01 6.35
 15 -6 -9 106.26 4.32
 16 -6 -9 178.47 4.97
 17 -6 -9 137.01 4.74
 18 -6 -9 103.49 5.25
 19 -6 -9 103.21 4.86
 20 -6 -9 61.34 4.02
 21 -6 -9 40.34 4.52
 22 -6 -9 14.23 11.79
 -15 -5 -9 30.77 7.25
 -14 -5 -9 60.16 8.12
 -13 -5 -9 27.19 7.91
 -12 -5 -9 65.61 10.75
 -11 -5 -9 89.41 11.37
 -10 -5 -9 43.96 9.21
 -9 -5 -9 98.4 19.04
 -8 -5 -9 115.35 7.5
 -7 -5 -9 215.81 12.29
 -6 -5 -9 108.32 4.16
 -5 -5 -9 314.74 5.12
 -4 -5 -9 234.08 4
 -3 -5 -9 116.07 2.58
 -2 -5 -9 397.48 5.13
 -1 -5 -9 714.92 8.83
 0 -5 -9 296.39 4.33
 1 -5 -9 126.86 2.98
 2 -5 -9 546.79 6.09
 3 -5 -9 909.57 8.8
 4 -5 -9 472.42 5.2
 5 -5 -9 166.09 2.86
 6 -5 -9 388.79 4.08
 7 -5 -9 455.62 4.66
 8 -5 -9 568.43 5.81
 9 -5 -9 392.5 4.63
 10 -5 -9 251.03 3.65
 11 -5 -9 231.34 3.72
 12 -5 -9 412.45 6.02
 13 -5 -9 550.32 7.27
 14 -5 -9 59.38 4.64
 15 -5 -9 171.23 4.94
 16 -5 -9 146.84 4.6
 17 -5 -9 136.15 4.5
 18 -5 -9 104.49 4.48
 19 -5 -9 102.34 5.25
 20 -5 -9 98.53 4.39
 21 -5 -9 45.72 4.22
 22 -5 -9 42.8 7.71
 -16 -4 -9 26.01 10.07
 -15 -4 -9 28.8 7.48
 -14 -4 -9 34.85 7.57
 -13 -4 -9 37.5 9.44
 -12 -4 -9 104.78 9.54
 -11 -4 -9 127.12 12.91
 -10 -4 -9 86.93 19.03
 -9 -4 -9 102.43 7.11
 -8 -4 -9 122.81 7.59
 -7 -4 -9 154.73 4.22
 -6 -4 -9 252.11 5.14
 -5 -4 -9 273.26 4.62
 -4 -4 -9 216.37 3.74
 -3 -4 -9 267.44 3.91
 -2 -4 -9 525.78 5.99
 -1 -4 -9 203.12 3.29
 0 -4 -9 208.46 4.1
 1 -4 -9 523.82 6.06
 2 -4 -9 606.82 6.09
 3 -4 -9 1483.87 14.04
 4 -4 -9 387.58 4.13
 5 -4 -9 608.14 5.76
 6 -4 -9 429.94 4.38
 7 -4 -9 776.13 7.17
 8 -4 -9 695.86 7.07
 9 -4 -9 125.98 2.39
 10 -4 -9 278.55 3.55
 11 -4 -9 235.55 3.51
 12 -4 -9 363.58 5.05
 13 -4 -9 218.31 3.97
 14 -4 -9 176.35 4.47
 15 -4 -9 103.89 3.95
 16 -4 -9 120.12 4.04
 17 -4 -9 201.3 5.07
 18 -4 -9 114.04 4.27
 19 -4 -9 49.39 3.53
 20 -4 -9 114.06 4.06
 21 -4 -9 140.71 6.02
 22 -4 -9 22.28 7.61
 -16 -3 -9 3.15 10.09
 -15 -3 -9 20.53 6.89
 -14 -3 -9 26.61 7.68
 -13 -3 -9 67.33 8.38
 -12 -3 -9 102.94 8.86
 -11 -3 -9 90.01 9.49
 -10 -3 -9 97.51 7.48
 -9 -3 -9 117.46 11.03
 -8 -3 -9 132.22 11.7
 -7 -3 -9 156.58 7.5
 -6 -3 -9 207.83 5.65
 -5 -3 -9 291.2 5.09
 -4 -3 -9 445.62 7.33
 -3 -3 -9 347.14 6.89
 -2 -3 -9 374.43 5.27
 -1 -3 -9 385.76 4.99
 0 -3 -9 480.71 5.19
 1 -3 -9 363.4 4.3
 2 -3 -9 1109.46 9.67
 3 -3 -9 703.15 6.67
 4 -3 -9 158.98 2.24
 5 -3 -9 431.86 4.33
 6 -3 -9 594.13 5.65
 7 -3 -9 316.76 3.79
 8 -3 -9 469.96 4.83
 9 -3 -9 395.11 4.25
 10 -3 -9 277.84 3.81
 11 -3 -9 451.03 5.09
 12 -3 -9 412.98 4.77
 13 -3 -9 202.27 3.9
 14 -3 -9 205.1 4.44
 15 -3 -9 230.03 4.99
 16 -3 -9 267.35 6.1
 17 -3 -9 178.72 4.43
 18 -3 -9 61.3 3.51
 19 -3 -9 43.19 3.53
 20 -3 -9 133.29 4.44
 21 -3 -9 77.41 4.73
 22 -3 -9 28.67 5.57
 -16 -2 -9 25.69 10.98
 -15 -2 -9 21.64 7.34
 -14 -2 -9 37.53 7.6
 -13 -2 -9 56.48 12.15
 -12 -2 -9 98.5 7.07
 -11 -2 -9 119.05 7.2
 -10 -2 -9 156.09 9.86
 -9 -2 -9 267.1 16.1
 -8 -2 -9 125.74 7.04
 -7 -2 -9 164.79 4.76
 -6 -2 -9 121.79 4.05
 -5 -2 -9 374.18 6.17
 -4 -2 -9 402.46 5.99
 -3 -2 -9 715.8 8.34
 -2 -2 -9 599.49 8.27
 -1 -2 -9 460.22 5.94
 0 -2 -9 263.07 3.38
 1 -2 -9 218.55 2.87
 2 -2 -9 814.61 7.63
 3 -2 -9 573.78 5.37
 4 -2 -9 404.94 4.05
 5 -2 -9 610.97 5.91
 6 -2 -9 501.83 4.91
 7 -2 -9 941.3 8.49
 8 -2 -9 848.17 7.82
 9 -2 -9 245.55 3.59
 10 -2 -9 365.43 4.27
 11 -2 -9 961.25 8.73
 12 -2 -9 141.27 2.65
 13 -2 -9 163.02 3.43
 14 -2 -9 319.35 4.97
 15 -2 -9 258.45 7.46
 16 -2 -9 121.11 4.13
 17 -2 -9 127.53 4.1
 18 -2 -9 54.96 3.33
 19 -2 -9 55.17 3.47
 20 -2 -9 111.67 4.69
 21 -2 -9 73.33 5.1
 22 -2 -9 33.57 5.72
 -16 -1 -9 28.43 11.24
 -15 -1 -9 47.07 7.66
 -14 -1 -9 54.08 7.93
 -13 -1 -9 31.36 7.46
 -12 -1 -9 46.81 6.19
 -11 -1 -9 112.68 6.06
 -10 -1 -9 240.6 8.46
 -9 -1 -9 185.7 11.06
 -8 -1 -9 234.21 10.23
 -7 -1 -9 114.47 4.82
 -6 -1 -9 124.97 6.34
 -5 -1 -9 340.53 6.92
 -4 -1 -9 675.99 8.84
 -3 -1 -9 396.64 7.37
 -2 -1 -9 508.38 6.07
 -1 -1 -9 497.34 5.9
 0 -1 -9 191.57 2.82
 1 -1 -9 258.18 3.43
 2 -1 -9 1093.8 10.04
 3 -1 -9 1466.66 12.44
 4 -1 -9 497.43 5.08
 5 -1 -9 781.11 6.97
 6 -1 -9 974.47 8.29
 7 -1 -9 292.67 3.32
 8 -1 -9 377.83 3.96
 9 -1 -9 374.45 5.08
 10 -1 -9 716.64 6.95
 11 -1 -9 646.33 6.31
 12 -1 -9 153.77 2.76
 13 -1 -9 208.96 3.81
 14 -1 -9 170.65 3.67
 15 -1 -9 187.61 5.1
 16 -1 -9 231.84 5.38
 17 -1 -9 138.66 4.91
 18 -1 -9 116.89 4
 19 -1 -9 123.3 5.59
 20 -1 -9 80.78 4.65
 21 -1 -9 77.35 5.21
 22 -1 -9 44.44 9.67
 -17 0 -9 14.06 10.18
 -16 0 -9 33.81 12.11
 -15 0 -9 69.42 8.1
 -14 0 -9 49.79 7.65
 -13 0 -9 32.24 6.14
 -12 0 -9 46.69 11.84
 -11 0 -9 82.92 7.31
 -10 0 -9 222 13.22
 -9 0 -9 204.8 6.89
 -8 0 -9 297.03 7.66
 -7 0 -9 198.08 4.57
 -6 0 -9 240.37 7.08
 -5 0 -9 231.65 4.68
 -4 0 -9 195.62 4.16
 -3 0 -9 360.6 5
 -2 0 -9 803.13 9.34
 -1 0 -9 1392.85 15.23
 0 0 -9 754.02 8.75
 1 0 -9 512.2 6.71
 2 0 -9 689.61 7.35
 3 0 -9 698.83 6.13
 4 0 -9 606.72 5.79
 5 0 -9 476.27 4.39
 6 0 -9 989.92 8.78
 7 0 -9 708.84 6.23
 8 0 -9 595.95 5.6
 9 0 -9 256.8 3.1
 10 0 -9 600.6 5.98
 11 0 -9 322.59 3.79
 12 0 -9 241.8 3.29
 13 0 -9 270.9 4.38
 14 0 -9 309.88 5.37
 15 0 -9 211.79 5.36
 16 0 -9 126.19 3.94
 17 0 -9 128.42 4.79
 18 0 -9 132.84 4.27
 19 0 -9 91.58 4.7
 20 0 -9 84.63 5.45
 21 0 -9 80.15 5.17
 22 0 -9 31.2 7.02
 -17 1 -9 30.94 10.44
 -16 1 -9 42.98 11.93
 -15 1 -9 80.41 13.17
 -14 1 -9 50.83 22.5
 -13 1 -9 36.02 6.48
 -12 1 -9 32.15 5.14
 -11 1 -9 168.79 10.96
 -10 1 -9 139.64 9.32
 -9 1 -9 151.11 5.35
 -8 1 -9 155.2 5.06
 -7 1 -9 435.53 10.25
 -6 1 -9 302.36 6.14
 -5 1 -9 171.27 4.3
 -4 1 -9 127.98 3.45
 -3 1 -9 272.15 4.35
 -2 1 -9 1208.69 11.59
 -1 1 -9 1284.89 11.38
 0 1 -9 876.03 10.4
 1 1 -9 208.42 4.43
 2 1 -9 562.2 5.75
 3 1 -9 2031.06 16.4
 4 1 -9 191.62 2.29
 5 1 -9 421.31 4.02
 6 1 -9 1129.35 9.87
 7 1 -9 801.23 6.92
 8 1 -9 226.16 2.74
 9 1 -9 629.86 6.32
 10 1 -9 185.53 2.64
 11 1 -9 205.55 2.91
 12 1 -9 288.64 3.92
 13 1 -9 412.46 5.63
 14 1 -9 138.47 3.72
 15 1 -9 219.88 5.28
 16 1 -9 123.45 3.77
 17 1 -9 88.84 3.91
 18 1 -9 114.88 4.48
 19 1 -9 61.5 4.72
 20 1 -9 82.92 4.99
 21 1 -9 56 5.75
 22 1 -9 33.17 7.36
 -17 2 -9 21.07 11.31
 -16 2 -9 25.39 12.1
 -15 2 -9 70.31 18.5
 -14 2 -9 80.77 35.16
 -13 2 -9 25.13 10.24
 -12 2 -9 94.21 5.88
 -11 2 -9 116.88 12.89
 -10 2 -9 96.35 5.53
 -9 2 -9 49.37 3.67
 -8 2 -9 296.86 6.97
 -7 2 -9 757.53 15.1
 -6 2 -9 628.88 9.72
 -5 2 -9 184.14 4.54
 -4 2 -9 135.09 3.51
 -3 2 -9 336.44 5.94
 -2 2 -9 398.26 4.89
 -1 2 -9 1264.27 15.73
 0 2 -9 1930.39 18.22
 1 2 -9 744.1 6.33
 2 2 -9 640.79 6.36
 3 2 -9 1214.46 9.71
 4 2 -9 251.06 2.93
 5 2 -9 42.55 1.27
 6 2 -9 1029.67 8.8
 7 2 -9 745.73 6.66
 8 2 -9 1325.69 11.24
 9 2 -9 247.88 3.1
 10 2 -9 342.32 3.97
 11 2 -9 400.25 4.71
 12 2 -9 239.18 3.71
 13 2 -9 236.9 3.92
 14 2 -9 356.34 5.49
 15 2 -9 188.84 5.07
 16 2 -9 79.02 3.57
 17 2 -9 145.6 5.22
 18 2 -9 83.41 4.81
[truncated: 6,820,351 more chars]
